# Supplementary material for: Identifying Diagnostic MicroRNAs and Investigating Their Biological Implications in Rectal Cancer
Source: JAMA Netw Open. 2021 Dec 3;4(12):e2136913. doi: 10.1001/jamanetworkopen.2021.36913 (PMC8642786; doi:10.1001/jamanetworkopen.2021.36913)
Supplement: Supplement. — eTable 1. Clinicopathologic Characteristics of the ACOSOG/TIMING Cohort eTable 2. Normalized miRNA Data of ACOSOG/TIMING Cohort eTable 3. Differentially Expressed miRNA in ACOSOG/TIMING Cohort eTable 4. Normalized miRNA Data of TCGA-READ Cohort eTable 5. Differentially Expressed miRNA in TCGA-READ Cohort eTable 6. Predicted Gene Targets of the 19 Differentially Expressed miRNA by miRTarBase eTable 7. miRNA-mRNA Pairs in ACOSOG/TIMING Cohort After Filtering by SPEARMAN Correlation eTable 8. miRNA-mRNA Pairs in TCGA-READ Cohort After Filtering by SPEARMAN Correlation eFigure 1. Analysis of Differences in Age and Tumor Cellularity Across Stage Groups in Rectal Cancer Patients eFigure 2. Calibration Curves and Predictive Accuracy Measures for the Logistic Regression Models [file jamanetwopen-e2136913-s001.xlsx]

## Sheet: Cover Sheet
Supplemental Online Content
Kim JK, Qu X, Chen CT, Smith JJ, Sanchez-Vega F, Garcia-Aguilar J. Identifying diagnostic microRNAs and investigating their biological implications in rectal cancer. JAMA Netw Open. 2021;4(12):e2136913. doi:10.1001/jamanetworkopen.2021.36913
eTable 1. Clinicopathologic Characteristics of the ACOSOG/TIMING Cohort
eTable 2. Normalized miRNA Data of ACOSOG/TIMING Cohort
eTable 3. Differentially Expressed miRNA in ACOSOG/TIMING Cohort
eTable 4. Normalized miRNA Data of TCGA-READ Cohort
eTable 5. Differentially Expressed miRNA in TCGA-READ Cohort
eTable 6. Predicted Gene Targets of the 19 Differentially Expressed miRNA by miRTarBase
eTable 7. miRNA-mRNA Pairs in ACOSOG/TIMING Cohort After Filtering by SPEARMAN Correlation
eTable 8. miRNA-mRNA Pairs in TCGA-READ Cohort After Filtering by SPEARMAN Correlation
eFigure 1. Analysis of Differences in Age and Tumor Cellularity Across Stage Groups in Rectal Cancer Patients
eFigure 2. Calibration Curves and Predictive Accuracy Measures for the Logistic Regression Models
This supplemental material has been provided by the authors to give readers additional information about their work.

## Sheet: eTable 1
eTable 1. Clinicopathologic characteristics of the ACOSOG/TIMING cohort
Patient ID	Study	Age	Gender	Clinical T stage	Clinical N stage	Clinical Stage	Tumor size	Tumor distance
AS001	ACOSOG	78	F	2	0	1	3	0
AS002	ACOSOG	74	M	2	0	1	3	6
AS003	ACOSOG	56	M	2	0	1	3	5
AS004	ACOSOG	58	M	2	0	1	2.5	8
AS005	ACOSOG	78	F	2	0	1	3	2
AS006	ACOSOG	54	F	2	0	1	3.5	4
AS007	ACOSOG	71	F	2	0	1	3	3
AS008	ACOSOG	75	F	2	0	1	3.5	4
AS009	ACOSOG	50	F	2	0	1	3	3
AS011	ACOSOG	75	M	2	0	1	3.4	3
AS018	ACOSOG	69	F	2	0	1	2	3.5
AS019	ACOSOG	60	M	2	0	1	4	4
AS021	ACOSOG	67	M	2	0	1	4	3.5
AS023	ACOSOG	73	F	2	0	1	3	3
AS024	ACOSOG	62	M	2	0	1	4	4
AS025	ACOSOG	60	F	2	0	1	1.5	5
AS028	ACOSOG	40	M	2	0	1	4	7
AS031	ACOSOG	50	M	2	0	1	3.2	5
AS032	ACOSOG	72	F	2	0	1	3	5
AS034	ACOSOG	72	M	2	0	1	3	5
AS036	ACOSOG	52	M	2	0	1	3	8
AS041	ACOSOG	75	F	2	0	1	2	4.5
AS043	ACOSOG	51	M	2	0	1	4	8
AS045	ACOSOG	54	M	2	0	1	2	4
AS047	ACOSOG	59	M	2	0	1	4	6
AS048	ACOSOG	47	M	2	0	1	3	5
AS049	ACOSOG	60	M	2	0	1	1.5	5
AS050	ACOSOG	60	M	2	0	1	3.3	6
AS051	ACOSOG	70	M	2	0	1	1.5	4.5
AS053	ACOSOG	78	M	2	0	1	4	3
AS054	ACOSOG	65	F	2	0	1	2	6
AS055	ACOSOG	76	M	2	0	1	2	5
AS057	ACOSOG	76	M	2	0	1	4	6
AS059	ACOSOG	64	M	2	0	1	2	2
AS063	ACOSOG	65	F	2	0	1	3	6
AS068	ACOSOG	83	M	2	0	1	2.9	4
AS069	ACOSOG	48	F	2	0	1	3.5	4.5
AS070	ACOSOG	82	M	2	0	1	4	3
AS071	ACOSOG	60	M	2	0	1
AS073	ACOSOG	56	M	2	0	1	3.4	8
AS075	ACOSOG	64	M	2	0	1	3	8
TM088	TIMING	52	M	3	1	3	4	5
TM091	TIMING	57	F	3	1	3	4	8
TM092	TIMING	36	F	3	1	3	6	3
TM096	TIMING	65	M	3	1	3	6	4
TM101	TIMING	62	M	3	1	3	6	12
TM103	TIMING	70	F	3	1	3	5	3
TM104	TIMING	54	M	3	1	3	8	3
TM106	TIMING	83	M	2	1	3	3	5
TM107	TIMING	52	M	2	1	3	3	3
TM110	TIMING	60	M	3	1	3	5	3
TM111	TIMING	60	F	3	1	3	3	2
TM112	TIMING	61	M	3	0	2	7	8
TM114	TIMING	48	F	3	1	3	2	6
TM119	TIMING	49	F	3	1	3	NA	10
TM120	TIMING	56	F	3	0	2	6	1
TM121	TIMING	44	F	3	1	3	10	12
TM122	TIMING	43	F	3	0	2	6	4
TM123	TIMING	84	F	3	1	3	6	3.5
TM125	TIMING	64	M	3	0	2	4	6
TM126	TIMING	51	F	3	1	3	3	4
TM128	TIMING	37	F	2	1	3	2	8
TM134	TIMING	46	M	2	1	3	5	3
TM135	TIMING	37	M	3	1	3	4	3
TM136	TIMING	46	M	3	1	3	5	5
TM137	TIMING	49	M	3	0	2	10	5
TM139	TIMING	65	M	3	2	3	NA	3
TM140	TIMING	52	F	3	1	3	6	10
TM141	TIMING	50	M	3	1	3	4	9
TM142	TIMING	64	F	3	1	3	3	10
TM143	TIMING	61	M	3	0	2	4	5
TM146	TIMING	65	M	3	0	2	5	10
TM147	TIMING	65	M	3	2	3	6	2
TM148	TIMING	82	F	3	2	3	6	5
TM150	TIMING	50	F	3	1	3	7	11
TM152	TIMING	66	M	3	1	3	4	4
TM153	TIMING	50	M	2	1	3	6	4
TM154	TIMING	46	F	3	1	3	5	9
TM158	TIMING	55	M	2	1	3	4	NA
TM159	TIMING	47	M	3	0	2	6	2
TM160	TIMING	61	M	3	1	3	3	6
TM163	TIMING	60	M	3	1	3	9	6
TM164	TIMING	42	M	3	2	3	NA	4
TM165	TIMING	62	F	3	1	3	NA	10
TM166	TIMING	62	F	3	1	3	7	9
TM169	TIMING	63	M	3	0	2	3	10
TM171	TIMING	60	F	3	1	3	4	6
TM172	TIMING	56	M	3	1	3	3	11
TM173	TIMING	45	M	3	1	3	4	0
TM174	TIMING	52	F	3	1	3	NA	2
TM175	TIMING	58	M	2	1	3	NA	10
TM177	TIMING	72	M	3	1	3	4	4
TM178	TIMING	71	F	4	1	3	NA	8
TM179	TIMING	68	F	3	0	2	2	8
TM180	TIMING	46	F	2	2	3	NA	7
TM182	TIMING	56	M	3	1	3	4	11
TM183	TIMING	50	F	2	1	3	3	9
TM184	TIMING	25	F	3	1	3	5	6
TM185	TIMING	49	F	2	1	3	NA	10
TM186	TIMING	72	M	3	0	2	9	5
TM187	TIMING	47	M	3	2	3	7	5
TM188	TIMING	61	M	3	0	2	2	8
TM190	TIMING	65	M	3	1	3	5	6
TM194	TIMING	69	M	3	2	3	8	3
TM196	TIMING	50	M	4	2	3	8	2
TM197	TIMING	70	M	3	0	2	6	10
TM198	TIMING	75	F	3	1	3	4	5
TM200	TIMING	62	F	3	1	3	5	10
TM201	TIMING	32	F	2	1	3	2	11
TM202	TIMING	53	F	3	1	3	4	9
TM205	TIMING	53	F	3	1	3	3	9
TM206	TIMING	73	M	3	1	3	3	6
TM207	TIMING	43	M	3	1	3	5.9	10
TM208	TIMING	38	M	3	0	2	4	11
TM209	TIMING	64	M	3	0	2	6	5
TM210	TIMING	53	F	3	0	2	3	12
TM211	TIMING	61	M	3	1	3	4	11
TM213	TIMING	67	F	3	2	3	5	8
TM214	TIMING	60	F	3	1	3	6	6
TM216	TIMING	55	F	3	2	3	6	8
TM218	TIMING	47	M	3	2	3	NA	13
TM219	TIMING	67	M	3	1	3	NA	8
TM220	TIMING	61	F	3	1	3	6	11
TM221	TIMING	74	M	3	0	2	3	1
TM222	TIMING	73	F	3	1	3	5	15
TM223	TIMING	59	F	3	1	3	NA	5
TM224	TIMING	55	M	3	0	2	NA	5

## Sheet: eTable 2
eTable 2. Normalized miRNA data of ACOSOG/TIMING cohort
	AS001	AS002	AS003	AS004	AS005	AS006	AS007	AS008	AS009	AS011	AS018	AS019	AS021	AS023	AS024	AS025	AS028	AS031	AS032	AS034	AS036	AS041	AS043	AS045	AS047	AS048	AS049	AS050	AS051	AS053	AS054	AS055	AS057	AS059	AS063	AS068	AS069	AS070	AS071	AS073	AS075	TM112	TM120	TM122	TM125	TM137	TM143	TM146	TM159
hsa-let-7a-2-3p	-2.26643	-2.46156	-2.19341	-1.54657	-2.6877	-3.36349	-2.52441	-3.28915	-2.45718	-2.37502	-3.23254	-2.73169	-2.08155	-3.43384	-2.10205	-2.16626	-2.88598	-1.93743	-3.36721	-3.15637	-3.27174	-1.57345	-3.36007	-3.33081	-1.76145	-0.972878	-1.11144	-1.81368	-3.08903	-3.10069	-2.44476	-3.59063	-3.2205	-2.09439	-2.82392	-1.6915	-3.17507	-2.42457	-2.63014	-3.05755	1.34633	-2.58528	-2.98659	-3.93801	-3.19392	-2.60456	-1.81256	-3.65336	-2.41146
hsa-let-7a-3p	5.52147	5.49844	5.63314	5.98481	5.60231	5.80894	5.56835	5.51498	5.68748	5.50149	5.7129	4.34512	4.33911	4.80933	4.95323	5.01365	5.33802	5.1606	5.45616	5.32341	5.50633	5.18588	5.00187	5.26538	5.58728	4.90977	5.29796	5.28435	5.05563	4.1567	5.36903	5.16091	4.47298	3.63353	5.34099	4.96671	5.56977	5.45195	4.35854	4.67716	4.51626	6.15281	5.50927	4.34276	4.74272	5.89926	5.24273	4.95027	6.24317
hsa-let-7a-5p	15.0981	14.4422	14.2722	14.4473	13.941	13.926	14.9757	14.838	14.3951	14.5383	14.2686	14.3232	14.6511	15.0166	15.0187	13.9399	14.5667	14.0965	14.954	14.9807	15.3582	14.403	13.9009	14.2674	15.2987	13.0536	14.5276	14.8164	14.703	14.5115	15.1007	13.7998	13.5163	13.572	14.9053	13.957	14.1749	14.2939	14.16	14.2686	15.5262	11.8847	12.0718	12.0375	11.8063	12.7218	12.3169	12.6965	14.433
hsa-let-7b-3p	3.66431	3.64697	3.36118	4.12585	3.68733	3.26587	3.20351	3.67663	3.37571	3.3529	3.50893	2.99623	3.38877	3.38634	3.2555	3.81102	3.45387	3.10696	2.93657	3.14741	4.59244	3.38075	3.29814	3.2691	4.01991	3.67098	4.32819	3.96768	3.35391	2.32558	3.53252	3.32823	3.62499	3.7385	4.14186	2.95236	3.05375	3.68396	1.89342	3.73686	7.22898	4.7276	4.72077	2.74849	4.08221	3.96529	3.77841	4.81832	4.15839
hsa-let-7b-5p	11.9131	11.0991	10.5704	10.9684	10.64	9.91627	11.1687	11.7439	10.5493	10.8162	11.0049	10.5619	11.4685	11.4328	12.1769	11.0717	10.9102	10.6967	11.2065	11.5055	12.4946	10.8919	10.5152	11.1347	12.1819	10.3119	11.5851	11.8149	11.4674	11.4543	12.2698	10.4535	10.4589	11.4857	11.4432	11.3073	10.4217	10.6292	11.7471	11.2716	14.3775	9.81586	10.0161	9.07758	9.85167	10.7189	10.1053	10.196	10.6252
hsa-let-7c-3p	-2.26643	-2.46156	-2.19341	-1.54657	-2.6877	-3.36349	-2.52441	-3.28915	-2.45718	-2.37502	-3.23254	-2.73169	-3.66652	-3.43384	-2.10205	-0.581295	-2.88598	-1.93743	-3.36721	-0.834442	-1.68678	-3.15841	-1.77511	-3.33081	-1.76145	-0.972878	-3.43336	-1.81368	-3.08903	-3.10069	-2.44476	-3.59063	-0.898577	-2.09439	-2.82392	-1.6915	-3.17507	-2.42457	-2.63014	-3.05755	1.34633	-2.58528	-1.40162	-3.93801	-3.19392	-2.60456	-1.81256	-3.65336	-2.41146
hsa-let-7c-5p	8.11835	6.24235	6.22021	7.49509	5.08708	3.94939	6.99719	7.03165	6.63822	8.1651	5.0758	4.44822	6.91751	8.11257	6.03237	6.14208	6.49123	3.99331	5.93429	7.905	9.50243	7.91372	6.7884	7.52484	6.47217	4.86001	6.98132	6.8481	7.14339	7.53503	8.49996	4.19727	6.56249	5.58509	5.35101	6.64389	5.8775	5.59224	6.11469	5.71394	9.87381	5.0942	4.88993	4.34276	3.34524	5.50918	6.91332	5.95582	6.04386
hsa-let-7d-3p	6.01434	5.90913	6.82061	6.47024	5.75938	6.3559	6.47277	6.48069	6.73017	5.97812	5.67735	5.83436	6.11648	5.59682	7.01429	5.78211	6.18816	5.87635	6.71361	7.19567	6.34113	5.63275	6.18102	5.56703	6.40346	6.16667	5.29115	7.26046	6.72635	5.36284	6.13645	5.9697	5.84827	9.28444	5.77971	6.60771	6.4267	5.91082	6.54228	6.38746	10.7192	6.50483	7.02604	4.87897	5.78622	7.55657	5.67126	6.55488	7.15269
hsa-let-7d-5p	9.48386	9.27527	9.94454	9.93976	9.01317	9.61325	10.1632	9.57716	9.87514	9.47633	9.03746	9.73055	9.64395	9.2879	10.1697	9.25001	10.0567	9.3416	10.3111	9.94905	10.0865	9.44405	9.82123	9.17078	10.3454	10.148	8.98	10.9343	10.3434	10.1043	10.0588	9.19748	9.29248	9.25599	9.37973	9.35084	9.56154	9.36293	10.6995	10.4377	10.8402	8.45432	8.51972	8.63682	8.05934	9.05944	7.76525	9.19233	9.95076
hsa-let-7e-3p	1.64046	1.44533	1.71348	2.36032	-0.365777	0.723973	1.72352	2.13711	1.00225	2.57917	0.674349	0.727738	0.857045	0.473048	2.65284	1.74063	-0.564051	1.23249	1.67719	2.26989	3.06811	-0.351059	0.340365	-0.160886	1.40847	0.612085	2.67516	2.09321	1.1589	-1.51572	2.68453	1.61882	1.63748	2.66049	0.346005	-0.106537	0.731822	-0.839605	1.61778	-0.250198	1.34633	1.50218	1.7683	0.919969	1.56097	2.25342	1.59344	2.01907	2.1121
hsa-let-7e-5p	8.95334	8.96837	9.31587	9.21082	8.34916	8.23689	9.52714	9.55693	8.68939	9.72334	8.51523	7.65309	9.18816	9.33744	10.0512	9.34401	8.19017	9.18475	8.68841	9.93985	10.5083	8.38703	8.72706	8.04803	9.85831	7.34453	9.88164	10.5757	9.70234	8.55529	10.5187	8.89846	8.06316	9.50784	8.82668	7.72846	9.19098	8.38841	9.01776	8.60823	11.7006	6.66027	6.3376	6.72287	5.8089	7.60123	7.38466	8.25916	9.5903
hsa-let-7f-1-3p	-2.26643	1.44533	2.05451	0.775355	1.83586	2.97636	1.72352	1.66504	1.93514	1.53187	1.62544	1.51623	1.19146	1.21001	0.219877	1.74063	1.50634	-1.93743	2.05906	1.09156	0.976185	1.79578	2.52257	1.52717	1.0459	3.27505	1.0902	2.09321	1.95536	0.358746	1.01468	2.38665	1.17181	-2.09439	-1.23896	0.630429	0.525371	-0.10264	1.0703	1.33476	1.34633	2.544	3.52121	-0.0311219	2.534	2.75299	1.42011	3.11483	3.14313
hsa-let-7f-2-3p	2.68777	1.78637	3.09199	3.09728	1.39976	2.78626	2.60487	3.0507	2.96908	3.40634	3.39681	1.79187	2.21613	2.18087	2.85214	3.6151	2.66861	2.3105	2.36071	2.51605	2.08581	2.19914	2.74845	2.59993	2.14544	0.612085	3.33482	2.09321	2.04025	1.6542	1.80317	3.06758	3.43771	-2.09439	1.69964	1.76793	2.43964	1.48232	0.829287	3.00854	1.34633	4.15618	2.99069	2.12808	3.0349	3.80483	3.33312	1.39104	2.34342
hsa-let-7f-5p	15.3364	15.2573	15.8032	15.4691	15.2885	15.9056	16.0119	15.3871	15.7774	15.7832	15.6087	15.766	16.1066	15.7728	15.5361	16.3343	15.7442	16.0691	16.1552	15.9622	15.7817	15.8317	16.0789	15.4212	15.2565	15.5206	15.7782	15.6453	15.7726	15.988	15.4309	15.7015	16.3163	13.7045	15.799	15.9284	15.6531	15.725	16.4742	16.0894	14.8443	14.7182	15.3468	15.5074	15.3985	15.3063	15.1604	15.6868	15.9807
hsa-let-7g-3p	-0.681468	0.345797	1.26602	0.0383895	0.48222	0.884437	-0.939449	-0.119227	-2.45718	-0.790062	1.41131	-2.73169	-0.859162	-1.11191	0.219877	-2.16626	-0.564051	1.23249	0.0922238	1.59852	-3.27174	-0.836486	1.03224	2.09545	-0.176488	-0.972878	0.026068	-0.228715	0.370401	1.42288	-2.44476	0.801687	1.17181	-2.09439	0.346005	1.11586	0.525371	1.96775	1.0703	1.5863	1.34633	1.66264	1.10088	0.454305	2.23235	1.919	1.48023	0.0470843	1.04797
hsa-let-7g-5p	12.3701	12.5786	12.5542	12.3127	13.0478	13.2856	13.2535	13.4969	12.7187	12.8749	12.9986	12.063	13.9113	13.1613	12.4025	13.1524	13.1224	13.3492	12.8503	12.7835	12.721	13.1412	12.8475	13.1036	13.1637	13.6293	13.4509	13.0235	12.7205	13.4993	12.9083	13.1076	13.4412	11.2305	13.6287	12.4236	12.8864	12.8522	13.6239	13.7966	12.5417	12.5685	12.8933	13.0178	12.814	13.0383	12.6385	13.1016	12.7948
hsa-let-7i-3p	0.540925	2.1823	2.85098	2.70135	2.86688	3.40469	2.68504	2.32556	2.4008	2.48296	2.49538	2.3127	1.75975	0.473048	-0.517089	-0.581295	1.20148	2.45489	2.65516	2.67652	2.878	1.69957	3.51029	2.09545	1.69798	1.83448	3.4855	-0.228715	2.88825	2.7322	2.68453	1.26735	3.18889	-2.09439	2.30536	2.00894	1.46879	2.86083	2.98457	2.22785	3.66826	3.52324	2.1427	2.83017	3.14593	3.37272	3.34933	2.9165	3.08039
hsa-let-7i-5p	11.6642	11.8226	11.7184	11.6285	11.3979	11.0624	11.9303	11.4661	11.8471	11.4488	11.3575	11.0822	11.4553	11.3981	11.6313	11.703	11.6331	11.5685	12.6519	11.539	11.7365	11.8824	11.8459	11.4319	12.1734	10.8397	11.6818	11.0273	11.3931	11.5959	11.7568	11.0784	11.4579	9.40495	11.2636	11.7699	11.6098	11.4292	11.6674	11.808	11.4165	10.7569	10.7318	10.8943	10.9108	11.4967	11.0661	11.4029	11.6251
hsa-miR-1-3p	7.78478	9.02678	7.97776	8.24947	10.0682	9.50166	9.259	9.07799	6.83974	8.34008	9.25706	5.30723	9.90322	9.74061	8.994	9.0929	7.51597	9.74249	8.12113	9.06491	10.8078	7.97537	10.1084	8.79234	5.8896	8.12252	8.91287	8.8859	10.2902	9.20281	9.50544	7.58741	9.0176	8.26426	9.71063	6.83598	8.40189	7.68265	8.95153	8.30494	8.5655	8.38841	8.36159	9.66527	5.86948	8.00923	10.2792	8.82212	7.95158
hsa-miR-1-5p	-2.26643	-2.46156	-2.19341	-1.54657	-2.6877	-3.36349	-2.52441	-3.28915	-2.45718	-2.37502	-3.23254	-2.73169	-3.66652	-3.43384	-2.10205	-2.16626	-2.88598	-1.93743	-3.36721	-3.15637	-3.27174	-3.15841	-3.36007	-3.33081	-1.76145	-0.972878	-3.43336	-1.81368	-3.08903	-3.10069	-2.44476	-3.59063	-3.2205	-2.09439	-2.82392	-1.6915	-3.17507	-2.42457	-2.63014	-3.05755	1.34633	-2.58528	-2.98659	-3.93801	-3.19392	-2.60456	-1.32713	-3.65336	-2.41146
hsa-miR-100-3p	-2.26643	-2.46156	-2.19341	-1.54657	-2.6877	-1.77853	-2.52441	-3.28915	-0.872217	-0.790062	-1.64758	-2.73169	-1.34459	-0.626488	-0.517089	1.00367	-2.88598	-1.93743	-1.78225	-0.349015	-1.68678	-1.57345	-0.55272	-3.33081	-0.176488	-0.972878	-1.8484	-1.81368	-0.767102	-1.51572	-2.44476	-3.59063	-3.2205	-2.09439	-1.23896	-1.6915	-3.17507	-2.42457	-2.63014	-3.05755	1.34633	-1.00032	-0.664657	-0.0311219	-0.871987	1.64336	0.113444	-0.846	-2.41146
hsa-miR-100-5p	9.01608	9.47324	9.37216	10.0018	10.1905	9.73471	10.7463	10.2453	10.0808	10.4765	9.61471	7.03484	10.7552	10.2166	8.64362	9.67962	9.7968	8.79812	10.079	10.807	10.9211	10.6072	10.4468	9.39306	10.4556	8.42158	10.9543	9.49977	9.95417	10.1992	11.6333	7.84452	10.9201	9.34492	9.58096	7.54929	9.85956	9.20979	10.4076	9.07334	10.6014	10.3897	9.38764	9.89022	9.23993	9.78103	10.9554	10.6416	9.75564
hsa-miR-101-3p	11.8839	12.2616	12.3212	12.2982	12.1885	13.3753	12.7367	12.9169	12.6514	13.1231	12.4323	11.3659	12.94	12.0768	12.1539	12.6668	12.1106	12.5746	11.9947	12.2292	11.9524	12.4906	12.217	12.6726	12.2275	11.318	11.4123	11.9544	11.4211	11.9703	12.0428	11.8557	12.99	11.519	12.6871	12.7314	12.7465	12.9502	11.8401	12.1288	10.9884	13.2249	11.9275	11.3692	12.4768	12.5342	12.3253	11.0862	13.8426
hsa-miR-101-5p	1.82103	1.23888	1.26602	1.62335	0.771727	1.3914	1.86791	1.3547	0.350175	1.32542	1.29102	0.0756616	2.48323	1.85156	-0.517089	1.00367	-0.0786239	0.384496	0.88072	-0.349015	-1.68678	0.748477	0.340365	0.756652	1.0459	-0.972878	0.026068	-1.81368	0.998433	-0.293331	1.25568	-3.59063	0.866958	-2.09439	2.03406	-1.6915	1.95421	1.96775	0.17721	0.642887	1.34633	1.50218	-0.664657	0.454305	1.44994	1.4829	1.35737	1.10153	1.28898
hsa-miR-10392-5p	-2.26643	-0.876596	-2.19341	-1.54657	-1.10274	-3.36349	-0.939449	-3.28915	-2.45718	-0.790062	-0.910614	-2.73169	-0.496592	-1.84888	-2.10205	-0.581295	-0.564051	-1.93743	-1.04528	-3.15637	-3.27174	-3.15841	-3.36007	-3.33081	-1.76145	-0.972878	-3.43336	-1.81368	-3.08903	-0.293331	0.3626	-3.59063	-3.2205	-2.09439	-2.82392	-1.6915	-3.17507	-2.42457	-2.63014	-3.05755	1.34633	-2.58528	-2.98659	-3.93801	-3.19392	-2.60456	-4.13448	-3.65336	-2.41146
hsa-miR-10393-3p	-2.26643	-2.46156	-2.19341	-1.54657	-2.6877	-1.04156	-0.939449	-0.119227	-0.135252	-2.37502	-0.910614	-1.14673	-3.66652	-3.43384	-2.10205	-2.16626	-2.88598	0.384496	-1.78225	-1.57141	-3.27174	-1.57345	-3.36007	-1.74585	-0.176488	-0.972878	-1.8484	-1.81368	-0.767102	-3.10069	-0.122827	-1.2687	-0.41315	-2.09439	-2.82392	-0.106537	-3.17507	-2.42457	-0.308216	-0.250198	1.34633	-2.58528	-2.98659	-3.93801	-1.60895	-2.60456	-4.13448	-3.65336	-0.8265
hsa-miR-10395-3p	6.73075	6.64435	7.2433	6.44778	6.54831	5.99626	7.07364	5.87827	5.88712	6.39647	5.74187	5.0165	6.38741	6.82237	7.08034	6.9656	5.91815	6.27689	5.50624	4.94692	5.44593	5.94225	6.64695	6.32919	7.05553	7.25112	5.29115	7.04119	5.21018	6.50109	7.91609	5.194	5.63436	6.19562	7.82264	7.48093	5.56302	7.46265	6.87963	6.1298	9.83417	7.18785	5.80458	5.38166	3.7486	4.84665	3.38122	3.11483	6.78575
hsa-miR-10395-5p	-2.26643	-2.46156	-2.19341	-1.54657	-2.6877	-3.36349	-2.52441	-3.28915	-2.45718	-2.37502	-3.23254	-2.73169	-3.66652	-3.43384	-2.10205	-0.581295	-2.88598	-1.93743	-3.36721	-3.15637	-3.27174	-3.15841	-3.36007	-3.33081	-1.76145	-0.972878	-3.43336	-1.81368	-3.08903	-3.10069	-2.44476	-2.00567	-3.2205	-2.09439	-0.501992	-1.6915	-3.17507	-2.42457	-2.63014	-3.05755	2.9313	-2.58528	-2.98659	-3.93801	-3.19392	-2.60456	-4.13448	-3.65336	-2.41146
hsa-miR-10397-5p	-2.26643	-2.46156	-2.19341	-1.54657	-2.6877	-3.36349	-2.52441	-1.70419	-2.45718	-0.790062	-3.23254	-2.73169	-3.66652	-3.43384	-2.10205	-2.16626	-2.88598	-0.352469	-3.36721	-3.15637	-3.27174	-3.15841	-3.36007	-3.33081	-1.76145	-0.972878	-3.43336	-1.81368	-3.08903	-3.10069	-2.44476	-3.59063	-3.2205	-2.09439	-2.82392	-1.6915	-3.17507	-2.42457	-2.63014	-3.05755	1.34633	-2.58528	-2.98659	-3.93801	-3.19392	-2.60456	-4.13448	-3.65336	-2.41146
hsa-miR-10398-3p	-2.26643	-2.46156	-0.608451	-1.54657	-1.10274	-1.77853	-2.52441	-3.28915	-2.45718	-2.37502	-3.23254	-2.73169	0.0339224	-3.43384	-2.10205	-2.16626	-2.88598	-1.93743	-3.36721	-3.15637	-0.949814	-3.15841	-1.77511	-3.33081	-1.76145	-0.972878	-3.43336	-1.81368	-1.50407	-1.51572	-0.122827	-3.59063	-3.2205	-2.09439	-2.82392	-1.6915	-3.17507	-2.42457	-2.63014	-3.05755	1.34633	-2.58528	-2.98659	-3.93801	-3.19392	-2.60456	-4.13448	-3.65336	-0.8265
hsa-miR-10399-3p	1.193	2.29333	3.58795	1.91286	2.44158	1.02883	3.54168	3.42509	3.32418	3.40634	2.43988	4.1138	2.5623	2.18087	3.78059	1.92121	2.60587	1.76301	4.32628	1.70161	2.45618	2.67448	3.35417	2.02674	2.63087	3.67098	2.54392	3.85875	2.40282	3.58581	3.43789	3.60904	3.11935	-2.09439	1.69964	3.43778	3.96448	2.86083	3.99921	2.91973	1.34633	1.32161	0.713854	-0.478581	2.01554	2.15032	1.64688	1.20463	3.92839
hsa-miR-10399-5p	0.0554977	0.708367	3.09199	2.84574	3.04022	2.30894	2.90185	3.12024	3.88267	3.60226	2.74474	3.57209	2.39957	0.814085	3.18335	2.58863	1.50634	2.58613	3.83246	1.36719	2.40068	2.62295	3.40811	1.42408	2.63087	4.45339	3.04237	2.94121	3.28601	3.64078	2.1991	3.03873	3.91905	1.60604	1.93097	3.43778	4.22581	2.78489	3.77925	2.61487	1.34633	2.90657	3.80783	3.92617	3.49258	3.62426	3.7297	4.44993	3.99793
hsa-miR-103a-1-5p	-2.26643	-2.46156	-2.19341	0.0383895	-2.6877	-3.36349	-2.52441	-3.28915	-2.45718	-2.37502	-1.64758	-2.73169	-3.66652	-3.43384	-2.10205	-2.16626	-2.88598	-1.93743	-3.36721	-3.15637	-3.27174	-3.15841	-3.36007	-3.33081	-1.76145	-0.972878	-3.43336	-1.81368	-3.08903	-3.10069	-0.122827	-3.59063	-3.2205	-2.09439	-2.82392	-1.6915	-3.17507	-2.42457	-2.63014	-3.05755	1.34633	-0.263357	-2.98659	-3.93801	-3.19392	-0.282635	-2.54952	-3.65336	-2.41146
hsa-miR-103a-2-5p	-2.26643	0.997873	0.128515	1.26078	0.11965	1.28037	0.282944	1.46574	0.350175	-0.0530963	0.467898	-0.409765	-0.859162	-1.11191	-2.10205	1.00367	0.573453	1.23249	-0.197283	1.70161	1.48315	0.0115114	1.76921	-0.523456	0.560478	0.612085	0.958954	2.09321	2.04025	2.18472	-2.44476	1.45376	2.33408	-2.09439	-0.501992	-1.6915	-1.59011	2.09899	1.45732	2.07173	1.34633	2.77227	1.10088	-2.35305	2.29794	3.80483	0.90991	2.27738	2.1121
hsa-miR-103a-3p	14.8335	14.8293	15.3086	15.6606	14.5989	14.122	15.7655	14.8548	15.0847	14.9358	14.3905	15.2108	15.0528	15.0661	15.0841	14.1815	15.0849	14.5849	15.7138	14.6617	14.5856	14.9779	14.5018	14.6185	15.5742	13.7168	13.7846	14.2237	14.9966	15.7314	14.7138	15.0937	14.8089	16.3856	14.1652	15.3098	15.1442	15.2101	13.6403	13.709	15.2599	13.3658	13.8475	14.946	13.4505	14.4662	13.6642	14.3432	15.287
hsa-miR-10400-5p	5.85769	5.59914	5.06397	6.9251	5.49717	4.43741	4.6555	4.41821	4.38831	4.61366	2.87598	3.37683	3.10167	3.94986	4.95323	7.00617	6.35957	4.74907	3.96371	3.76249	3.88813	3.47094	5.63145	4.41738	5.18106	7.25112	4.96324	6.46709	3.82983	4.30019	7.02489	3.20379	4.1632	9.53177	5.26884	5.80835	3.67042	7.14718	5.7318	4.69064	10.3989	4.69084	6.52714	5.98532	4.64529	4.40666	3.41241	4.56096	4.80771
hsa-miR-10401-3p	1.82103	0.708367	2.05451	2.15387	0.48222	-1.04156	0.282944	0.170279	0.350175	1.53187	-0.910614	0.968746	-1.34459	0.0255887	0.705304	0.641097	-0.0786239	-0.352469	1.58699	0.931092	0.187689	0.748477	-1.03815	-1.74585	1.0459	2.19705	0.958954	1.64575	1.43453	1.42288	1.80317	1.05323	-0.898577	3.92797	0.635512	0.630429	0.525371	1.27587	1.45732	1.19037	4.15369	-0.263357	0.713854	0.14945	-0.871987	-0.282635	-1.81256	-2.06839	-0.0895345
hsa-miR-105-3p	-2.26643	-2.46156	-2.19341	-1.54657	-2.6877	-3.36349	-2.52441	-3.28915	-0.872217	2.83443	-0.910614	-2.73169	-3.66652	-0.263918	-2.10205	-2.16626	-2.88598	-1.93743	0.720255	-3.15637	-3.27174	-3.15841	-3.36007	-3.33081	1.0459	-0.972878	3.82402	-1.81368	-3.08903	-3.10069	1.01468	-3.59063	-3.2205	2.95	-2.82392	4.28578	-3.17507	-2.42457	-2.63014	-3.05755	1.34633	-2.58528	0.713854	-3.93801	-3.19392	-2.60456	-4.13448	-3.65336	-2.41146
hsa-miR-105-5p	0.0554977	-2.46156	2.56147	-1.54657	-2.6877	-3.36349	-2.52441	-3.28915	1.79075	6.97591	-0.062617	0.0756616	-2.08155	4.9281	-0.517089	-2.16626	1.36195	-1.93743	4.59279	-0.349015	-3.27174	-3.15841	-3.36007	-0.523456	4.9528	-0.972878	7.76692	-0.228715	-3.08903	-1.51572	2.68453	-0.783276	-0.898577	4.93903	2.46148	7.38799	-0.00514381	-0.839605	-2.63014	-0.735625	1.34633	-1.00032	5.08488	-3.93801	-3.19392	-1.0196	-4.13448	-3.65336	0.758462
hsa-miR-10522-5p	-2.26643	-2.46156	-2.19341	-1.54657	-2.6877	-3.36349	-2.52441	-3.28915	-2.45718	-2.37502	-3.23254	-2.73169	-3.66652	-3.43384	-2.10205	-2.16626	-2.88598	-1.93743	-3.36721	-3.15637	-3.27174	-3.15841	-3.36007	-3.33081	-1.76145	-0.972878	-3.43336	-1.81368	-3.08903	-3.10069	-2.44476	-3.59063	-3.2205	-2.09439	-2.82392	-1.6915	-3.17507	-2.42457	-2.63014	-3.05755	1.34633	-2.58528	-2.98659	-3.93801	-3.19392	-2.60456	-4.13448	-3.65336	-2.41146
hsa-miR-10523-5p	-2.26643	-2.46156	0.613941	0.775355	-0.365777	-1.77853	-0.202483	-3.28915	-2.45718	-2.37502	-0.910614	2.69457	-1.34459	-3.43384	1.06787	-0.581295	-2.88598	-0.352469	-1.78225	1.79783	-3.27174	-0.351059	-1.03815	-1.00888	2.14544	-0.972878	0.654099	-0.228715	-3.08903	-0.293331	-0.859793	-0.783276	-1.63554	-2.09439	-1.23896	2.21539	-1.59011	0.382787	-0.308216	-0.250198	2.9313	-1.00032	-0.664657	-0.768087	-0.0239905	-2.60456	-1.32713	-1.33143	-2.41146
hsa-miR-10524-5p	1.64046	3.03029	3.53451	0.0383895	1.70461	2.9033	2.83314	-0.481798	1.93514	2.26883	0.674349	0.0756616	1.94819	0.266597	1.80484	4.43366	3.26377	3.19185	1.99034	1.36719	-3.27174	0.748477	4.86393	4.08704	5.20433	6.24629	1.42462	3.0443	0.370401	5.02344	5.08663	1.45376	5.77667	3.26316	2.66793	3.92321	1.77913	3.06729	5.09095	4.87909	3.66826	2.36891	4.59084	2.32877	3.7486	2.15032	1.22307	1.47593	2.94609
hsa-miR-10525-3p	-2.26643	-2.46156	-2.19341	0.0383895	-2.6877	-1.04156	-2.52441	-3.28915	-0.872217	-2.37502	-1.64758	-2.73169	-2.08155	-3.43384	-2.10205	-2.16626	-1.30102	-0.352469	-3.36721	-3.15637	-3.27174	-1.57345	-3.36007	-1.74585	-0.176488	-0.972878	-0.626009	-1.81368	0.0808947	-3.10069	-0.859793	1.26735	-3.2205	-2.09439	-2.82392	-1.6915	-1.59011	-2.42457	-2.63014	-3.05755	1.34633	0.22207	-2.98659	-0.237573	-0.386561	-1.0196	-4.13448	-2.06839	-2.41146
hsa-miR-10527-5p	0.540925	2.062	2.76078	2.84574	0.48222	0.0959415	1.38248	1.9203	1.79075	1.08441	1.15978	1.66062	0.58141	1.08972	1.06787	1.29317	1.20148	1.522	1.02511	1.48749	1.37211	0.301018	0.340365	0.369629	1.93899	1.34905	-0.263439	2.27379	1.86517	0.986777	3.22767	0.31626	0.866958	3.11506	1.08297	2.70082	1.57982	1.03486	2.22784	0.642887	5.4338	-0.263357	0.713854	1.99272	1.76028	1.30233	0.994799	0.870207	-0.0895345
hsa-miR-106a-3p	-2.26643	-2.46156	-2.19341	-1.54657	-2.6877	-3.36349	-2.52441	-3.28915	-2.45718	-2.37502	-3.23254	-2.73169	-3.66652	-3.43384	-2.10205	-0.581295	-2.88598	-1.93743	-3.36721	-3.15637	-1.68678	-3.15841	-3.36007	-3.33081	-1.76145	-0.972878	-1.8484	-1.81368	-3.08903	-3.10069	-2.44476	-3.59063	-3.2205	-2.09439	-2.82392	-1.6915	-3.17507	-2.42457	-2.63014	-3.05755	1.34633	-1.00032	-2.98659	-3.93801	-0.871987	-2.60456	-4.13448	-3.65336	-2.41146
hsa-miR-106b-3p	8.02013	6.8445	8.34089	7.99839	7.42473	7.42849	7.97044	7.90991	7.58858	7.74262	7.10173	7.50552	7.23812	7.95794	8.01559	8.04685	7.58468	7.03124	8.04589	6.77584	7.46381	7.31225	7.24448	7.1276	7.9268	6.89131	7.52736	8.07354	7.0569	8.30179	7.67807	7.96827	7.47907	7.48492	7.14619	7.35016	7.68058	7.041	7.7241	7.16524	9.80166	6.53106	6.33309	6.49974	5.59725	6.52214	5.79477	5.93348	8.41111
hsa-miR-106b-5p	10.3572	10.6959	11.5274	10.893	11.4233	11.6252	11.3074	11.358	10.7539	10.9238	11.2198	10.5051	10.4525	10.9604	10.91	11.2211	10.7318	10.7954	11.1781	10.8393	10.8752	10.4189	11.2165	10.39	11.2711	12.5345	11.2238	12.2988	11.3971	11.6841	10.406	11.0633	11.1293	10.8025	10.4809	11.2092	11.4349	11.2255	11.3801	11.3514	9.89708	12.1455	11.455	11.4041	11.4744	12.186	10.5768	10.8722	11.7505
hsa-miR-107	6.69067	7.7295	7.7853	8.04401	7.58958	7.19397	8.15243	7.79499	7.38988	7.09868	7.41761	6.53743	7.37719	6.9681	8.14231	6.77919	7.95873	6.65128	8.36114	6.85066	7.83089	6.82315	6.20026	7.47574	8.77868	8.21941	6.01991	7.07202	7.15295	7.55663	7.34151	7.56608	7.50997	9.98209	6.82174	7.80236	8.61813	6.90859	5.95106	5.22322	7.17922	7.59089	6.17076	7.56631	6.16144	8.24328	6.45517	7.14187	6.87163
hsa-miR-10a-3p	7.36838	6.47213	7.59286	5.92103	7.53025	6.75415	5.78393	4.11173	6.61696	6.11282	7.39225	7.13404	6.04944	7.2761	5.95864	3.66663	5.95007	6.16586	7.96651	7.72398	6.39537	5.34541	7.0756	4.27652	6.94936	4.95786	6.60966	7.86756	6.24413	6.0516	5.10214	6.70054	5.3607	6.8155	6.28722	4.78423	4.57312	6.03076	7.39361	5.89373	5.25323	4.30953	4.7069	6.54278	4.45714	7.60123	5.33108	4.341	6.95704
hsa-miR-10a-5p	15.5957	14.6922	15.87	14.1993	16.149	15.0144	14.1024	12.2861	15.0678	14.516	15.9046	15.6692	14.9462	15.8816	13.8981	13.0292	14.4845	14.9713	16.3983	15.7182	15.0624	13.6568	15.4372	12.7397	15.5379	13.5157	15.3973	16.0497	14.678	14.6468	14.2112	15.0889	14.4053	15.1521	15.0117	12.4277	13.2544	14.0511	16.4879	14.373	14.5186	14.0166	13.5969	15.3659	13.5094	15.5906	13.8672	13.2045	14.9248
hsa-miR-10b-3p	3.56646	3.56081	3.36118	3.40762	3.33466	2.65888	3.66541	3.25001	2.90037	3.7335	2.91721	3.29067	0.420946	4.46702	4.08777	3.71639	2.60587	3.79049	4.24012	3.76249	4.60477	2.90768	4.23238	3.17698	3.448	1.34905	5.52374	2.94121	4.05052	4.05919	4.15516	2.43174	3.04628	3.68696	2.66793	4.45825	2.43964	3.64152	3.2525	2.96481	2.9313	2.544	3.03578	3.0045	3.14593	5.06077	2.98446	4.01198	6.88545
hsa-miR-10b-5p	10.2376	9.93905	9.59978	10.318	9.50982	9.97594	10.4929	10.488	9.71118	10.4033	9.77221	9.83317	8.63412	11.1906	10.5474	10.3218	8.98631	10.5187	10.8019	9.98749	10.8565	9.7956	11.4886	9.35196	10.8237	8.13303	12.4662	9.66155	10.5886	10.5279	10.183	9.0521	10.1355	10.1907	9.97273	11.1285	9.46585	10.0625	10.5795	9.17756	9.94252	9.8323	9.41296	9.21981	9.55826	11.785	9.9268	10.3459	13.7026
hsa-miR-11399	-2.26643	-2.46156	-0.608451	-1.54657	-2.6877	-3.36349	-2.52441	-3.28915	-0.872217	-0.0530963	-3.23254	-2.73169	-3.66652	-3.43384	-2.10205	-2.16626	-2.88598	-1.93743	-3.36721	-3.15637	-3.27174	-1.57345	-3.36007	-3.33081	-1.76145	-0.972878	-3.43336	-1.81368	-1.50407	-3.10069	-2.44476	-3.59063	-3.2205	-2.09439	-2.82392	-1.6915	-3.17507	-2.42457	-2.63014	-3.05755	1.34633	-2.58528	-2.98659	-3.93801	-3.19392	-2.60456	-4.13448	-3.65336	-2.41146
hsa-miR-11400	-0.681468	-2.46156	-2.19341	-1.54657	-1.10274	-3.36349	-0.939449	-3.28915	-2.45718	-2.37502	-3.23254	-2.73169	-3.66652	-3.43384	-2.10205	-0.581295	-2.88598	-1.93743	-3.36721	-3.15637	-3.27174	-3.15841	-3.36007	-3.33081	-1.76145	-0.972878	-1.8484	-1.81368	-3.08903	-3.10069	-2.44476	-3.59063	-0.41315	-2.09439	-0.0165648	-1.6915	-3.17507	-2.42457	-2.63014	-3.05755	1.34633	-2.58528	-2.98659	-3.93801	-3.19392	-2.60456	-4.13448	-3.65336	-2.41146
hsa-miR-1179	-2.26643	-2.46156	-2.19341	-1.54657	-2.6877	-0.556135	-2.52441	-3.28915	-2.45718	-2.37502	-3.23254	-2.73169	-3.66652	-1.84888	-2.10205	-2.16626	-2.88598	0.384496	-1.04528	-3.15637	-3.27174	-0.836486	-3.36007	-3.33081	-1.76145	-0.972878	-1.8484	0.993678	-3.08903	-3.10069	-2.44476	-3.59063	-1.63554	-2.09439	-2.82392	-1.6915	-1.59011	-0.10264	-1.04518	-0.735625	1.34633	-2.58528	-1.40162	-3.93801	-3.19392	-2.60456	-4.13448	-3.65336	-2.41146
hsa-miR-1180-3p	3.79966	3.56081	4.57477	5.05334	2.52175	1.76579	3.62534	5.51498	3.5201	3.3529	1.15978	2.55371	2.77643	2.9412	4.95323	2.4776	3.48906	2.70642	4.06742	3.47299	3.64712	2.05104	3.48542	2.64647	4.34707	4.69955	2.94168	5.26314	4.24189	4.44621	4.03098	2.63819	2.84558	5.27193	2.30536	3.80035	4.20864	-0.10264	3.84559	3.71063	8.40162	2.45911	3.55257	2.6619	1.66407	3.77048	1.59344	1.96135	1.28898
hsa-miR-1185-1-3p	2.37743	0.708367	-2.19341	1.91286	0.48222	0.5434	1.72352	1.23441	1.79075	1.53187	0.674349	-0.409765	1.19146	0.65362	1.80484	1.29317	0.283946	-0.352469	1.49077	1.59852	1.12058	1.36515	2.19451	1.19275	1.93899	2.93401	1.77609	1.88676	1.43453	1.7573	0.72517	1.36357	1.82389	-2.09439	1.08297	3.16648	1.68291	1.27587	-0.308216	1.33476	4.51626	2.05857	1.26134	0.14945	-0.871987	2.03929	0.509372	2.07457	1.83646
hsa-miR-1185-5p	-2.26643	-2.46156	-2.19341	0.0383895	-1.10274	-3.36349	-0.939449	-1.70419	-2.45718	0.432331	-3.23254	-2.73169	-3.66652	-3.43384	-2.10205	-2.16626	-2.88598	-1.93743	-1.04528	-3.15637	-3.27174	-3.15841	-3.36007	-3.33081	-1.76145	-0.972878	-3.43336	-1.81368	0.0808947	-1.51572	-2.44476	-3.59063	-3.2205	-2.09439	-1.23896	0.630429	-1.59011	-2.42457	-2.63014	-0.735625	1.34633	-0.263357	-2.98659	-0.768087	-3.19392	-0.282635	0.113444	0.0470843	-0.8265
hsa-miR-1197	-2.26643	-0.13963	-2.19341	0.0383895	-2.6877	-3.36349	-2.52441	-3.28915	-2.45718	-0.790062	-3.23254	-2.73169	-1.34459	-3.43384	-2.10205	-2.16626	-2.88598	0.869923	-1.78225	-3.15637	0.187689	-3.15841	-1.03815	-3.33081	-1.76145	0.612085	-1.11144	0.993678	-3.08903	-0.778758	-0.859793	-0.420706	-1.63554	-2.09439	-1.23896	-1.6915	-3.17507	-2.42457	0.17721	-0.735625	1.34633	-2.58528	-0.664657	-3.93801	-0.871987	0.854868	-0.434044	0.253535	-0.0895345
hsa-miR-1208	-2.26643	-2.46156	-2.19341	-1.54657	-2.6877	-3.36349	-2.52441	-3.28915	-2.45718	-2.37502	-3.23254	-2.73169	-3.66652	-3.43384	-2.10205	-2.16626	-2.88598	-1.93743	-3.36721	-3.15637	-3.27174	-3.15841	-3.36007	-3.33081	-1.76145	-0.972878	-3.43336	-1.81368	-3.08903	-3.10069	-2.44476	-3.59063	-3.2205	-2.09439	-2.82392	-1.6915	-3.17507	-2.42457	-2.63014	-3.05755	1.34633	-2.58528	-2.98659	-3.93801	-3.19392	-2.60456	-4.13448	-3.65336	-2.41146
hsa-miR-12121	-2.26643	-2.46156	-2.19341	-1.54657	-2.6877	-3.36349	-2.52441	-3.28915	-2.45718	-2.37502	-3.23254	-2.73169	-3.66652	-3.43384	-2.10205	-2.16626	-2.88598	-1.93743	-3.36721	-3.15637	-3.27174	-3.15841	-3.36007	-3.33081	-1.76145	-0.972878	-3.43336	-1.81368	-3.08903	-3.10069	0.3626	-3.59063	-3.2205	-2.09439	-2.82392	-1.6915	-3.17507	-2.42457	-2.63014	-3.05755	1.34633	-2.58528	-2.98659	-3.93801	-3.19392	-2.60456	-4.13448	-3.65336	-2.41146
hsa-miR-12125	1.193	-2.46156	-2.19341	0.0383895	-2.6877	-3.36349	-2.52441	-0.967224	-0.872217	-0.0530963	-0.425187	-2.73169	-0.496592	-3.43384	0.705304	-0.581295	-0.0786239	-0.352469	-3.36721	-3.15637	-1.68678	-0.836486	-3.36007	0.369629	-1.76145	-0.972878	-1.8484	-1.81368	-1.50407	-3.10069	-2.44476	-0.783276	-3.2205	-2.09439	-2.82392	-0.106537	-3.17507	1.03486	-2.63014	-1.47259	1.34633	-2.58528	-2.98659	-3.93801	-3.19392	-2.60456	-4.13448	-3.65336	-2.41146
hsa-miR-12130	0.540925	0.345797	1.89405	-1.54657	-2.6877	-3.36349	-0.939449	-3.28915	-2.45718	-0.790062	0.467898	-1.14673	-1.34459	-3.43384	-2.10205	-2.16626	-1.30102	0.384496	-1.04528	-3.15637	-3.27174	-1.57345	-3.36007	-3.33081	1.40847	-0.972878	0.267076	-1.81368	-3.08903	0.806205	-2.44476	-0.131199	0.686386	-2.09439	-2.82392	-1.6915	-1.59011	0.745357	-2.63014	-0.250198	2.9313	-2.58528	0.920305	-3.93801	-3.19392	-0.282635	-1.81256	-3.65336	-0.0895345
hsa-miR-12135	6.22942	7.51715	7.33211	6.32994	8.41361	6.96631	6.51725	7.32648	7.01653	6.73088	7.53977	7.05784	7.77487	6.18638	7.9355	8.54024	7.60688	6.8074	6.11862	7.6662	7.00322	4.61637	7.49089	7.9849	7.89139	7.49065	6.53962	7.02237	8.44673	8.31453	7.51959	8.08665	7.32156	7.37931	5.79447	9.41898	8.89068	9.28581	7.59988	7.52271	6.55579	7.67092	7.45117	7.34334	7.28485	7.91606	7.18462	6.58385	7.99474
hsa-miR-12136	8.06337	10.8983	9.41807	9.2648	8.6704	9.52392	8.10038	9.13685	8.16396	7.62638	8.63203	6.69667	8.18718	7.9665	11.0393	9.71141	6.7452	9.28476	7.69416	7.1069	7.00555	8.74283	9.00597	8.89711	8.28976	8.57594	7.43931	10.0109	6.88682	7.37808	10.7842	7.93342	8.23841	10.6707	8.39827	10.4662	7.98921	12.0393	9.72328	8.59843	11.1745	5.29123	7.47182	7.08505	7.66484	6.15366	5.50395	7.15962	8.27766
hsa-miR-122-5p	-2.26643	-2.46156	-2.19341	-1.54657	-2.6877	-3.36349	-2.52441	-3.28915	-2.45718	-2.37502	-3.23254	-2.73169	-3.66652	-3.43384	-2.10205	-2.16626	-2.88598	-1.93743	-1.78225	1.97291	5.95467	-3.15841	-3.36007	-3.33081	-1.76145	-0.972878	-3.43336	-1.81368	3.28601	-3.10069	-2.44476	-3.59063	-3.2205	-2.09439	-2.82392	-1.6915	-3.17507	-2.42457	-2.63014	-3.05755	1.34633	-2.58528	-2.98659	-3.93801	-3.19392	-2.60456	-4.13448	-3.65336	-2.41146
hsa-miR-1224-3p	-0.681468	-2.46156	-2.19341	-1.54657	-2.6877	-3.36349	-2.52441	-1.70419	-2.45718	-2.37502	-3.23254	-2.73169	-3.66652	-3.43384	-2.10205	-2.16626	-2.88598	-1.93743	-3.36721	-3.15637	-3.27174	-3.15841	-1.77511	-3.33081	-1.76145	-0.972878	-3.43336	-0.228715	-3.08903	-3.10069	-2.44476	-3.59063	-3.2205	-2.09439	-2.82392	-1.6915	-3.17507	-2.42457	-2.63014	-3.05755	1.34633	-2.58528	-1.40162	-3.93801	-3.19392	-2.60456	-4.13448	-3.65336	-2.41146
hsa-miR-1224-5p	-0.681468	-2.46156	-2.19341	-1.54657	-2.6877	-3.36349	-2.52441	-3.28915	-2.45718	-2.37502	-3.23254	-2.73169	-3.66652	-3.43384	-2.10205	-2.16626	-1.30102	-1.93743	-3.36721	-3.15637	-3.27174	-3.15841	-1.77511	-3.33081	-1.76145	-0.972878	-1.8484	2.09321	-3.08903	-1.51572	-2.44476	-3.59063	-3.2205	-2.09439	-0.501992	-1.6915	-3.17507	-2.42457	-2.63014	-3.05755	1.34633	-2.58528	-2.98659	-3.93801	-3.19392	-2.60456	-4.13448	-3.65336	-2.41146
hsa-miR-1226-3p	-0.681468	-2.46156	3.16414	2.36032	0.48222	0.0959415	1.72352	1.23441	1.63028	0.794901	0.674349	0.727738	0.0339224	0.814085	2.85214	1.00367	-0.0786239	-0.352469	0.720255	1.23595	2.34297	-3.15841	1.16349	-0.523456	1.69798	1.83448	1.92419	3.31561	3.28601	0.0692393	0.3626	1.69477	-0.0505799	2.66049	0.87652	2.21539	3.12871	1.82336	4.31237	2.3	4.51626	0.22207	2.22287	1.34739	0.893547	3.22833	0.389078	0.990501	1.28898
hsa-miR-1226-5p	-2.26643	-2.46156	-2.19341	-1.54657	-1.10274	-3.36349	-2.52441	-3.28915	-2.45718	-2.37502	-3.23254	-2.73169	-3.66652	-3.43384	0.219877	-0.581295	-1.30102	-1.93743	-3.36721	-1.57141	-3.27174	-3.15841	-1.77511	-3.33081	0.560478	-0.972878	-1.8484	-1.81368	-3.08903	0.0692393	-0.859793	-3.59063	-1.63554	1.99307	-1.23896	-0.106537	-1.59011	-2.42457	1.27675	-0.250198	1.34633	-2.58528	-2.98659	-0.478581	-3.19392	-2.60456	-4.13448	-2.06839	-2.41146
hsa-miR-1227-3p	-0.681468	-2.46156	-0.608451	-1.54657	-2.6877	-3.36349	-2.52441	-3.28915	-2.45718	-0.790062	-3.23254	-2.73169	-0.859162	-3.43384	-0.517089	-0.581295	-2.88598	-0.352469	-3.36721	-3.15637	-3.27174	-3.15841	-3.36007	-1.74585	-1.76145	-0.972878	-1.11144	-1.81368	-0.281675	-3.10069	-2.44476	-2.00567	-3.2205	-2.09439	-0.501992	-1.6915	-1.59011	-2.42457	-1.04518	-3.05755	1.34633	-2.58528	-2.98659	-1.13066	-3.19392	-2.60456	-2.54952	-1.33143	-2.41146
hsa-miR-1228-3p	-0.681468	-2.46156	-2.19341	-1.54657	-2.6877	-3.36349	-2.52441	-3.28915	-2.45718	-2.37502	-3.23254	-2.73169	-2.08155	-3.43384	-2.10205	-2.16626	-2.88598	-1.93743	-3.36721	-0.834442	-3.27174	-3.15841	-1.03815	-1.74585	-1.76145	-0.972878	-3.43336	-1.81368	-1.50407	-1.51572	-2.44476	-3.59063	-3.2205	-2.09439	-2.82392	-1.6915	-3.17507	-2.42457	-0.308216	-3.05755	2.9313	-2.58528	-1.40162	-3.93801	-3.19392	-2.60456	-2.54952	-2.06839	-2.41146
hsa-miR-1228-5p	-2.26643	-2.46156	-0.608451	-1.54657	-2.6877	-3.36349	-0.939449	-0.481798	-2.45718	-0.0530963	-3.23254	-0.409765	-3.66652	-1.84888	-2.10205	-2.16626	-2.88598	-0.352469	-3.36721	-1.57141	-3.27174	-3.15841	-1.77511	-3.33081	-1.76145	-0.972878	-1.8484	-0.228715	-1.50407	-3.10069	-2.44476	-2.00567	-1.63554	-2.09439	-2.82392	-1.6915	-3.17507	-2.42457	0.17721	-3.05755	1.34633	-2.58528	-2.98659	-1.61608	-3.19392	-1.0196	-4.13448	-2.06839	-2.41146
hsa-miR-1229-3p	-2.26643	-2.46156	0.613941	-1.54657	-2.6877	-3.36349	-0.939449	-1.70419	-2.45718	-2.37502	-3.23254	-2.73169	-3.66652	-3.43384	-2.10205	-2.16626	-2.88598	-1.93743	-3.36721	-0.349015	-3.27174	-3.15841	-1.77511	-3.33081	-1.76145	-0.972878	-3.43336	-1.81368	0.81786	-0.778758	-2.44476	-3.59063	-3.2205	-2.09439	-2.82392	-1.6915	-1.59011	-2.42457	2.01371	-3.05755	1.34633	-1.00032	-2.98659	-3.93801	-3.19392	0.202792	-1.81256	-0.48343	-0.8265
hsa-miR-122b-5p	-2.26643	-2.46156	-0.608451	-1.54657	-2.6877	-3.36349	-2.52441	-3.28915	-2.45718	-2.37502	-3.23254	-1.14673	-3.66652	-1.84888	-2.10205	-2.16626	-0.564051	-1.93743	-0.559853	-3.15637	-3.27174	-1.57345	-1.03815	-3.33081	-1.76145	-0.972878	-3.43336	-1.81368	-3.08903	-3.10069	-2.44476	-1.2687	-3.2205	-2.09439	-2.82392	-1.6915	-3.17507	-0.10264	-0.308216	-3.05755	1.34633	-2.58528	-2.98659	-3.93801	-3.19392	-0.282635	-2.54952	-1.33143	-0.0895345
hsa-miR-1231	-2.26643	-2.46156	-2.19341	-1.54657	-2.6877	-3.36349	-2.52441	-3.28915	-2.45718	-2.37502	-3.23254	-2.73169	-3.66652	-3.43384	-2.10205	-2.16626	-2.88598	-1.93743	-3.36721	-3.15637	-3.27174	-3.15841	-3.36007	-3.33081	-1.76145	-0.972878	-3.43336	-1.81368	-3.08903	-3.10069	-2.44476	-3.59063	-3.2205	2.29792	-2.82392	-1.6915	-3.17507	-2.42457	-2.63014	-3.05755	1.34633	-2.58528	-2.98659	-3.93801	-3.19392	-2.60456	-4.13448	-3.65336	-2.41146
hsa-miR-1234-3p	-2.26643	-2.46156	-2.19341	-1.54657	-2.6877	-3.36349	-2.52441	-3.28915	-2.45718	-2.37502	-3.23254	-2.73169	-3.66652	-3.43384	-2.10205	-2.16626	-2.88598	-1.93743	-3.36721	-3.15637	-3.27174	-3.15841	-3.36007	-3.33081	-1.76145	-0.972878	-3.43336	-1.81368	-3.08903	-3.10069	-2.44476	-3.59063	-3.2205	-2.09439	-2.82392	-0.106537	-3.17507	-2.42457	-2.63014	-3.05755	1.34633	-2.58528	-2.98659	-3.93801	-3.19392	-1.0196	-4.13448	-3.65336	-2.41146
hsa-miR-1236-3p	-2.26643	-2.46156	-0.608451	-1.54657	-2.6877	-3.36349	-2.52441	-3.28915	-2.45718	-2.37502	-3.23254	-2.73169	-3.66652	-3.43384	-2.10205	-2.16626	-2.88598	-1.93743	-3.36721	-3.15637	-3.27174	-3.15841	-3.36007	-3.33081	-1.76145	-0.972878	-3.43336	-1.81368	-3.08903	-3.10069	-2.44476	-3.59063	-3.2205	-2.09439	-2.82392	-1.6915	-3.17507	-2.42457	-2.63014	-3.05755	1.34633	-2.58528	-2.98659	-3.93801	-3.19392	-1.0196	-4.13448	-3.65336	-2.41146
hsa-miR-1237-3p	-2.26643	-2.46156	0.128515	0.0383895	-2.6877	-3.36349	-0.939449	-0.119227	-2.45718	-0.790062	-3.23254	-0.409765	-3.66652	-1.84888	-0.517089	-2.16626	-2.88598	-1.93743	-3.36721	-3.15637	-1.68678	-3.15841	-1.77511	-1.74585	-1.76145	0.612085	-1.11144	-1.81368	0.370401	-3.10069	-0.122827	-3.59063	-1.63554	-2.09439	-2.82392	-1.6915	-3.17507	-2.42457	-0.308216	-3.05755	2.9313	-2.58528	-2.98659	-3.93801	-3.19392	-2.60456	-4.13448	-2.06839	-0.8265
hsa-miR-124-3p	-2.26643	-2.46156	-2.19341	0.0383895	-2.6877	-3.36349	-0.939449	-3.28915	-2.45718	-2.37502	-3.23254	-2.73169	-3.66652	-3.43384	-2.10205	-2.16626	-2.88598	-0.352469	-3.36721	0.303061	0.976185	-3.15841	-3.36007	-1.74585	-1.76145	0.612085	-3.43336	-1.81368	-1.50407	-1.51572	-0.859793	-2.00567	-3.2205	-2.09439	-2.82392	-1.6915	-3.17507	-2.42457	-2.63014	-3.05755	1.34633	-2.58528	-1.40162	-3.93801	-1.60895	-1.0196	-4.13448	-3.65336	-2.41146
hsa-miR-1245a	-2.26643	-2.46156	-2.19341	-1.54657	-2.6877	-3.36349	-2.52441	-3.28915	-2.45718	-2.37502	-3.23254	-2.73169	-3.66652	-1.84888	-2.10205	-2.16626	-1.30102	-1.93743	-1.78225	-3.15637	-0.101817	-3.15841	-1.77511	-3.33081	-1.76145	-0.972878	-1.8484	-1.81368	-3.08903	-3.10069	0.72517	-3.59063	-3.2205	-2.09439	-2.82392	-1.6915	-3.17507	-2.42457	-0.308216	-3.05755	1.34633	-1.00032	-2.98659	-3.93801	-3.19392	-2.60456	-2.54952	-3.65336	0.395892
hsa-miR-1245b-3p	-2.26643	-2.46156	-2.19341	-1.54657	-1.10274	-3.36349	-0.939449	-3.28915	-2.45718	-2.37502	-1.64758	-2.73169	-2.08155	-3.43384	-2.10205	-2.16626	-2.88598	-1.93743	-3.36721	-3.15637	-0.949814	-3.15841	-3.36007	-3.33081	-1.76145	-0.972878	-1.8484	-1.81368	-3.08903	-3.10069	-2.44476	-3.59063	-3.2205	-2.09439	-2.82392	-1.6915	-3.17507	-2.42457	-2.63014	-3.05755	1.34633	-1.00032	-2.98659	-3.93801	-3.19392	-2.60456	-4.13448	-3.65336	-2.41146
hsa-miR-1245b-5p	-2.26643	-2.46156	-2.19341	-1.54657	-2.6877	-3.36349	-2.52441	-3.28915	-2.45718	-2.37502	-3.23254	-2.73169	-3.66652	-3.43384	-2.10205	-2.16626	-2.88598	-1.93743	-3.36721	-3.15637	-3.27174	-3.15841	-3.36007	-3.33081	-1.76145	-0.972878	-3.43336	-1.81368	-3.08903	-3.10069	-0.122827	-3.59063	-3.2205	-2.09439	-2.82392	-1.6915	-1.59011	-2.42457	-2.63014	-3.05755	1.34633	-2.58528	-2.98659	-3.93801	-3.19392	-2.60456	-4.13448	-3.65336	-2.41146
hsa-miR-1246	4.33348	3.09303	7.22233	7.46745	3.88215	4.1834	3.03018	5.46239	5.23631	3.92876	6.08713	5.67345	5.41829	5.52905	7.5686	6.82526	6.19883	5.1606	7.54942	2.67652	3.52267	6.20572	5.72473	5.28757	4.92505	4.07152	8.79636	6.48553	5.49968	6.49364	10.3265	5.87901	5.9216	8.34958	4.33595	8.15556	8.02399	6.41778	5.67819	4.769	5.8699	3.02943	5.16823	4.41513	5.01066	6.86914	6.81753	7.50841	4.1277
hsa-miR-1247-3p	0.0554977	3.98139	3.29844	3.73883	0.11965	-1.04156	2.51998	4.40433	4.61964	3.23969	3.03424	1.79187	2.99169	2.90601	3.51266	5.12836	1.36195	1.96946	2.89958	3.44354	1.68245	3.47094	4.49167	0.756652	3.28294	-0.972878	0.958954	3.47172	2.04025	3.61356	2.84065	5.31325	4.50059	5.18173	2.73067	5.10292	3.83616	3.80425	5.57443	3.45024	5.73865	0.22207	0.472846	1.89488	3.31388	2.68084	2.1693	-0.48343	0.395892
hsa-miR-1247-5p	1.82103	5.43931	5.88874	6.14691	3.24303	-0.193565	6.25367	6.75661	7.04466	5.91499	4.84961	4.30173	6.52207	4.69028	6.03237	7.2282	1.63758	5.65503	5.81519	5.55444	4.56746	7.07401	4.80483	3.00904	5.70616	2.93401	4.54963	5.03181	3.73115	5.32138	4.45006	7.72169	5.87489	9.19274	7.03251	7.32252	6.75419	5.18276	6.84761	4.74335	11.7116	4.86593	3.90823	5.7848	6.30394	6.46958	5.00762	2.82238	3.26096
hsa-miR-1248	1.193	3.37133	2.66457	1.26078	2.5977	4.30185	1.38248	3.60567	1.79075	2.14854	2.43988	0.438232	2.87264	1.52035	2.65284	3.19129	1.36195	2.58613	0.720255	4.37501	3.57375	2.39618	2.52257	1.87864	2.99344	3.27505	1.32152	3.14052	2.12042	0.986777	4.73515	2.24226	0.686386	-2.09439	1.69964	2.00894	1.07286	4.54122	3.67364	3.41818	5.04677	4.10122	2.1427	2.56978	1.44994	2.43983	0.509372	1.47593	1.28898
hsa-miR-1249-3p	-2.26643	-2.46156	-0.608451	1.26078	0.11965	-1.04156	-0.202483	-0.481798	-0.135252	0.794901	-0.910614	0.438232	-0.496592	-1.84888	-0.517089	-0.581295	-1.30102	0.384496	-0.197283	0.303061	1.12058	-0.836486	0.0993568	-1.00888	1.40847	-0.972878	0.654099	1.35625	1.1589	0.0692393	0.72517	-2.00567	0.238927	-2.09439	-1.23896	-1.6915	0.284363	-2.42457	1.27675	-0.735625	4.15369	0.874147	-0.17923	-1.61608	-0.0239905	-1.0196	-0.047021	0.870207	-0.0895345
hsa-miR-1249-5p	-2.26643	-2.46156	-2.19341	-1.54657	-2.6877	-3.36349	-2.52441	-3.28915	-2.45718	-2.37502	-3.23254	-2.73169	-3.66652	-3.43384	-2.10205	-2.16626	-2.88598	-1.93743	-3.36721	-3.15637	-3.27174	-3.15841	-3.36007	-3.33081	-1.76145	-0.972878	-3.43336	-1.81368	-3.08903	-3.10069	-2.44476	-3.59063	-3.2205	-2.09439	-2.82392	-1.6915	-3.17507	-2.42457	-2.63014	-3.05755	1.34633	-2.58528	-2.98659	-3.93801	-3.19392	-2.60456	-4.13448	-3.65336	-2.41146
hsa-miR-1250-5p	-2.26643	-2.46156	-0.608451	-1.54657	-2.6877	-3.36349	0.282944	-1.70419	-2.45718	-2.37502	-3.23254	-1.14673	-0.859162	-3.43384	-2.10205	0.641097	-0.564051	-0.352469	-3.36721	-0.349015	0.635148	-3.15841	-3.36007	-1.00888	-0.176488	0.612085	-1.11144	-0.228715	-1.50407	0.599754	-0.122827	-2.00567	-0.898577	-2.09439	-2.82392	-1.6915	-3.17507	0.382787	-1.04518	-3.05755	1.34633	-2.58528	-2.98659	-1.13066	-3.19392	-1.0196	-1.81256	-2.06839	-0.8265
hsa-miR-1251-5p	-2.26643	-2.46156	-2.19341	-1.54657	-2.6877	-3.36349	-2.52441	-3.28915	-2.45718	-2.37502	-3.23254	-2.73169	-3.66652	-3.43384	-2.10205	-2.16626	-2.88598	-1.93743	-3.36721	-3.15637	-3.27174	-3.15841	-3.36007	-3.33081	-1.76145	-0.972878	-3.43336	-1.81368	-3.08903	-3.10069	-2.44476	-3.59063	-3.2205	-2.09439	-2.82392	-1.6915	-3.17507	-2.42457	-2.63014	-3.05755	1.34633	-2.58528	-2.98659	-3.93801	-3.19392	-2.60456	-4.13448	-3.65336	-2.41146
hsa-miR-1252-3p	-2.26643	-2.46156	-2.19341	-1.54657	-2.6877	-3.36349	-2.52441	-3.28915	-2.45718	-2.37502	-3.23254	-2.73169	-3.66652	-3.43384	-2.10205	-2.16626	-2.88598	-1.93743	-3.36721	-3.15637	-3.27174	-3.15841	-3.36007	-3.33081	-1.76145	-0.972878	-3.43336	-1.81368	-3.08903	-3.10069	-2.44476	-3.59063	-3.2205	-2.09439	-2.82392	-1.6915	-3.17507	-2.42457	-2.63014	-3.05755	1.34633	-2.58528	-2.98659	-3.93801	-3.19392	-2.60456	-4.13448	-3.65336	-2.41146
hsa-miR-1252-5p	-2.26643	-0.876596	-0.608451	0.0383895	-2.6877	-3.36349	0.93502	-1.70419	-0.135252	-2.37502	-3.23254	-1.14673	-0.207086	-3.43384	-2.10205	-2.16626	-2.88598	-1.93743	-0.559853	-0.834442	-3.27174	-3.15841	-3.36007	-3.33081	1.40847	-0.972878	1.32152	-1.81368	-3.08903	-3.10069	-2.44476	-1.2687	-3.2205	2.29792	-0.0165648	0.630429	0.731822	-0.10264	-2.63014	-0.250198	1.34633	-0.263357	1.10088	-3.93801	0.506524	0.202792	-2.54952	-2.06839	-2.41146
hsa-miR-1255a	-2.26643	2.1823	-2.19341	0.0383895	-1.10274	-3.36349	0.93502	1.84013	0.712745	1.08441	-1.64758	0.0756616	0.0339224	0.958475	0.705304	2.22606	0.283946	1.23249	-3.36721	1.48749	1.25182	0.748477	0.340365	-1.00888	-0.176488	-0.972878	0.814564	-1.81368	2.19637	-0.778758	1.80317	0.109809	-3.2205	-2.09439	0.87652	-1.6915	2.37952	1.27587	-2.63014	0.401879	3.66826	0.22207	1.96761	-0.237573	1.05401	1.64336	-0.047021	0.0470843	-0.0895345
hsa-miR-1255b-5p	-2.26643	-2.46156	-2.19341	1.26078	-2.6877	-3.36349	-2.52441	-1.70419	-0.872217	-2.37502	-3.23254	-2.73169	-2.08155	-3.43384	-0.517089	-2.16626	-2.88598	-1.93743	-0.559853	-3.15637	-1.68678	-1.57345	-3.36007	-3.33081	-1.76145	0.612085	-3.43336	-1.81368	-3.08903	-3.10069	-2.44476	-3.59063	-3.2205	-2.09439	-2.82392	-1.6915	-3.17507	-2.42457	-2.63014	-3.05755	1.34633	-1.00032	0.713854	-0.478581	-3.19392	-2.60456	-1.81256	-2.06839	-0.8265
hsa-miR-1256	-2.26643	-2.46156	-2.19341	0.0383895	-2.6877	-3.36349	-2.52441	-1.70419	-2.45718	-0.790062	-3.23254	-2.73169	-3.66652	-3.43384	-2.10205	-2.16626	-2.88598	-1.93743	-3.36721	-3.15637	-3.27174	-3.15841	-3.36007	-3.33081	-1.76145	-0.972878	-3.43336	-1.81368	-3.08903	-3.10069	-2.44476	-3.59063	-3.2205	-2.09439	-2.82392	-1.6915	-3.17507	-2.42457	-2.63014	-3.05755	1.34633	-2.58528	-2.98659	-3.93801	-3.19392	-2.60456	-4.13448	-3.65336	-2.41146
hsa-miR-1257	-2.26643	-2.46156	-2.19341	-1.54657	-2.6877	-3.36349	-2.52441	-3.28915	-2.45718	-2.37502	-3.23254	-1.14673	-3.66652	-3.43384	-2.10205	-2.16626	-2.88598	-1.93743	-3.36721	-3.15637	-3.27174	-1.57345	-3.36007	-3.33081	-1.76145	-0.972878	-1.11144	-0.228715	-3.08903	-3.10069	-2.44476	-2.00567	-3.2205	-2.09439	-2.82392	-0.106537	-3.17507	-2.42457	-1.04518	-3.05755	1.34633	-2.58528	-2.98659	-3.93801	-3.19392	-2.60456	-1.32713	-3.65336	-2.41146
hsa-miR-125a-3p	0.540925	0.997873	1.26602	1.91286	1.01273	-1.04156	1.17603	1.23441	2.06638	2.66937	0.467898	0.0756616	0.240373	0.65362	1.98541	0.641097	0.573453	1.23249	-0.197283	2.33548	2.28285	-0.836486	1.16349	0.128621	2.63087	1.34905	1.85204	1.88676	1.86517	0.0692393	1.01468	1.36357	-3.2205	-2.09439	-0.0165648	-0.106537	1.21725	0.382787	1.27675	0.849338	5.04677	0.22207	0.18334	0.454305	-0.0239905	0.854868	-0.434044	1.63205	2.44652
hsa-miR-125a-5p	10.2267	10.8675	10.708	11.3132	9.9676	9.11047	10.8575	11.6932	9.94023	11.5488	9.55556	8.1224	10.4054	10.4724	11.7082	9.45717	9.54839	9.81871	10.1677	11.0962	11.809	9.50136	9.15341	10.1951	11.2352	8.45129	9.8013	10.7096	10.3626	8.8422	11.6358	8.89846	8.93526	13.0125	9.83942	10.2638	10.7633	9.25095	9.14093	9.09188	13.237	10.2319	9.32318	9.39808	7.6695	10.1651	9.99262	9.80697	10.3256
hsa-miR-125b-1-3p	1.193	0.345797	1.50703	2.15387	2.73856	0.5434	1.17603	1.56883	2.29771	2.66937	0.22689	-0.409765	1.82534	1.32104	2.14588	1.74063	1.63758	0.869923	2.2475	2.67652	2.878	1.88598	2.13178	0.369629	2.76211	0.612085	2.18135	-0.228715	1.1589	1.94371	2.9128	0.109809	1.42335	-2.09439	-0.0165648	-1.6915	1.07286	1.03486	1.0703	0.642887	6.30053	0.22207	1.40573	1.78991	-0.386561	-0.282635	2.78438	1.10153	2.34342
hsa-miR-125b-2-3p	3.61621	0.345797	1.50703	2.97699	1.56022	-0.556135	2.68504	2.54374	2.96908	3.60226	1.15978	-0.409765	1.88807	3.19551	-0.517089	2.4776	1.75788	-0.352469	1.38768	2.77437	3.54844	3.55583	2.36785	3.00904	0.560478	0.612085	2.63273	2.94121	1.86517	2.4539	3.3366	-2.00567	2.50742	3.26316	0.346005	2.00894	1.07286	0.382787	1.27675	1.33476	4.51626	-0.263357	1.96761	2.8564	-1.60895	0.854868	2.65993	1.30084	1.49543
hsa-miR-125b-5p	10.9652	10.5227	9.96046	11.5549	10.3452	8.96771	11.3843	11.2867	10.8127	11.7737	9.83573	7.67238	10.9837	11.06	10.1132	9.66228	10.3242	8.72879	10.8177	11.6205	12.2212	11.0019	10.3217	10.5414	11.5235	8.69068	10.3057	10.0898	10.5184	9.90652	12.2937	7.57365	10.4874	11.6449	9.35754	10.1009	10.8926	9.72168	9.64219	9.04606	13.1733	11.098	10.085	10.4002	8.9344	10.2583	11.6018	10.7897	10.4698
hsa-miR-126-3p	13.6874	13.1358	13.1229	13.6673	13.2166	13.289	13.3744	13.1275	13.0571	13.9629	13.3847	12.797	12.2645	12.9929	13.3385	14.2956	13.2264	13.0819	13.1644	13.6403	14.2733	13.4963	13.2412	12.8122	13.5298	12.479	13.4489	13.2701	14.2495	12.5662	13.6287	13.1012	13.0274	12.2052	13.8433	13.4564	13.7928	14.0862	13.3213	12.9642	13.2797	12.8771	12.8282	12.9237	12.6823	13.8176	12.8751	14.0653	14.3877
hsa-miR-126-5p	9.7304	10.9779	9.13918	9.52556	10.6111	11.046	8.99473	10.2971	8.65851	9.44076	10.8788	8.07486	7.90571	8.74015	9.51496	10.7713	9.67793	9.4904	8.90688	10.6549	10.8655	9.61493	10.5531	9.84427	9.92636	9.08647	9.71082	10.4232	10.9653	8.52091	10.5806	9.48802	9.39305	9.77018	10.0331	11.2383	9.44171	11.9155	9.23211	9.7684	9.599	10.6105	9.69443	8.14513	9.07199	11.9676	9.5848	10.0719	10.4165
hsa-miR-1260a	3.84209	4.85132	4.24953	4.75721	5.26066	3.29472	5.12664	3.82979	3.03467	3.60226	3.33731	1.35577	2.48323	1.42414	2.85214	3.98349	2.89538	3.73499	2.61007	1.79783	2.45618	3.34938	4.56474	3.29855	5.43822	4.15641	2.90649	5.12884	2.93334	3.58581	3.16995	2.02408	4.77385	3.88289	3.51593	3.66605	2.89102	3.80425	4.38108	3.68391	8.06058	3.34545	3.52121	0.14945	0.265516	2.52472	-0.047021	1.30084	2.63293
hsa-miR-1260b	5.59776	6.29666	5.98151	5.90464	7.54951	4.96294	6.79977	4.99162	5.89597	5.18722	4.82815	3.98255	4.4576	3.89707	4.4678	5.77038	4.77936	5.51378	4.49698	4.11975	3.67077	4.35729	6.53626	4.39029	6.99677	5.79531	5.17766	6.85521	4.67252	5.31294	4.9731	4.70858	6.08556	5.58509	6.01843	5.04997	5.0295	5.18276	6.42242	5.10735	10.3604	3.60454	4.8776	2.8564	2.23235	4.72635	1.69841	1.20463	4.43403
hsa-miR-1261	4.2093	4.57186	4.11037	4.72021	4.74692	3.17567	4.01475	4.02373	3.88267	3.7335	3.98663	2.69457	3.36691	7.2055	5.13635	4.3729	5.01489	3.84393	3.62148	1.23595	0.187689	4.69334	6.09731	4.50839	5.53317	2.48655	5.12506	5.32587	0.611409	4.03887	4.06304	4.85645	4.64368	6.20481	3.51593	4.93786	4.53229	4.05117	4.88556	3.81281	4.15369	1.11516	3.58327	2.60115	4.2573	1.30233	4.21866	2.07457	1.98085
hsa-miR-1262	0.0554977	0.708367	0.128515	0.0383895	0.771727	2.94029	0.645514	1.9203	-0.135252	-0.0530963	0.22689	0.727738	1.54294	-1.11191	2.42151	1.00367	-1.30102	1.23249	-0.197283	2.45834	1.93771	-3.15841	0.0993568	-3.33081	1.93899	2.19705	-0.263439	0.508251	1.66586	2.0286	0.3626	1.36357	-0.0505799	3.03489	1.26354	-0.106537	0.525371	0.382787	0.829287	1.69733	3.66826	-1.00032	0.472846	-2.35305	0.506524	-2.60456	-2.54952	-0.193924	2.23239
hsa-miR-1266-5p	3.51493	2.49264	3.01604	2.36032	2.26649	1.16007	2.96744	3.91052	2.4008	2.66937	1.15978	2.02319	1.69103	2.12075	2.5418	1.53418	2.32347	2.92055	2.78254	0.0135546	2.95708	-0.836486	1.16349	0.57608	0.560478	2.19705	3.46145	3.39578	2.26852	3.81818	3.53252	2.55912	2.50742	2.29792	2.22047	2.70082	2.97468	0.745357	3.74489	3.17127	4.15369	0.58464	2.22287	2.63184	1.56097	0.854868	1.29178	1.20463	1.83646
hsa-miR-1267	-2.26643	-2.46156	-2.19341	-1.54657	-2.6877	-3.36349	-2.52441	-3.28915	-2.45718	-2.37502	-3.23254	-2.73169	-3.66652	-3.43384	-2.10205	-2.16626	-2.88598	-0.352469	-3.36721	-3.15637	-3.27174	-3.15841	-3.36007	-3.33081	-1.76145	-0.972878	-3.43336	-1.81368	-1.50407	-3.10069	-2.44476	-3.59063	-3.2205	-2.09439	-2.82392	-1.6915	-3.17507	-2.42457	-2.63014	-3.05755	1.34633	-2.58528	-2.98659	-3.93801	-1.60895	-2.60456	-4.13448	-0.48343	-2.41146
hsa-miR-1269a	-2.26643	-2.46156	6.02091	2.97699	-0.365777	-3.36349	3.54168	4.24223	2.29771	4.36644	7.55618	-1.14673	7.85557	7.01427	1.35738	2.69172	1.20148	-1.93743	2.69888	-0.834442	3.35761	2.51401	-3.36007	-3.33081	3.7304	-0.972878	0.654099	5.32587	-3.08903	-3.10069	5.38179	-0.783276	5.50401	1.8125	4.76854	-1.6915	3.19997	-2.42457	3.30059	0.849338	1.34633	2.70012	-1.40162	-3.93801	-0.871987	3.66222	-0.434044	2.68649	1.28898
hsa-miR-1269b	-2.26643	-2.46156	-2.19341	2.70135	-2.6877	-3.36349	-2.52441	-3.28915	-2.45718	-2.37502	-3.23254	-2.73169	-3.66652	-3.43384	-2.10205	-2.16626	-2.88598	-1.93743	0.0922238	-3.15637	-3.27174	-3.15841	-3.36007	-3.33081	-1.76145	0.612085	1.61103	-1.81368	-1.50407	3.9546	-2.44476	-3.59063	4.9444	-2.09439	3.47986	-1.6915	-3.17507	-2.42457	-2.63014	-0.735625	1.34633	-2.58528	-1.40162	-1.13066	-0.0239905	2.34963	-4.13448	-3.65336	-2.41146
hsa-miR-127-3p	5.54735	5.52144	4.65208	5.80216	4.27808	3.81642	4.91022	4.73875	4.97745	5.09258	4.8812	3.80747	4.43677	4.8745	5.91476	5.34944	4.5149	4.60173	4.95922	5.95997	6.03432	5.29691	5.59121	6.00681	4.71428	5.0044	5.67777	5.21975	5.80275	4.78806	5.39445	4.41499	5.09691	3.57803	4.64369	6.78018	4.29254	5.13767	5.31822	4.9923	7.07426	5.40907	5.9052	5.34508	3.52033	6.54264	5.99351	6.22776	5.11992
hsa-miR-127-5p	4.69935	3.56081	3.95633	5.08278	4.30098	3.77606	4.0755	3.65336	4.25707	4.33922	3.94737	2.94073	3.76811	4.066	4.61219	4.54799	3.13639	3.84393	4.11661	3.50184	4.48981	3.98114	4.95734	4.47009	3.85326	3.27505	4.34142	4.69412	4.5183	4.75106	3.99819	3.12361	4.40155	-2.09439	3.2846	4.84766	3.92296	4.3169	4.68274	3.86131	4.80577	4.76344	4.21309	3.42831	2.16364	4.55531	4.02033	4.44993	5.18099
hsa-miR-1270	3.09112	1.23888	0.976512	1.62335	1.01273	2.56725	1.72352	1.46574	2.18668	-0.0530963	0.674349	0.438232	0.0339224	1.85156	1.06787	1.53418	1.36195	2.58613	0.88072	0.75052	2.01366	0.301018	1.16349	1.19275	1.40847	-0.972878	0.267076	3.85875	0.81786	1.29163	3.16995	-0.783276	1.63748	-2.09439	3.68387	0.630429	1.21725	1.96775	1.0703	-1.47259	3.66826	-2.58528	-0.664657	0.585549	0.265516	-2.60456	-2.54952	-1.33143	0.395892
hsa-miR-1271-5p	1.193	2.062	1.26602	3.40762	1.01273	2.30894	1.99915	2.0684	1.93514	3.60226	1.81185	0.0756616	2.00591	1.32104	2.5418	1.53418	1.972	0.869923	1.91819	0.931092	2.878	1.48544	1.59412	2.22378	1.40847	2.93401	1.9929	2.57864	1.43453	0.986777	1.94756	1.53865	-0.41315	3.46019	1.5684	1.76793	2.80221	-0.839605	1.76217	0.849338	1.34633	1.66264	2.29882	1.78991	1.56097	2.15032	1.64688	1.96135	2.34342
hsa-miR-1272	-2.26643	-2.46156	-2.19341	-1.54657	-2.6877	-3.36349	-2.52441	-3.28915	-2.45718	-2.37502	-3.23254	-2.73169	-3.66652	-3.43384	-2.10205	-2.16626	-2.88598	-1.93743	-3.36721	-3.15637	-1.68678	-3.15841	-3.36007	-3.33081	-1.76145	-0.972878	-3.43336	-1.81368	-3.08903	-3.10069	-2.44476	-3.59063	-1.63554	-2.09439	-2.82392	-1.6915	-3.17507	-2.42457	-2.63014	-3.05755	1.34633	-2.58528	-2.98659	-3.93801	-3.19392	-2.60456	-4.13448	-3.65336	-2.41146
hsa-miR-1273c	0.903495	0.997873	0.976512	0.775355	-0.365777	0.5434	0.93502	-0.481798	0.712745	0.794901	-0.425187	-1.14673	0.857045	-1.11191	-2.10205	-0.581295	-0.0786239	-0.352469	0.333232	0.303061	-0.101817	0.0115114	-0.19015	-1.00888	-1.76145	0.612085	0.654099	0.993678	-0.767102	0.0692393	-2.44476	-0.420706	-1.63554	3.52031	-1.23896	1.11586	1.34849	-0.839605	-1.04518	0.112372	1.34633	-2.58528	1.65727	0.585549	-1.60895	-1.0196	-1.81256	-0.193924	-0.0895345
hsa-miR-1275	4.47504	5.57736	6.51739	6.68705	5.35121	4.34387	6.33046	6.86693	5.58174	6.61082	5.11175	3.64335	8.7621	5.85387	8.37267	8.51761	7.47267	8.63716	4.67171	5.92311	4.46297	6.11071	5.74583	9.51957	9.07223	7.02148	6.22306	7.48782	3.3867	8.8669	9.05658	6.58305	7.5452	8.39043	8.66843	8.43133	6.97086	5.65758	7.42106	9.26691	13.9169	1.11516	4.21309	6.17963	3.81731	4.2658	4.54147	3.74752	5.02317
hsa-miR-1276	-0.681468	-0.13963	1.26602	1.91286	-2.6877	-3.36349	-0.939449	-1.70419	-2.45718	-0.0530963	-3.23254	0.727738	-3.66652	-1.11191	0.705304	-0.581295	0.573453	-1.93743	-0.197283	0.0135546	0.187689	-0.836486	-0.55272	-1.74585	-1.76145	0.612085	1.21049	2.43425	0.370401	-0.778758	-0.859793	-1.2687	-3.2205	3.52031	-0.501992	2.21539	0.731822	-2.42457	1.27675	-1.47259	3.66826	-1.00032	0.18334	-3.93801	-3.19392	-1.0196	-1.81256	-3.65336	-2.41146
hsa-miR-1277-3p	0.540925	2.062	2.66457	2.70135	1.56022	1.6809	2.51998	1.10316	1.63028	1.53187	2.12501	1.1752	0.420946	1.21001	1.98541	2.08167	1.86891	1.23249	2.2475	2.05308	0.428697	2.19914	2.25463	2.39711	1.0459	3.67098	3.33482	-0.228715	2.19637	1.6542	1.46214	1.53865	3.466	1.60604	1.5684	3.66605	1.68291	0.382787	0.829287	3.35184	1.34633	4.70934	4.0687	-1.13066	3.34524	4.2658	3.34933	2.53647	1.676
hsa-miR-1277-5p	-0.681468	1.78637	3.01604	1.26078	2.66985	1.6809	2.33357	1.10316	2.18668	2.26883	2.74474	1.66062	0.240373	1.21001	2.42151	1.92121	2.66861	1.23249	2.46568	2.62499	2.01366	2.26785	3.01496	2.2839	2.48648	4.45339	2.90649	0.993678	2.26852	1.7573	1.80317	1.36357	2.88802	-2.09439	1.93097	3.86309	1.21725	1.48232	1.27675	2.36871	1.34633	4.70934	3.72766	1.27144	4.38351	4.57535	3.2664	3.60403	1.676
hsa-miR-1278	0.903495	-2.46156	0.128515	-1.54657	0.48222	0.33695	-0.939449	-0.967224	0.350175	-0.790062	-3.23254	-0.409765	-0.859162	-0.263918	-2.10205	0.641097	-0.564051	-1.93743	0.88072	-0.834442	-0.464387	0.748477	-3.36007	-1.74585	-1.76145	-0.972878	0.654099	-0.228715	-1.50407	-1.51572	0.72517	0.109809	-0.898577	-0.509432	-2.82392	-1.6915	-0.853141	-0.10264	-2.63014	-0.735625	1.34633	-2.58528	-2.98659	-3.93801	-1.60895	0.565362	-0.047021	-2.06839	1.04797
hsa-miR-128-1-5p	-0.681468	0.345797	0.613941	0.0383895	-2.6877	-0.556135	-0.939449	-3.28915	1.93514	-0.0530963	-0.425187	1.51623	-0.496592	-0.263918	0.705304	0.641097	-0.564051	0.384496	0.0922238	0.303061	0.187689	0.0115114	0.0993568	-0.523456	0.560478	1.34905	0.026068	1.64575	0.611409	-0.778758	-0.122827	1.36357	1.02742	-2.09439	-0.501992	2.00894	0.912394	-2.42457	0.539781	-3.05755	2.9313	-1.00032	-2.98659	-0.478581	-1.60895	0.202792	-4.13448	0.0470843	1.04797
hsa-miR-128-3p	7.2669	7.28496	7.64421	7.93926	6.74901	6.55089	7.89027	7.19567	7.32582	7.47203	6.73468	7.57323	6.1132	6.23327	7.86229	7.20225	6.42008	6.86023	7.2919	7.03222	7.31228	7.21988	6.96298	6.25227	7.02318	7.29859	7.30219	8.68517	7.25193	7.03246	7.33168	6.87596	6.91007	7.55486	6.66593	7.48093	7.62826	6.32027	7.18524	7.46699	6.39073	6.95193	6.82559	5.507	7.02404	7.71849	5.98575	7.2407	7.74209
hsa-miR-1281	-2.26643	-2.46156	0.128515	-1.54657	-2.6877	-1.04156	-0.939449	-0.967224	-0.872217	-0.0530963	-3.23254	-2.73169	-3.66652	0.0255887	-2.10205	0.15567	-1.30102	-1.93743	-3.36721	-3.15637	-3.27174	-3.15841	1.16349	-3.33081	-1.76145	-0.972878	-1.8484	1.35625	-3.08903	-0.293331	-0.859793	-2.00567	-0.41315	-2.09439	-0.501992	0.630429	-3.17507	-0.839605	0.17721	-1.47259	1.34633	-1.00032	-0.664657	-2.35305	-3.19392	-2.60456	-1.32713	-2.06839	-2.41146
hsa-miR-1282	-2.26643	-2.46156	-2.19341	-1.54657	-2.6877	-3.36349	-2.52441	-3.28915	-2.45718	-2.37502	-3.23254	-2.73169	-3.66652	-3.43384	0.705304	-2.16626	-2.88598	-1.93743	-3.36721	-3.15637	-3.27174	-3.15841	-3.36007	-3.33081	-1.76145	-0.972878	-3.43336	-1.81368	-3.08903	-3.10069	-2.44476	-2.00567	-0.898577	-2.09439	-2.82392	-1.6915	-3.17507	-2.42457	-1.04518	-1.47259	1.34633	-2.58528	-2.98659	-3.93801	-3.19392	-2.60456	-4.13448	-3.65336	-2.41146
hsa-miR-1284	-2.26643	-2.46156	-2.19341	-1.54657	-2.6877	-1.77853	-2.52441	-0.967224	-2.45718	-2.37502	-3.23254	-2.73169	-3.66652	-1.84888	-2.10205	-2.16626	-2.88598	-0.352469	-1.78225	-1.57141	-3.27174	-3.15841	-1.77511	-3.33081	-1.76145	-0.972878	-0.263439	0.508251	-3.08903	-1.51572	-2.44476	-3.59063	-3.2205	-2.09439	-1.23896	0.630429	-0.853141	-2.42457	-0.308216	0.401879	1.34633	-2.58528	-1.40162	-3.93801	-3.19392	-1.0196	-4.13448	-2.06839	-0.0895345
hsa-miR-1285-3p	2.12589	1.78637	2.05451	3.09728	2.73856	1.92191	3.40633	3.12024	3.15753	2.98253	2.74474	2.8229	2.60027	2.12075	3.57037	1.74063	2.78645	1.76301	2.86161	1.70161	2.878	2.72423	1.59412	1.71358	2.32601	2.48655	2.75646	2.70988	1.86517	2.9654	2.68453	2.63819	2.20576	4.47546	2.46148	2.21539	3.19997	1.96775	2.57931	2.49704	1.34633	2.1696	1.65727	1.73441	1.56097	2.34963	0.509372	0.594572	2.79799
hsa-miR-1286	-2.26643	0.708367	0.613941	1.26078	-2.6877	-1.04156	-0.939449	-1.70419	0.712745	-2.37502	-3.23254	-0.409765	-3.66652	-3.43384	-2.10205	-0.581295	-1.30102	-1.93743	-0.559853	-3.15637	-3.27174	-0.351059	-1.77511	-3.33081	-1.76145	1.34905	0.267076	1.64575	-3.08903	-0.778758	-2.44476	-1.2687	-0.898577	-2.09439	-2.82392	-0.106537	0.284363	-2.42457	-2.63014	0.849338	1.34633	-1.00032	-0.664657	0.585549	-1.60895	-2.60456	-4.13448	-2.06839	-2.41146
hsa-miR-1287-3p	-2.26643	-2.46156	-2.19341	-1.54657	-2.6877	-1.77853	-2.52441	-3.28915	-2.45718	-2.37502	-3.23254	-2.73169	-3.66652	-3.43384	-2.10205	-2.16626	-2.88598	-1.93743	-3.36721	-3.15637	-3.27174	-1.57345	-3.36007	-3.33081	-1.76145	-0.972878	-1.8484	-1.81368	-3.08903	-3.10069	-2.44476	-3.59063	-3.2205	-2.09439	-2.82392	-1.6915	-3.17507	-2.42457	-2.63014	-3.05755	1.34633	-0.263357	-1.40162	-3.93801	-3.19392	-2.60456	-4.13448	-3.65336	-2.41146
hsa-miR-1287-5p	2.37743	-0.13963	3.01604	1.91286	1.21919	1.59071	3.14801	1.10316	2.29771	1.71244	1.29102	2.02319	-0.207086	1.69544	1.80484	2.22606	0.814461	1.23249	3.04218	2.39822	3.1712	0.0115114	1.84938	0.756652	1.93899	-0.972878	1.9929	4.11706	2.69233	0.0692393	1.46214	1.05323	1.17181	-2.09439	1.81994	4.19114	2.70757	-0.10264	2.65526	1.5863	2.9313	0.58464	1.26134	1.48825	-0.871987	2.52472	1.59344	0.0470843	1.83646
hsa-miR-1288-3p	-2.26643	-2.46156	-2.19341	-1.54657	-2.6877	-3.36349	-2.52441	-3.28915	-2.45718	-2.37502	-3.23254	-2.73169	-3.66652	-3.43384	-2.10205	-0.581295	-2.88598	-1.93743	-3.36721	-3.15637	-3.27174	-3.15841	-0.55272	-3.33081	-1.76145	-0.972878	-3.43336	-0.228715	-3.08903	-3.10069	-2.44476	-3.59063	-3.2205	-2.09439	-2.82392	-1.6915	-3.17507	-2.42457	-2.63014	-1.47259	1.34633	-2.58528	-2.98659	-3.93801	-3.19392	-2.60456	-4.13448	-3.65336	-2.41146
hsa-miR-1289	-2.26643	-2.46156	-2.19341	-1.54657	-2.6877	-3.36349	-2.52441	-3.28915	-2.45718	-2.37502	-3.23254	-2.73169	-3.66652	-3.43384	-2.10205	-2.16626	-2.88598	-1.93743	-3.36721	-3.15637	-1.68678	-3.15841	-3.36007	-3.33081	-1.76145	-0.972878	-3.43336	-1.81368	-3.08903	-1.51572	-2.44476	-3.59063	-3.2205	-2.09439	-2.82392	-1.6915	-3.17507	-2.42457	-2.63014	-3.05755	1.34633	-2.58528	-2.98659	-3.93801	-3.19392	-2.60456	-4.13448	-3.65336	-2.41146
hsa-miR-129-2-3p	-2.26643	-2.46156	-2.19341	-1.54657	-2.6877	-3.36349	-2.52441	-0.481798	-2.45718	-2.37502	-3.23254	-2.73169	-3.66652	-3.43384	-0.517089	0.15567	-2.88598	0.384496	-3.36721	-3.15637	-3.27174	-1.57345	-3.36007	-3.33081	-1.76145	-0.972878	-1.8484	-1.81368	-0.281675	-3.10069	-2.44476	-2.00567	-0.898577	-2.09439	-2.82392	-1.6915	-3.17507	-0.839605	-1.04518	-3.05755	1.34633	-2.58528	-1.40162	0.454305	-1.60895	-0.282635	0.113444	-0.846	-2.41146
hsa-miR-129-5p	-0.681468	-0.876596	-2.19341	1.62335	-1.10274	-1.04156	-0.939449	-0.481798	-0.872217	-2.37502	-1.64758	-0.409765	0.0339224	0.65362	-0.517089	0.15567	-0.564051	-0.352469	-1.04528	0.75052	-0.101817	-3.15841	0.340365	0.369629	1.93899	-0.972878	0.267076	-0.228715	0.611409	-1.51572	0.72517	-2.00567	0.238927	-2.09439	0.87652	1.11586	-0.853141	-0.10264	-0.308216	-0.250198	3.66826	-1.00032	-2.98659	-1.13066	-3.19392	0.202792	-2.54952	-3.65336	0.395892
hsa-miR-1291	5.92833	7.03629	7.25986	7.10089	6.07052	7.57976	6.57625	6.53581	5.88712	6.94013	6.1184	5.81905	7.18913	6.99137	7.52913	9.30694	5.96889	7.69375	6.13463	6.72474	6.38825	5.75148	7.20883	5.45382	5.70616	6.97549	6.41995	6.93116	5.68905	7.13413	9.28359	6.42757	6.32832	8.07928	6.59604	7.1942	5.78783	9.54733	8.1504	7.71311	7.01876	4.76344	4.52911	5.54782	4.30593	3.62426	2.55202	2.78959	7.62058
hsa-miR-1292-5p	1.9815	0.345797	1.89405	3.20831	1.70461	-0.193565	1.56305	-0.967224	2.18668	1.53187	0.22689	3.41805	0.857045	0.814085	3.32421	1.00367	2.32347	-0.352469	1.27665	-1.57141	-0.101817	2.05104	0.0993568	-3.33081	2.32601	2.48655	0.267076	2.57864	2.5834	2.4539	1.25568	2.02408	2.27135	3.33187	1.26354	1.11586	2.11033	1.27587	2.86171	1.46601	5.4338	0.58464	1.10088	2.17051	-0.871987	1.64336	-1.81256	1.39104	2.44652
hsa-miR-1293	-0.681468	-2.46156	-2.19341	-1.54657	-2.6877	-3.36349	-2.52441	-3.28915	-2.45718	-2.37502	-3.23254	-2.73169	-3.66652	-3.43384	0.219877	-2.16626	-2.88598	-1.93743	-3.36721	-3.15637	-1.68678	-3.15841	-3.36007	-3.33081	-0.176488	-0.972878	-3.43336	-1.81368	-1.50407	-3.10069	-2.44476	-3.59063	-3.2205	-2.09439	-2.82392	-1.6915	-3.17507	-2.42457	-2.63014	-3.05755	1.34633	-2.58528	-2.98659	-3.93801	-3.19392	-2.60456	-4.13448	-3.65336	-0.0895345
hsa-miR-1294	-2.26643	-2.46156	-0.608451	-1.54657	-1.10274	-1.77853	-2.52441	0.170279	-0.872217	-0.0530963	-0.910614	-2.73169	-3.66652	-3.43384	-2.10205	-2.16626	-2.88598	-0.352469	-1.78225	-3.15637	-1.68678	-3.15841	-3.36007	-3.33081	-1.76145	-0.972878	0.267076	0.508251	-1.50407	-3.10069	-2.44476	-3.59063	-3.2205	-2.09439	-1.23896	-1.6915	-1.59011	-2.42457	-1.04518	-3.05755	1.34633	-1.00032	-2.98659	-3.93801	-0.386561	-2.60456	-4.13448	-2.06839	-2.41146
hsa-miR-1295a	-2.26643	-2.46156	-0.608451	-1.54657	-1.10274	1.28037	0.282944	-1.70419	-2.45718	-0.0530963	-0.910614	-2.73169	-0.859162	-0.626488	-0.517089	-2.16626	-0.564051	-0.352469	-0.197283	-3.15637	0.428697	-0.351059	-1.77511	-1.74585	-1.76145	-0.972878	0.026068	-0.228715	-3.08903	-1.51572	0.72517	-3.59063	-0.41315	-2.09439	-0.501992	-1.6915	-1.59011	-0.839605	-2.63014	-1.47259	4.15369	-2.58528	-2.98659	0.454305	-3.19392	-2.60456	-2.54952	-2.06839	0.758462
hsa-miR-1296-3p	-2.26643	-2.46156	-0.608451	-1.54657	-0.365777	-1.77853	-0.939449	-1.70419	-2.45718	-2.37502	-1.64758	-0.409765	-0.496592	-3.43384	-2.10205	-2.16626	-2.88598	-1.93743	-3.36721	0.0135546	-3.27174	-0.836486	-1.77511	-0.523456	-1.76145	-0.972878	-3.43336	-1.81368	-1.50407	-3.10069	-2.44476	-0.420706	-1.63554	2.42917	-2.82392	-0.106537	-1.59011	-2.42457	-2.63014	-3.05755	1.34633	-1.00032	-1.40162	-3.93801	-1.60895	-0.282635	-2.54952	-2.06839	-0.0895345
hsa-miR-1296-5p	0.903495	2.062	2.66457	2.84574	2.73856	1.92191	1.86791	2.49221	2.29771	1.32542	2.32205	2.12629	1.94819	1.77561	2.42151	4.30948	2.66861	3.27202	1.58699	4.27826	2.15452	1.79578	0.887853	1.42408	2.63087	3.41944	3.04237	4.98074	2.26852	2.83005	1.01468	1.96396	2.27135	-2.09439	2.22047	3.66605	2.11033	2.09899	3.39222	2.55716	2.9313	2.70012	2.05781	0.309915	3.28182	4.1369	1.74816	1.96135	3.85532
hsa-miR-1297	1.43401	1.93076	2.56147	2.70135	2.98472	3.1443	2.68504	2.97763	1.79075	2.75426	2.74474	-0.409765	2.5623	1.32104	3.02723	1.92121	0.814461	2.92055	2.74132	1.48749	-0.101817	2.12699	2.74845	2.50208	3.52395	3.11458	1.77609	3.31561	1.30329	2.0286	3.96464	1.76692	2.20576	4.24546	2.22047	2.00894	2.65782	3.76526	1.61778	3.60066	1.34633	-1.00032	-0.17923	0.816875	0.893547	1.09588	0.257834	1.39104	2.44652
hsa-miR-1298-5p	-2.26643	-2.46156	-2.19341	-1.54657	-2.6877	-3.36349	-2.52441	-3.28915	-2.45718	-2.37502	-3.23254	-2.73169	-2.08155	-3.43384	-0.517089	-2.16626	-2.88598	-1.93743	-1.78225	-3.15637	-3.27174	-3.15841	-3.36007	-3.33081	-1.76145	-0.972878	-3.43336	-1.81368	-3.08903	-3.10069	-0.859793	-3.59063	-3.2205	-2.09439	-2.82392	-1.6915	-3.17507	-2.42457	-2.63014	-3.05755	1.34633	-2.58528	-2.98659	-3.93801	-3.19392	-2.60456	-4.13448	-3.65336	0.395892
hsa-miR-1299	6.63745	2.74789	-0.608451	0.775355	0.11965	1.02883	3.30848	5.40085	0.350175	1.8729	2.6982	0.438232	4.79701	1.42414	3.3898	3.19129	1.75788	3.73499	-1.04528	4.7445	6.56273	1.79578	2.19451	2.45055	-1.76145	-0.972878	1.92419	-1.81368	-3.08903	-1.51572	1.64271	4.04599	1.53438	-2.09439	6.06178	-0.106537	6.95807	4.01838	2.86171	3.95367	1.34633	2.70012	1.40573	0.919969	0.265516	-1.0196	-4.13448	-0.48343	1.04797
hsa-miR-1301-3p	3.09112	2.58284	3.36118	4.38416	2.17028	2.1911	4.48682	3.15379	3.15753	3.40634	2.25931	3.19904	2.63726	3.6851	5.0375	2.08167	3.22255	1.522	3.99911	3.11042	3.92793	3.7364	2.25463	2.16104	3.28294	4.75504	2.90649	5.80837	4.18709	4.17544	3.93028	1.96396	1.82389	7.14162	2.84851	5.27428	3.94387	2.78489	3.96977	3.17127	7.72137	1.11516	2.22287	-0.0311219	1.56097	3.80483	1.22307	2.17953	3.31646
hsa-miR-1301-5p	-2.26643	-2.46156	-2.19341	-1.54657	-2.6877	-3.36349	-2.52441	-3.28915	-2.45718	-2.37502	-3.23254	-2.73169	-3.66652	-3.43384	-2.10205	-2.16626	-2.88598	-1.93743	-3.36721	-3.15637	-3.27174	-3.15841	-1.77511	-3.33081	-1.76145	-0.972878	-3.43336	-0.228715	-3.08903	-3.10069	-2.44476	-3.59063	-3.2205	-2.09439	-2.82392	-1.6915	-3.17507	-2.42457	-2.63014	-3.05755	1.34633	-2.58528	-2.98659	-3.93801	-3.19392	-1.0196	-4.13448	-3.65336	-2.41146
hsa-miR-1303	6.47166	4.71835	6.02091	6.44778	4.73015	3.75545	5.67035	4.78231	5.81428	5.07619	3.98663	6.42565	4.02697	4.94554	6.36962	4.65392	4.07981	3.61716	6.78888	4.60518	4.14611	4.56269	2.57066	3.80874	4.83846	4.31252	4.57226	4.66206	4.36218	4.53594	4.52103	4.11673	3.37941	4.05535	4.02157	5.25102	6.81787	3.45808	3.87765	3.48161	6.7726	2.544	4.7069	5.49453	3.7486	4.08194	3.62707	4.22316	5.89688
hsa-miR-1304-3p	3.09112	3.15315	3.68923	3.81098	2.98472	2.65888	2.76099	3.0507	2.90037	2.57917	1.62544	2.8229	1.75975	0.814085	3.67931	3.11914	3.82827	2.92055	0.88072	1.79783	3.1712	3.52809	-0.19015	1.06151	3.09653	2.93401	3.22485	3.39578	3.78133	3.00784	3.28317	3.844	2.33408	4.05535	2.73067	4.41703	3.05375	2.21929	3.04228	2.67037	1.34633	3.34545	2.62812	1.94463	2.23235	2.60489	1.64688	0.990501	2.79799
hsa-miR-1304-5p	4.07342	2.66772	3.01604	3.87969	1.70461	1.59071	2.51998	2.81937	3.32418	2.14854	0.674349	2.99623	1.54294	1.92371	4.81681	2.3573	3.26377	1.96946	1.38768	0.75052	2.56115	3.18144	0.887853	1.71358	2.14544	2.72756	2.23906	2.57864	2.46556	2.18472	1.80317	1.90122	1.82389	3.7385	1.81994	3.43778	3.85835	1.48232	2.79612	0.112372	3.66826	0.58464	1.10088	0.816875	0.265516	2.68084	0.389078	0.990501	2.63293
hsa-miR-1306-3p	-2.26643	-0.876596	0.613941	1.26078	-1.10274	-3.36349	-2.52441	0.79831	0.712745	-2.37502	-1.64758	-2.73169	-3.66652	-0.626488	0.219877	-0.581295	-2.88598	0.869923	-1.78225	0.75052	-0.949814	-0.836486	-1.77511	-0.523456	1.40847	0.612085	1.0902	1.35625	-1.50407	-3.10069	0.72517	-0.783276	-0.41315	-2.09439	-2.82392	2.00894	-0.367714	-2.42457	0.539781	-1.47259	1.34633	-2.58528	-0.17923	-3.93801	-1.60895	-1.0196	-1.81256	-3.65336	-0.8265
hsa-miR-1306-5p	1.82103	-2.46156	0.613941	2.36032	1.56022	0.0959415	1.38248	1.23441	1.79075	2.14854	-0.425187	1.35577	0.857045	0.473048	2.94234	1.29317	1.02091	0.384496	1.58699	1.48749	2.01366	0.301018	0.340365	1.19275	0.560478	1.34905	2.23906	3.23072	0.611409	1.7573	0.72517	1.05323	1.53438	-2.09439	0.635512	2.00894	1.57982	-0.839605	2.22784	0.401879	6.83819	2.05857	2.50527	-1.61608	-0.871987	2.8217	0.994799	1.10153	0.758462
hsa-miR-1307-3p	8.13338	7.2091	8.34283	8.98188	7.23562	6.61522	8.5437	7.34838	8.20192	7.94126	6.67885	9.40241	7.03825	7.33351	8.60962	8.39121	6.76328	7.57234	8.34833	7.69147	7.81506	7.5149	6.84816	6.78943	7.18399	6.06055	9.07468	8.98803	8.56337	7.35156	8.0481	7.64359	7.26432	9.0187	6.60025	8.771	9.01321	7.04914	9.0999	7.06528	10.5238	5.2789	6.47898	4.32408	5.15923	7.25497	5.38712	5.26849	8.54636
hsa-miR-1307-5p	6.04191	5.45133	6.51049	6.58785	5.80014	6.10615	6.01086	5.69669	5.89597	6.31497	5.04823	6.07888	5.24936	4.46702	6.62246	6.23888	5.7758	5.86347	6.65932	5.63479	4.87292	6.24885	5.74583	6.59252	5.08404	5.82154	6.73781	6.53062	6.02731	5.83889	5.51525	5.33715	5.93684	6.14878	5.20399	7.63718	7.04531	4.85156	6.91868	5.61133	7.27707	6.90857	7.09157	4.89171	5.46072	7.92584	6.35235	4.47077	6.25742
hsa-miR-130a-3p	4.55375	4.85132	5.04499	5.29892	4.74692	4.70797	5.53628	5.23832	5.3566	6.29386	5.10285	3.04967	4.69543	4.64831	5.29883	5.41117	4.03288	4.90806	5.62431	5.44726	6.1608	4.98624	5.39815	5.31665	4.77771	5.56628	4.72145	5.12884	5.59396	4.96001	5.33003	3.37515	5.49717	4.28064	4.23136	5.52767	4.97975	5.04304	4.85367	4.91399	5.8699	6.38338	5.86204	4.58946	3.57427	7.11824	6.36636	5.74966	5.40232
hsa-miR-130a-5p	-2.26643	-2.46156	0.128515	-1.54657	-2.6877	-1.77853	-2.52441	-3.28915	-0.872217	-2.37502	-1.64758	-2.73169	-3.66652	-3.43384	-2.10205	0.15567	-2.88598	-1.93743	-3.36721	-3.15637	-3.27174	-3.15841	-0.55272	-3.33081	-1.76145	-0.972878	-1.8484	-1.81368	-3.08903	-0.293331	-2.44476	-1.2687	-3.2205	-2.09439	-2.82392	-1.6915	-3.17507	-2.42457	-2.63014	-3.05755	1.34633	-2.58528	-2.98659	-3.93801	-3.19392	-1.0196	-0.227593	0.0470843	-2.41146
hsa-miR-130b-3p	6.08672	6.78874	6.52426	6.83281	7.17803	6.41294	6.08661	7.38239	6.82591	6.58208	6.8295	6.64985	5.92407	5.57459	6.86084	7.01614	6.18816	6.45059	7.4018	8.08621	7.0891	6.57799	6.14176	6.392	7.47456	8.26791	7.15816	8.26714	7.73195	7.98346	6.12889	7.20135	6.79491	6.88002	6.38797	7.01931	6.64351	7.35187	7.7718	7.76661	4.80577	6.6266	7.76747	8.12437	7.57178	8.31802	6.70865	7.71023	6.19216
hsa-miR-130b-5p	3.84209	4.13835	4.65208	4.28632	3.50212	3.1443	3.91853	4.5374	2.90037	3.7335	3.07124	3.3344	2.84128	2.83294	5.01689	3.66663	2.39942	3.55442	3.94568	4.61842	4.24396	3.68708	2.66229	3.86886	5.18106	0.612085	3.80504	4.59571	4.3456	4.23023	2.84065	4.14408	3.18889	5.32346	3.44287	4.75144	3.67042	3.24786	3.84559	3.5123	5.59426	3.29736	3.20324	2.77623	2.68873	3.58526	2.71101	2.78959	3.14313
hsa-miR-132-3p	4.65243	5.1309	5.02576	5.6133	5.30665	4.46306	5.42396	3.94925	4.81894	4.78485	4.46094	4.25699	4.17269	4.04997	5.09762	5.88359	4.99054	5.48042	4.472	5.24877	5.69115	5.14993	4.72207	4.76195	5.84588	5.29391	5.27054	5.15211	6.00637	4.75106	6.23824	4.90522	5.0787	3.11506	5.08897	5.10292	4.51842	5.50024	5.13141	5.05619	6.20432	5.02205	5.83678	3.5458	3.34524	5.49872	5.10153	5.43676	4.93727
hsa-miR-132-5p	4.03735	3.15315	3.16414	4.75721	2.86688	0.5434	4.82432	1.84013	4.11268	3.23969	1.29102	2.8229	2.0614	3.2804	4.71813	2.69172	2.06822	2.15003	3.8127	2.67652	3.92793	3.18144	1.68432	2.55183	3.448	2.19705	2.12123	2.27379	3.17776	1.85351	4.03098	2.02408	2.3942	2.42917	2.13028	2.70082	3.90175	2.70472	1.76217	1.5863	3.66826	2.84098	3.24223	0.919969	0.506524	2.68084	3.1784	2.78959	3.47118
hsa-miR-1322	-2.26643	-2.46156	-2.19341	-1.54657	-2.6877	-3.36349	-2.52441	-3.28915	-2.45718	-2.37502	-3.23254	-2.73169	-3.66652	-3.43384	-0.517089	-2.16626	-2.88598	-1.93743	-3.36721	-3.15637	-3.27174	-1.57345	-3.36007	-1.74585	-1.76145	-0.972878	-3.43336	-0.228715	-3.08903	-3.10069	-2.44476	-3.59063	-0.0505799	-2.09439	-1.23896	-1.6915	-3.17507	-2.42457	-2.63014	-1.47259	1.34633	-2.58528	-2.98659	-3.93801	-1.60895	-2.60456	-4.13448	-3.65336	-2.41146
hsa-miR-1323	-2.26643	-2.46156	1.26602	-1.54657	-2.6877	-1.04156	-2.52441	-0.481798	-2.45718	-2.37502	-1.64758	1.66062	-2.08155	-1.84888	0.219877	-2.16626	-2.88598	-1.93743	-3.36721	5.15197	7.69043	-3.15841	-1.77511	0.128621	0.560478	-0.972878	0.026068	0.508251	6.11798	-0.293331	-0.122827	-0.131199	-1.63554	2.66049	-2.82392	-1.6915	-3.17507	-0.10264	-1.04518	-1.47259	2.9313	-2.58528	-2.98659	-0.768087	-3.19392	-2.60456	-0.964559	0.738962	-2.41146
hsa-miR-133a-3p	1.82103	3.64697	1.50703	2.84574	5.13884	4.48826	3.95132	3.55634	0.712745	2.01729	3.75614	0.727738	5.86291	3.53194	3.1074	4.24313	1.20148	4.98143	2.56353	4.80363	5.46635	3.9184	5.04507	3.29855	1.40847	2.19705	4.85666	3.74091	5.38264	3.6675	3.74507	3.82722	3.76818	3.46019	5.52923	3.35289	2.18248	3.13002	4.71858	3.62895	6.47562	5.30346	4.66447	4.67301	1.44994	4.92682	5.99609	4.054	3.14313
hsa-miR-133a-5p	-2.26643	-2.46156	-2.19341	0.0383895	-1.10274	-1.77853	-0.202483	-0.967224	-2.45718	-2.37502	-0.425187	-2.73169	0.0339224	-1.84888	-0.517089	-2.16626	-2.88598	-1.93743	-1.78225	-0.834442	1.12058	-1.57345	0.340365	-1.74585	-1.76145	0.612085	-1.11144	-1.81368	0.0808947	0.358746	-2.44476	-3.59063	-0.41315	-2.09439	-2.82392	-1.6915	-3.17507	-2.42457	-1.04518	-0.735625	1.34633	0.22207	-2.98659	0.14945	-3.19392	-2.60456	-1.32713	0.594572	-2.41146
hsa-miR-134-3p	-2.26643	-2.46156	-2.19341	-1.54657	-2.6877	-3.36349	-2.52441	-3.28915	-2.45718	-2.37502	-3.23254	-2.73169	-3.66652	-1.84888	-2.10205	-2.16626	-2.88598	-1.93743	-3.36721	-3.15637	-3.27174	-3.15841	-1.77511	-3.33081	-1.76145	-0.972878	-3.43336	-1.81368	-3.08903	-3.10069	-0.859793	-3.59063	-3.2205	-2.09439	-2.82392	-1.6915	-1.59011	-2.42457	-2.63014	-3.05755	1.34633	-2.58528	-2.98659	-3.93801	-3.19392	-2.60456	-2.54952	-3.65336	-2.41146
hsa-miR-134-5p	4.67608	3.87829	3.95633	4.92916	3.65215	3.73454	4.16209	3.93002	4.14273	3.64734	4.06208	2.47776	3.92594	3.59958	4.84046	4.54799	4.19084	3.67728	3.75173	5.50541	5.86011	3.58305	5.39147	4.32024	4.21583	4.75504	4.60556	5.38599	5.70213	4.2122	4.47411	3.94075	4.2471	4.20939	3.24217	4.8163	2.75567	4.7353	5.13141	4.01926	6.20432	3.4808	4.19332	4.04498	2.29794	4.95768	3.58662	5.07796	4.82694
hsa-miR-1343-3p	0.540925	-0.876596	-2.19341	2.36032	-2.6877	-1.04156	0.282944	1.3547	-0.872217	0.432331	-0.425187	-1.14673	0.240373	-1.84888	-2.10205	0.15567	-0.0786239	-1.93743	0.539683	0.544069	-0.464387	-0.836486	-3.36007	-3.33081	-1.76145	0.612085	1.0902	0.993678	0.998433	0.358746	0.3626	0.109809	0.479935	-2.09439	-0.501992	-1.6915	-0.367714	-0.839605	-2.63014	-3.05755	3.66826	-0.263357	-2.98659	-2.35305	-0.386561	0.854868	-0.434044	-0.846	0.395892
hsa-miR-135a-2-3p	-2.26643	-2.46156	-2.19341	-1.54657	-2.6877	-3.36349	-2.52441	-3.28915	-2.45718	-2.37502	-3.23254	-2.73169	-3.66652	-3.43384	-2.10205	-2.16626	-2.88598	-1.93743	-1.04528	-3.15637	-1.68678	-1.57345	-3.36007	-3.33081	-1.76145	-0.972878	-3.43336	-1.81368	-3.08903	-3.10069	-0.859793	-3.59063	-3.2205	-2.09439	-2.82392	-1.6915	-3.17507	-2.42457	-2.63014	-3.05755	1.34633	-2.58528	-2.98659	-3.93801	-3.19392	-2.60456	-4.13448	-3.65336	-2.41146
hsa-miR-135a-5p	2.59155	2.96471	2.93587	2.36032	4.30098	-0.556135	1.56305	1.75524	2.96908	4.88236	3.90701	3.74404	2.96284	4.04997	4.0477	2.3573	1.50634	3.42012	3.57531	4.39052	4.05917	3.28453	0.887853	2.02674	1.40847	4.31252	3.41213	3.47172	3.75646	0.986777	-0.122827	1.69477	2.33408	0.227533	5.78711	5.12868	1.57982	3.64152	2.57931	3.38539	1.34633	3.82411	6.50326	3.68404	3.34524	5.83423	4.35336	2.53647	0.758462
hsa-miR-135b-3p	2.94302	4.01418	4.18163	4.18135	3.88215	2.65888	2.33357	0.617738	3.95221	3.11683	4.04358	5.21667	3.6998	3.13601	3.1074	1.92121	4.59784	4.17109	2.74132	4.15651	3.41476	3.93962	3.85909	3.82906	4.3883	4.58171	4.56099	5.42473	4.54759	3.64078	2.84065	4.08885	4.32639	1.07553	2.46148	3.80035	2.97468	5.63613	5.09095	4.7942	2.9313	3.02943	5.27551	3.07321	4.82289	4.49347	3.69206	2.01907	3.20325
hsa-miR-135b-5p	8.95092	9.97229	10.3445	9.66349	10.5804	7.61594	8.66603	6.68956	9.95513	9.53449	10.8097	10.6013	10.8821	9.80799	8.85578	8.3524	9.37993	10.6379	8.98621	10.1309	9.67498	10.5568	9.20097	8.90131	8.87608	9.45653	10.973	10.9983	10.1794	8.65128	8.66964	9.11479	9.61495	7.03746	8.12518	10.2645	8.74566	11.0893	9.14999	9.44005	9.18554	9.85688	11.837	10.0527	10.2748	11.95	10.2727	8.43709	8.57224
hsa-miR-136-3p	3.56646	3.09303	3.82895	5.11164	4.90475	4.75025	4.04544	3.53103	4.25707	4.31148	4.61921	2.39759	3.276	3.6851	3.2555	5.10987	3.22255	4.90806	3.96371	4.20995	4.99972	3.58305	5.6761	4.1204	3.79314	4.07152	4.96324	4.11706	4.5183	4.30019	4.21346	3.66676	5.0035	2.8598	3.77599	3.35289	3.51143	4.58666	5.10457	4.12236	5.25323	5.98836	4.67875	4.41513	3.8829	5.22199	5.69999	5.82844	4.82694
hsa-miR-136-5p	1.64046	3.76726	2.56147	3.40762	1.39976	0.33695	1.86791	2.38327	2.6721	2.48296	2.78983	-0.409765	0.7258	2.34752	4.08777	2.87814	2.06822	2.3105	2.56353	4.29484	3.49644	2.90768	3.14772	3.65787	2.14544	3.11458	2.29456	1.88676	3.85348	2.18472	2.7647	1.69477	2.56085	-2.09439	1.93097	4.14139	1.46879	1.03486	2.32405	1.80043	3.66826	4.28508	4.57566	2.36577	0.893547	6.05007	4.95032	3.21701	2.34342
hsa-miR-137-3p	-0.681468	1.23888	-0.608451	3.40762	-1.10274	-1.04156	2.11944	-0.119227	1.93514	-0.790062	-1.64758	-1.14673	0.240373	2.58852	1.35738	3.98349	2.15842	0.384496	0.0922238	5.62826	4.46297	-0.351059	1.59412	0.369629	1.0459	0.612085	0.814564	2.57864	3.65244	1.85351	2.50944	-3.59063	1.17181	-0.509432	-1.23896	-0.106537	-0.00514381	0.382787	-0.308216	2.07173	5.8699	2.05857	3.72766	0.585549	1.56097	1.64336	-0.964559	1.20463	1.676
hsa-miR-138-1-3p	-2.26643	-2.46156	-2.19341	-1.54657	-2.6877	-3.36349	-2.52441	-3.28915	-2.45718	-2.37502	-1.64758	-2.73169	-3.66652	-3.43384	-2.10205	-2.16626	-2.88598	-1.93743	-1.78225	-0.349015	-3.27174	-3.15841	-3.36007	-3.33081	-1.76145	-0.972878	-3.43336	-1.81368	-3.08903	-3.10069	-2.44476	-3.59063	-1.63554	-2.09439	-1.23896	-1.6915	-3.17507	-0.839605	-2.63014	-3.05755	1.34633	-2.58528	-2.98659	0.454305	-3.19392	0.202792	-1.32713	-3.65336	-2.41146
hsa-miR-138-2-3p	-2.26643	-2.46156	-2.19341	-1.54657	-2.6877	-3.36349	-2.52441	-3.28915	-2.45718	-2.37502	-3.23254	-2.73169	-3.66652	-3.43384	-2.10205	-2.16626	-2.88598	-1.93743	-3.36721	-3.15637	-3.27174	-3.15841	-3.36007	-3.33081	-1.76145	-0.972878	-3.43336	-1.81368	-3.08903	-3.10069	-2.44476	-3.59063	-3.2205	-2.09439	-2.82392	-1.6915	-3.17507	-2.42457	-2.63014	-3.05755	1.34633	-2.58528	-2.98659	-3.93801	-3.19392	-2.60456	-4.13448	-3.65336	-2.41146
hsa-miR-138-5p	-2.26643	1.6259	0.128515	-1.54657	0.48222	2.74503	2.60487	0.170279	-2.45718	-0.790062	1.52235	0.0756616	0.58141	2.05801	1.06787	2.58863	0.573453	1.522	0.333232	2.866	-0.949814	-1.57345	-0.19015	-0.523456	2.32601	3.8851	3.16655	0.993678	1.76895	-1.51572	1.25568	-2.00567	0.686386	-2.09439	-0.501992	-1.6915	-1.59011	1.03486	2.65526	-0.250198	1.34633	-0.263357	1.96761	-2.35305	2.36067	3.06786	2.98446	1.10153	-0.0895345
hsa-miR-139-3p	0.0554977	-0.13963	-2.19341	1.26078	-1.10274	-3.36349	0.282944	-0.481798	-0.872217	-0.790062	-0.425187	-2.73169	0.240373	-1.11191	1.59839	1.00367	-0.0786239	-0.352469	-3.36721	-0.834442	0.81572	-1.57345	-1.77511	-1.00888	-1.76145	0.612085	-1.11144	-1.81368	0.370401	-1.51572	1.25568	-1.2687	-0.898577	-2.09439	1.5684	-1.6915	-0.00514381	0.745357	-1.04518	-1.47259	4.51626	0.58464	-1.40162	-0.237573	-1.60895	-0.282635	-0.675052	-0.48343	-0.0895345
hsa-miR-139-5p	3.71085	4.1083	3.78387	4.43071	3.88215	3.45669	3.58411	4.17845	2.90037	4.03437	3.66228	2.69457	2.84128	3.22437	4.88663	4.60193	3.68388	2.92055	2.97264	4.15651	5.1334	3.85281	3.23984	3.90759	4.34707	3.11458	2.94168	3.80103	4.91659	3.04906	4.1251	2.51789	2.75678	6.04003	4.6599	3.5939	3.81362	3.80425	3.87765	3.62895	7.41242	3.78975	2.568	2.40184	2.534	4.10968	3.3969	3.95397	4.15839
hsa-miR-140-3p	10.9214	10.6634	10.221	11.2468	10.8934	10.2848	11.1082	10.7666	10.3846	10.8416	10.1556	10.8822	10.2151	11.0221	11.3781	10.6296	10.2803	10.0727	11.103	10.3354	11.2233	10.7149	9.56307	10.3201	11.0065	9.33887	10.4798	10.6414	10.7263	10.3777	11.155	10.1675	9.80515	11.2484	10.5507	10.54	10.7302	9.97764	9.96161	9.74314	11.815	9.04088	8.71515	10.0651	8.61384	9.22872	8.30509	9.09798	11.1951
hsa-miR-140-5p	3.66431	4.01418	3.78387	4.38416	4.38911	4.37122	4.32108	3.80888	3.8466	4.03437	3.82274	4.46798	3.57189	4.00079	4.40574	4.57521	4.72135	3.89546	4.40758	4.89348	5.19993	4.38848	4.13977	4.74065	4.83846	5.74137	4.57226	3.85875	4.65916	5.41107	4.79365	4.08885	5.31477	-0.509432	3.94426	4.96671	4.11955	3.84222	4.31237	5.07687	1.34633	5.91854	5.33984	4.64319	5.42447	6.07843	5.15784	5.16363	4.27504
hsa-miR-141-3p	12.9297	13.889	13.4189	12.8414	13.0885	13.3144	13.5886	13.2237	12.6151	13.0879	13.2066	11.7646	13.2905	12.6485	13.9081	12.2453	12.647	12.777	13.1597	12.9305	11.8985	13.0341	12.4047	13.8347	11.5058	12.6632	12.8165	11.9126	11.357	13.3863	10.7535	12.3763	12.3316	11.7372	13.4536	14.3712	13.4312	12.5493	11.677	12.9729	12.3749	12.9836	14.3152	13.8546	14.252	15.1941	13.6173	11.7846	11.7821
hsa-miR-141-5p	4.36293	4.81457	4.62677	3.87969	4.18266	4.48826	4.9268	3.3402	3.77164	4.70179	4.00586	4.42818	3.91091	4.00079	4.49786	4.02357	3.74338	4.17109	3.99911	4.10102	2.70554	4.07999	3.89731	4.01792	3.09653	3.11458	4.74156	3.39578	2.63889	4.44621	1.64271	4.72678	3.67431	2.76359	4.04645	4.28578	4.88563	2.93298	2.72741	4.04048	4.15369	4.10122	5.34881	4.52551	5.9735	5.36698	4.63039	3.06089	4.55432
hsa-miR-142-3p	7.81172	8.41726	7.32031	6.61833	8.38844	9.80722	7.89239	7.48151	7.50716	7.96371	8.88737	8.60871	6.73756	6.42569	7.41562	8.4803	8.99015	8.35143	7.84164	8.99496	8.16236	9.00303	8.96495	9.85453	10.8124	10.2709	8.5007	7.72354	9.23768	10.8227	9.15469	7.62551	10.6938	5.83042	6.9558	8.47717	6.98354	9.32823	9.87443	9.85515	6.7726	11.566	10.4583	7.94578	10.2885	10.4468	9.03966	9.3549	9.04643
hsa-miR-142-5p	9.39579	9.76636	8.64972	8.33148	9.10061	9.31269	9.76474	9.1029	9.44104	10.1429	9.59222	9.38303	8.78134	8.15159	10.0198	9.15172	9.73722	9.40075	9.92526	8.70044	8.98476	10.6226	8.411	10.4554	11.3648	10.3428	9.72603	8.67717	9.72815	9.58516	10.1582	8.61425	9.9041	9.4901	9.51287	9.83353	9.51776	9.84075	9.12933	9.29917	8.64096	10.2895	10.7742	10.0295	9.99637	10.1539	9.18448	9.91329	9.70391
hsa-miR-143-3p	16.1636	15.6319	15.7281	16.1677	16.818	16.5026	16.1703	15.9074	15.6628	16.3397	16.34	14.5592	16.7508	16.7448	15.51	17.4992	15.545	16.562	15.7749	16.065	16.6416	16.2248	17.3249	16.2079	14.236	15.0413	17.3752	15.8385	16.3242	16.418	16.7238	15.9433	17.1637	15.4725	16.7274	15.768	15.986	15.6795	16.7539	16.0429	15.6205	16.3382	17.5541	17.9604	15.8855	16.7063	18.6981	17.8445	16.3989
hsa-miR-143-5p	7.5993	7.61124	7.60263	8.14517	8.30736	8.56169	7.83644	7.52863	7.26563	7.77853	8.12446	6.19015	7.79854	7.48427	7.43128	9.20497	7.00429	8.37885	7.1396	8.80977	8.64152	7.42936	9.30548	7.68669	6.62657	7.76521	8.62158	8.20452	8.80085	8.25522	8.34722	7.76086	8.50954	6.85689	7.62626	8.11102	7.06453	8.14053	8.77233	8.24794	7.01876	8.81826	8.73066	8.39374	7.35008	9.11867	9.21742	8.94679	8.55071
hsa-miR-144-3p	2.37743	3.3198	3.47901	2.36032	3.33466	2.65888	2.51998	2.0684	3.73264	3.77472	2.91721	3.95481	1.94819	3.66419	3.87523	5.9784	4.14744	2.3105	3.66622	2.77437	2.50962	3.85281	4.18682	3.72447	7.47934	2.93401	4.274	3.54387	1.86517	4.49177	3.10983	3.79307	3.67431	-0.509432	3.00897	4.57529	3.9848	3.95047	4.24022	5.74658	1.34633	5.26646	4.36214	2.47138	4.36833	6.89727	5.43727	3.60403	1.676
hsa-miR-144-5p	5.29581	5.79111	6.07805	5.48685	5.92332	5.92422	4.39445	5.2226	6.34048	6.14461	5.78705	8.16237	4.05458	6.25091	5.93687	8.76817	5.91168	4.88275	5.73345	4.76844	6.09239	5.78703	6.76275	4.47009	9.76944	3.27505	5.77852	6.69015	5.64906	6.54137	5.68967	5.76472	5.38312	3.88289	5.52038	5.40653	6.98606	5.92858	7.32551	6.99366	1.34633	6.82198	5.98208	3.9868	5.45354	7.84149	6.80436	5.49893	5.23959
hsa-miR-145-3p	5.23342	6.13463	5.41392	5.87128	7.2504	6.76965	5.78393	6.26352	5.13528	5.7999	6.75472	3.19904	6.54415	6.01117	5.07786	6.79664	5.6415	6.36178	5.12865	6.82234	7.29906	6.068	7.23145	5.64933	4.86791	4.90977	6.80385	6.86932	6.93195	5.65754	7.3802	5.42896	5.95192	5.61296	6.36837	5.07668	5.28846	6.06327	5.70525	5.25079	6.47562	6.70704	5.82399	6.21807	4.20696	6.9404	7.38466	6.45124	5.77341
hsa-miR-145-5p	8.35104	8.58215	8.63552	8.6246	9.97519	9.57811	9.21241	9.1316	8.82301	8.71839	9.59778	7.22976	9.42871	9.15885	7.839	9.71829	8.03661	9.4338	8.53705	10.4174	10.3481	8.41665	10.2063	8.89771	7.14243	8.25353	9.47409	9.25979	10.4114	9.0062	8.85159	8.03736	10.3236	5.54223	8.29956	7.76998	8.41505	8.37552	10.0367	8.72504	9.6178	10.1062	9.87895	9.61141	8.59031	10.9957	12.0759	10.4163	9.39629
hsa-miR-1468-3p	-2.26643	-2.46156	-2.19341	-1.54657	-2.6877	-3.36349	-2.52441	-3.28915	-2.45718	-2.37502	-3.23254	-2.73169	-3.66652	-3.43384	-2.10205	-2.16626	-2.88598	-1.93743	-3.36721	-3.15637	-3.27174	-3.15841	-3.36007	-3.33081	-1.76145	-0.972878	-3.43336	-1.81368	-3.08903	-3.10069	-2.44476	-3.59063	-3.2205	-2.09439	-2.82392	-1.6915	-3.17507	-2.42457	-2.63014	-3.05755	1.34633	-2.58528	-2.98659	-3.93801	-3.19392	-2.60456	-4.13448	-3.65336	-2.41146
hsa-miR-1468-5p	3.09112	-0.13963	-0.608451	0.775355	1.56022	-1.77853	0.645514	1.9203	1.79075	-0.0530963	1.41131	-0.409765	2.21613	1.21001	1.06787	0.641097	0.283946	0.384496	-0.197283	0.303061	-0.101817	2.05104	0.0993568	2.02674	-0.176488	-0.972878	1.61103	0.508251	-0.767102	0.0692393	-0.122827	1.36357	2.61239	-2.09439	2.60235	-0.106537	1.46879	-2.42457	-0.308216	1.46601	1.34633	0.22207	0.472846	-3.93801	-0.871987	-1.0196	-1.81256	-3.65336	0.395892
hsa-miR-146a-5p	8.8057	11.5334	9.97745	8.0061	10.1275	12.4743	11.2163	11.3549	9.2201	10.0035	10.2087	10.8496	10.1061	9.93015	9.49087	11.5596	10.0829	12.2612	12.2529	13.0108	9.84086	9.41215	11.189	10.1141	11.3923	9.76606	10.3364	10.4256	10.4042	9.62787	10.8566	9.83104	10.1347	8.73453	10.0914	10.0796	9.34923	11.7366	12.3321	12.7583	9.43909	10.7486	11.576	11.0548	13.2375	11.5866	9.70285	11.4621	9.35299
hsa-miR-146b-3p	3.28816	3.56081	2.85098	4.38416	2.5977	3.32301	4.27	2.86059	4.38831	3.64734	2.91721	4.34512	2.90334	2.54344	3.51266	2.58863	2.47157	3.42012	3.47828	4.72015	4.09458	3.58305	3.04932	3.2691	3.19275	1.83448	2.79546	3.31561	4.27729	3.1661	4.47411	3.46465	2.88802	1.36504	2.22047	2.95236	2.93346	4.28968	2.49914	2.07173	5.04677	2.77227	2.568	2.40184	-0.0239905	2.34963	3.02539	2.65043	4.27504
hsa-miR-146b-5p	12.326	12.3716	11.9003	13.1668	12.012	12.3034	13.1091	12.2323	13.4209	12.8301	12.31	13.2938	12.0668	11.7504	12.9876	12.748	11.8386	12.2687	12.8587	13.326	13.0183	12.9423	12.2219	12.3611	12.5351	11.5843	12.0674	12.4193	13.3668	12.4268	13.496	12.1946	12.656	11.4696	11.4523	11.6303	12.5754	12.6927	12.6953	11.3731	12.6956	11.8714	12.4738	11.9621	10.474	12.1302	11.8762	12.3541	13.2357
hsa-miR-147b-3p	4.39178	3.15315	2.56147	3.09728	2.92701	3.1443	2.83314	2.49221	3.03467	2.14854	2.43988	3.83816	1.19146	4.00079	2.29027	4.57521	1.20148	3.89546	3.50316	1.48749	1.25182	0.0115114	3.48542	3.04423	0.560478	1.83448	4.34142	-0.228715	1.76895	1.6542	3.10983	4.0167	2.0649	2.15353	3.00897	4.33087	2.37952	2.52963	3.09778	2.77534	3.66826	1.50218	2.1427	-0.768087	3.83951	-0.282635	2.8313	1.90123	1.49543
hsa-miR-147b-5p	1.9815	1.23888	2.85098	3.40762	1.95615	2.06277	0.93502	1.23441	2.75227	0.432331	1.29102	3.19904	0.0339224	0.958475	2.42151	3.3256	1.36195	2.3105	1.38768	1.36719	1.68245	0.0115114	1.84938	1.31305	-1.76145	1.34905	0.958954	-0.228715	2.74386	-0.778758	2.07881	2.13729	1.42335	3.78825	1.69964	3.80035	2.11033	1.03486	1.76217	0.849338	1.34633	1.93828	1.8714	1.34739	1.1984	-1.0196	2.52373	0.594572	1.676
hsa-miR-148a-3p	15.2499	15.0926	14.6842	14.5973	15.6558	15.0192	14.6443	14.9737	15.1848	14.2677	15.8978	14.4184	15.1789	14.6735	15.4184	14.8122	14.3739	15.5373	15.2362	15.2436	14.8734	15.2748	14.833	14.4537	14.7122	12.6808	14.6028	15.2434	13.6953	15.3878	13.6372	15.6718	15.8021	14.3874	15.5604	13.5155	14.5941	14.8375	14.8883	15.0437	13.8238	15.2505	15.2329	15.2517	13.8837	14.4329	13.3813	13.492	14.7782
hsa-miR-148a-5p	7.11511	7.68437	7.07103	6.55671	7.75627	7.78308	7.13915	6.91908	7.02865	6.16801	7.82206	6.75414	7.16558	6.26833	7.61391	6.90252	6.99514	7.81578	7.16125	8.08859	7.31791	7.44614	7.12273	6.90161	7.06827	4.95786	7.02914	7.60628	6.71993	7.49271	6.60237	8.14957	7.1857	6.31075	7.29112	6.04321	6.81504	7.01214	7.49268	7.28785	6.20432	7.33507	7.12063	6.77193	6.41895	6.47492	5.55377	5.74111	6.98728
hsa-miR-148b-3p	12.1599	11.7906	12.217	12.7254	11.6368	11.1514	11.6562	11.5775	11.7677	11.8876	11.1408	11.865	11.4716	12.2719	11.9707	11.616	11.3302	11.5267	12.6434	11.685	11.1845	11.4313	11.3125	11.4155	11.0787	11.2197	12.3635	12.9161	11.8992	10.6386	11.5226	11.5942	11.28	12.5724	12.1325	12.7255	12.9462	11.3336	12.298	12.0387	11.1934	11.4981	12.3053	10.8976	10.5303	12.7035	10.8392	10.3614	11.8122
hsa-miR-148b-5p	1.82103	2.062	3.29844	2.54089	2.80415	3.29472	2.83314	1.99625	2.4008	2.66937	2.49538	2.3127	2.90334	3.19551	1.98541	2.3573	2.78645	1.96946	3.79266	2.26989	2.70554	2.86395	2.36785	1.87864	1.69798	2.93401	3.46145	2.57864	2.19637	2.0286	0.72517	2.34011	2.33408	-2.09439	2.66793	2.83206	3.64511	1.96775	2.86171	2.87318	2.9313	2.90657	3.95593	1.27144	3.34524	4.59511	3.50214	2.61343	0.758462
hsa-miR-149-5p	0.903495	1.23888	1.71348	3.31141	1.95615	0.723973	1.86791	0.617738	2.29771	2.98253	2.12501	2.55371	0.977339	1.61055	1.35738	3.11914	2.39942	2.70642	2.86161	2.866	3.52267	2.19914	2.70601	-0.523456	1.69798	5.76859	1.61103	6.09921	3.35391	3.27435	2.07881	1.45376	2.75678	-2.09439	1.26354	0.630429	3.42484	2.09899	3.55968	2.49704	5.59426	2.2727	2.568	0.919969	3.14593	3.4178	2.8313	3.84649	2.23239
hsa-miR-150-3p	1.193	1.6259	-0.608451	-1.54657	-1.10274	-1.04156	0.93502	0.170279	-0.872217	-2.37502	0.854921	-1.14673	1.19146	0.266597	2.5418	-2.16626	-2.88598	-0.352469	0.0922238	-3.15637	0.187689	1.79578	-0.19015	0.57608	2.14544	-0.972878	0.026068	0.508251	-0.281675	-0.293331	0.3626	-2.00567	-0.898577	-2.09439	-0.501992	-0.106537	-1.59011	-2.42457	-0.308216	-1.47259	4.80577	-2.58528	-2.98659	0.816875	-3.19392	-2.60456	-4.13448	-2.06839	-2.41146
hsa-miR-150-5p	6.49844	6.90695	5.1375	4.56195	6.34847	6.25673	7.72707	6.14339	5.83284	5.65288	6.91084	7.05458	8.15963	5.39588	7.1435	6.26419	5.73973	7.20468	6.684	5.56131	6.03432	7.22421	5.15956	7.08387	7.58062	6.35804	7.51135	6.11114	6.954	6.0516	7.11175	5.2135	5.38312	6.05026	7.11125	5.34192	6.75123	6.17162	5.88161	5.53864	7.41242	6.90054	7.13883	8.54101	7.04568	6.94811	6.29492	6.38144	5.90595
hsa-miR-151a-3p	10.9389	10.6685	11.7474	11.6649	11.0059	10.9731	11.3453	11.6395	11.816	11.3275	11.0954	11.2968	11.0262	11.0626	11.5349	11.6422	11.2098	10.6298	11.8114	10.2711	10.6213	10.9791	11.3117	10.5662	10.2487	10.9983	10.5591	11.677	11.136	12.0717	11.1714	11.4326	11.4928	12.1289	10.6946	12.4751	12.5337	10.7496	11.707	10.7957	11.8312	10.5703	10.9913	11.5201	10.4999	11.6233	10.6469	10.6884	11.533
hsa-miR-151a-5p	9.04134	8.88218	9.78637	9.97846	8.39378	8.02507	9.9162	9.37285	9.81107	9.67108	8.47697	8.70969	9.78482	9.19483	9.99368	8.66742	10.3303	8.62576	9.83782	8.98733	9.44486	9.5782	8.46528	9.75317	10.4038	9.3989	8.65178	9.70153	9.45859	10.2928	9.78376	9.24008	9.15263	10.0538	9.74854	10.593	10.6203	7.82928	8.94776	9.36583	10.1887	8.62356	8.04615	8.91002	7.45983	9.3042	7.93932	8.15279	8.9565
hsa-miR-152-3p	11.217	10.3931	9.67888	11.3412	10.3431	9.46326	10.1553	10.1204	10.6351	10.8137	10.1041	9.21338	9.71786	10.3452	10.9978	10.4674	9.3563	10.0316	11.7303	11.3977	11.3524	10.2477	10.7707	10.2208	9.97029	9.09456	10.5253	10.7306	10.4786	9.91037	10.8546	9.8355	10.3022	10.3089	9.98203	10.0529	9.92247	9.74254	10.0336	9.35634	10.992	9.39378	9.31976	9.9253	8.60981	9.74444	9.41157	10.2769	10.6413
hsa-miR-152-5p	-2.26643	-0.13963	-2.19341	-1.54657	-0.365777	-0.193565	-2.52441	-0.967224	0.350175	-0.790062	-3.23254	-1.14673	-1.34459	-3.43384	-0.517089	0.15567	-0.0786239	-0.352469	0.333232	0.0135546	-0.101817	-1.57345	-1.03815	-3.33081	0.560478	-0.972878	0.026068	0.508251	-0.281675	-3.10069	-2.44476	0.801687	-3.2205	-2.09439	-2.82392	-1.6915	-3.17507	-2.42457	-2.63014	-3.05755	2.9313	-1.00032	-0.664657	-3.93801	-0.0239905	0.202792	-2.54952	0.253535	-0.8265
hsa-miR-153-3p	-2.26643	0.997873	0.613941	1.26078	3.28958	-1.04156	2.23048	0.79831	1.63028	1.53187	2.25931	0.438232	2.99169	0.0255887	3.32421	3.89983	-0.564051	0.869923	2.97264	2.51605	3.67077	2.62295	0.727388	2.55183	-0.176488	4.38467	-1.8484	1.88676	0.370401	4.38313	1.01468	2.67616	3.83478	-2.09439	3.00897	1.76793	3.61935	-2.42457	0.17721	0.401879	1.34633	1.93828	0.920305	5.39514	2.36067	1.64336	2.09433	0.434107	-2.41146
hsa-miR-153-5p	-2.26643	-0.876596	-2.19341	-1.54657	0.11965	-3.36349	-0.939449	-3.28915	-2.45718	-0.0530963	-1.64758	-2.73169	0.857045	-1.84888	-2.10205	0.641097	-0.564051	-1.93743	-1.04528	1.23595	0.81572	-1.57345	-1.03815	1.06151	-1.76145	0.612085	-3.43336	0.508251	-1.50407	4.66087	0.3626	0.932931	3.52096	-2.09439	-0.0165648	-1.6915	-0.00514381	-2.42457	0.539781	-1.47259	1.34633	1.11516	-1.40162	-0.478581	-1.60895	-0.282635	-1.32713	-2.06839	-2.41146
hsa-miR-1537-3p	-2.26643	-2.46156	-2.19341	-1.54657	-2.6877	-3.36349	-0.939449	-3.28915	-2.45718	-0.790062	-3.23254	-2.73169	-3.66652	-3.43384	0.705304	-0.581295	-0.0786239	-1.93743	-1.04528	-3.15637	-1.68678	-0.836486	-3.36007	-3.33081	-0.176488	1.34905	-3.43336	-1.81368	-0.767102	-3.10069	-0.122827	-1.2687	-3.2205	-2.09439	-2.82392	0.630429	-1.59011	-0.839605	-2.63014	-3.05755	1.34633	-2.58528	-0.664657	-1.13066	-0.386561	-0.282635	-0.964559	-0.193924	-2.41146
hsa-miR-1537-5p	-2.26643	-2.46156	-2.19341	-1.54657	-2.6877	-1.04156	-2.52441	-0.967224	-2.45718	-2.37502	-3.23254	-2.73169	-2.08155	-3.43384	-2.10205	-2.16626	-2.88598	-1.93743	-3.36721	-3.15637	-3.27174	-3.15841	-3.36007	-3.33081	-1.76145	0.612085	-3.43336	-1.81368	-3.08903	-3.10069	-2.44476	-3.59063	-0.898577	-2.09439	-1.23896	-1.6915	-3.17507	-2.42457	-2.63014	-3.05755	1.34633	-2.58528	-0.664657	-3.93801	-0.871987	0.854868	-4.13448	-1.33143	-2.41146
hsa-miR-154-3p	0.0554977	-0.13963	-0.608451	-1.54657	-0.365777	1.16007	0.645514	-3.28915	-0.872217	-2.37502	-1.64758	-1.14673	-0.859162	-1.84888	-0.517089	0.15567	0.814461	-0.352469	-1.04528	1.79783	0.976185	-1.57345	1.03224	1.79847	2.76211	3.8851	0.654099	1.64575	1.55483	1.54317	1.80317	-3.59063	2.56085	-2.09439	-1.23896	-1.6915	-0.853141	1.48232	1.27675	1.89664	1.34633	4.15618	2.37097	-0.0311219	-3.19392	1.4829	0.509372	2.07457	0.758462
hsa-miR-154-5p	1.64046	-0.876596	-2.19341	1.26078	0.771727	0.884437	0.93502	-1.70419	1.79075	1.08441	1.41131	-0.409765	0.0339224	-0.263918	-0.517089	0.641097	-1.30102	1.76301	1.02511	0.303061	1.77265	0.301018	1.16349	0.917117	-1.76145	2.19705	2.18135	0.508251	1.43453	0.806205	1.25568	0.109809	1.73369	-2.09439	0.346005	-0.106537	-0.853141	0.745357	1.89342	0.849338	1.34633	3.02943	2.50527	-0.768087	1.1984	2.68084	2.94233	3.00486	2.1121
hsa-miR-155-3p	-2.26643	-2.46156	-2.19341	-1.54657	-2.6877	-3.36349	-2.52441	-3.28915	-2.45718	-2.37502	-3.23254	-1.14673	-3.66652	-3.43384	-2.10205	-2.16626	-0.564051	-0.352469	-3.36721	-3.15637	-3.27174	-1.57345	-3.36007	-3.33081	-1.76145	-0.972878	-1.8484	-1.81368	-3.08903	-0.778758	-2.44476	-3.59063	-3.2205	-2.09439	-2.82392	-1.6915	-3.17507	-2.42457	-2.63014	-0.735625	1.34633	-2.58528	-1.40162	-3.93801	-3.19392	-2.60456	-4.13448	-2.06839	-2.41146
hsa-miR-155-5p	9.61047	11.0823	9.00073	8.09548	9.76015	10.9233	9.24501	10.0581	8.84031	9.21603	9.76128	10.8975	8.35689	8.63527	10.8351	9.19623	9.04143	9.60802	9.47141	10.3088	10.3171	9.50848	10.2362	9.19544	9.20794	8.8489	8.79395	9.93326	10.6928	9.91421	10.4821	8.82749	8.3336	10.6536	8.61851	9.2444	8.74714	10.6511	9.23211	8.78204	10.4935	7.47946	8.5482	8.7833	8.21176	8.90768	8.25864	8.32999	9.28159
hsa-miR-15a-3p	-2.26643	-2.46156	-2.19341	-1.54657	-1.10274	-1.04156	-0.939449	-3.28915	-0.872217	-2.37502	-3.23254	-2.73169	-3.66652	-3.43384	-0.517089	-2.16626	-2.88598	-1.93743	-3.36721	-3.15637	-3.27174	-3.15841	-3.36007	-3.33081	-1.76145	-0.972878	-3.43336	-1.81368	-1.50407	-1.51572	-2.44476	-2.00567	-1.63554	-2.09439	-2.82392	-1.6915	-3.17507	-2.42457	-2.63014	-1.47259	1.34633	-1.00032	-2.98659	0.816875	-1.60895	-0.282635	-0.675052	-2.06839	-0.8265
hsa-miR-15a-5p	6.81305	7.52855	7.48078	7.97895	8.4841	7.89449	8.18208	8.53382	7.46615	7.54533	9.23481	8.13172	8.33524	7.76399	8.15887	8.56591	7.83084	8.01531	7.77298	7.76026	7.96845	8.30358	7.71741	8.13016	9.32136	7.94896	7.25401	6.7138	7.89894	8.34588	8.26174	9.19339	8.52138	7.88145	7.39888	8.44677	7.35923	8.64354	7.01191	6.9039	7.88549	9.17668	7.18709	7.62089	8.36115	8.57472	7.98608	7.77448	8.81435
hsa-miR-15b-3p	4.44782	3.72827	4.84001	4.43071	4.71317	3.91263	4.21706	4.9056	4.28429	3.7335	4.72746	5.49231	3.20385	3.64297	3.78059	4.77626	5.2989	4.43761	5.00348	3.89891	4.02288	3.87501	4.81485	4.23143	5.08404	4.45339	5.65675	5.32587	4.45786	4.82413	4.40074	5.02775	5.15887	2.29792	4.02157	4.78423	4.37183	4.08323	5.1964	4.80663	2.9313	5.45363	4.48102	4.13345	4.81171	5.36698	4.50576	4.71733	5.10424
hsa-miR-15b-5p	8.73004	8.32879	8.36596	8.40908	8.9539	7.66372	8.6893	9.68938	8.4846	8.32455	8.98269	8.28859	8.59763	8.38434	8.48385	8.24419	9.17303	8.1854	9.69028	8.48161	8.62572	8.19639	8.15118	8.93744	9.66219	8.05226	7.49219	7.40791	7.93957	7.75652	8.51017	8.89495	8.20314	8.75501	8.61539	9.38063	8.6833	8.69502	6.53727	7.0206	9.27115	9.20139	8.14463	9.01673	8.44768	8.89279	8.39812	8.347	8.50666
hsa-miR-16-1-3p	4.17651	4.75761	4.14644	5.16767	5.43642	4.48826	5.03783	5.29956	3.77164	4.51979	6.04125	4.63463	4.8919	4.85618	5.11712	4.4036	5.10837	4.43761	4.54568	3.03345	3.26742	5.28867	4.34728	5.88594	4.74634	3.78201	5.27054	4.11706	2.97706	5.29592	5.1773	6.14915	5.43413	5.35682	3.91755	4.68354	4.76157	4.63071	3.84559	4.34333	3.66826	4.84934	3.75488	3.91374	4.22394	4.42886	4.08952	2.85444	5.45272
hsa-miR-16-2-3p	4.99096	4.27991	4.21598	4.60317	4.5507	2.97636	4.97543	5.45568	3.98576	4.31148	4.83892	4.48748	3.98453	4.08186	4.71813	3.56166	5.01489	3.10696	5.30875	3.89891	4.64115	4.38848	3.71674	4.53338	5.08404	3.67098	4.69076	4.37615	4.05052	3.23916	4.49776	4.45922	3.25523	3.46019	4.59393	4.78423	4.68912	4.56412	2.72741	4.18085	1.34633	4.44814	3.93228	3.2419	2.42079	4.63384	3.1784	3.26551	4.30278
hsa-miR-16-5p	14.4716	12.26	14.1452	14.5097	13.0384	12.5731	14.7228	13.087	14.5127	14.6177	13.5409	14.9583	13.5162	15.1005	15.1366	14.3841	13.2811	13.1305	15.3738	12.4891	12.7001	13.4291	12.6138	13.5713	14.3482	12.7262	12.6361	11.1984	12.3563	13.3011	12.7678	13.9291	13.6446	11.9943	13.3087	13.2425	14.5007	13.0902	12.4674	12.0018	12.9467	13.5722	13.6497	14.3447	14.4006	13.0888	14.3685	14.2896	14.7281
hsa-miR-17-3p	9.98179	9.94225	10.6871	10.9777	9.91569	9.34495	10.6388	10.9201	10.3628	9.97674	11.2788	9.23733	9.68152	10.6117	10.9418	10.36	10.6497	9.23812	9.13538	8.84609	9.96442	10.1935	10.2744	10.9014	10.8636	10.32	9.30325	9.47115	9.82292	10.5907	10.0206	10.7877	10.6233	10.4358	9.05375	11.7757	10.4301	10.6647	8.88013	9.56564	10.2502	10.4449	10.6289	10.1236	9.61926	11.3883	10.8151	9.73102	9.98327
hsa-miR-17-5p	13.006	13.1717	13.5571	14.0339	13.304	12.6048	13.7793	14.3948	13.7897	13.3831	14.5801	12.9676	13.4843	13.7425	14.1258	13.4953	14.1918	12.6434	12.067	11.514	13.3674	13.4679	13.6577	13.6381	14.9274	13.9707	12.9607	14.5672	13.8989	14.3053	14.1869	14.1167	13.8113	14.5135	12.7691	13.9921	13.7311	14.4609	13.744	13.5993	13.1867	12.8681	12.6444	12.1664	11.6128	13.5764	11.9662	12.0042	13.7805
hsa-miR-181a-2-3p	5.48176	6.08147	6.03059	5.98481	5.56496	5.09184	6.03401	5.18252	5.33072	4.68026	5.29494	6.51386	4.69543	6.09559	5.53457	5.39598	5.46717	5.4972	5.97487	6.43795	5.01828	4.30919	5.22113	5.44727	5.43822	4.23658	5.73405	6.55701	4.81184	3.34226	4.67419	4.65254	4.92415	5.52766	4.5424	4.37459	4.49027	4.75534	5.10457	6.23936	5.8699	4.1829	4.8776	3.66932	4.39854	4.79632	3.74203	4.80197	5.64923
hsa-miR-181a-3p	4.33348	5.52144	5.67077	4.51952	3.65215	3.43093	5.12664	3.18658	3.88267	4.03437	3.33731	4.13867	3.55265	3.94986	4.74344	4.52024	3.48906	4.29139	4.03367	5.18793	5.02747	2.56951	3.87833	4.00011	3.7304	0.612085	5.13269	4.25241	5.00373	2.68067	4.40074	3.70399	3.11935	3.26316	2.904	4.68354	3.61935	4.39561	4.94728	4.80663	2.9313	3.85766	4.11145	4.35201	3.406	4.51438	3.3969	3.73035	6.6192
hsa-miR-181a-5p	9.68376	11.0609	11.0439	10.2922	9.77914	9.5005	10.8388	10.0586	9.40971	9.21977	9.66436	9.37716	9.82496	9.78608	10.0619	9.65671	9.47459	9.77036	9.59659	11.3801	11.469	9.21146	9.31875	9.97539	10.3669	8.56822	10.0554	10.3262	10.489	8.43896	10.3178	8.30001	8.46468	8.88646	9.00064	9.58404	9.1606	9.90831	10.0425	10.4061	11.0134	9.05722	9.33393	10.1233	8.52248	10.3574	8.74606	9.61709	11.017
hsa-miR-181b-2-3p	-2.26643	0.708367	-2.19341	-1.54657	-2.6877	-0.193565	-2.52441	-3.28915	-0.872217	-2.37502	-0.425187	-2.73169	-1.34459	-3.43384	0.219877	-2.16626	-1.30102	-0.352469	-1.78225	-0.349015	-1.68678	-3.15841	-0.55272	-1.00888	-1.76145	-0.972878	-1.11144	0.993678	-0.767102	-3.10069	-2.44476	-3.59063	-3.2205	-2.09439	-2.82392	-1.6915	-3.17507	-2.42457	-0.308216	0.401879	1.34633	-1.00032	0.920305	-3.93801	-3.19392	-2.60456	-1.81256	-0.193924	-2.41146
hsa-miR-181b-3p	0.903495	0.708367	0.613941	0.775355	-0.365777	-1.77853	0.645514	0.170279	-2.45718	-0.0530963	-0.425187	-1.14673	-0.859162	-1.11191	-2.10205	-2.16626	-0.564051	-0.352469	-0.559853	-3.15637	-0.101817	-0.836486	-0.55272	-0.523456	-1.76145	0.612085	0.654099	0.508251	-1.50407	-3.10069	0.72517	-2.00567	0.238927	-2.09439	-0.501992	-0.106537	-0.853141	-2.42457	-0.308216	0.112372	2.9313	-2.58528	-0.17923	0.705844	-0.871987	0.202792	-0.227593	-0.846	1.98085
hsa-miR-181b-5p	7.21537	8.22231	8.18054	7.17794	6.95073	6.41623	8.23797	7.33381	6.13901	6.05543	6.77729	7.24415	6.99615	7.11402	7.8738	6.59861	7.10413	6.73145	6.93999	8.11334	8.70375	6.57799	6.54832	7.28114	7.53547	5.94599	7.50988	8.08266	7.83355	5.35464	7.67289	5.65967	5.42695	6.44864	6.33847	6.61684	6.29864	6.94394	7.77819	7.65067	9.03982	6.28199	6.93674	7.38786	5.9735	8.44188	6.30327	6.88483	8.07537
hsa-miR-181c-3p	2.68777	4.61526	5.50007	5.46465	4.30098	4.12033	5.44713	4.7052	3.91786	4.72301	4.84961	2.12629	4.65991	5.44574	4.00647	4.20878	5.48471	5.11785	4.0165	4.26148	4.72261	4.77822	4.52867	5.33097	5.24978	4.38467	4.23197	7.45077	3.41876	4.7635	4.40074	3.9868	3.52096	3.97169	4.41449	2.95236	4.0246	4.69437	4.91675	5.95088	4.15369	4.33358	4.17329	3.96285	2.68873	4.08194	1.69841	3.87803	3.51927
hsa-miR-181c-5p	4.44782	6.08147	6.8967	6.04588	5.46711	5.92422	7.02826	5.97529	4.90914	5.96037	6.27723	3.57209	6.13276	6.74979	5.3158	6.49552	6.31124	5.95131	5.53667	6.30511	6.94622	5.82743	5.99967	5.80105	6.61793	6.85367	5.20688	7.66812	5.17306	6.50479	5.07094	4.28589	5.02267	4.59211	5.48442	5.17887	5.05855	6.17162	6.71637	7.2428	5.59426	6.87619	6.17581	5.68221	6.19625	6.51178	5.21203	6.09316	6.03562
hsa-miR-181d-3p	-2.26643	-2.46156	-2.19341	-1.54657	-2.6877	-3.36349	-2.52441	-3.28915	-2.45718	-2.37502	-3.23254	-2.73169	-3.66652	-3.43384	-2.10205	-2.16626	-1.30102	-1.93743	-1.78225	-3.15637	-0.464387	-3.15841	-3.36007	-3.33081	-1.76145	0.612085	-3.43336	-1.81368	-3.08903	-3.10069	-2.44476	-3.59063	-3.2205	-2.09439	-2.82392	-1.6915	-3.17507	-2.42457	-2.63014	-3.05755	1.34633	-2.58528	-2.98659	-3.93801	-1.60895	-2.60456	-4.13448	-3.65336	-2.41146
hsa-miR-181d-5p	4.14296	5.40263	5.6831	5.87128	4.56968	3.79638	6.11583	5.62673	4.14273	5.14068	5.62233	2.8229	5.59793	6.42258	5.50528	5.44107	6.32104	5.24248	4.98594	5.01856	6.80641	5.55239	4.93913	5.76459	6.58285	5.25594	4.50327	8.2073	4.60446	6.07174	5.05509	4.5438	4.0179	4.98242	4.75351	4.03642	4.49027	5.16789	5.80865	6.53677	6.20432	4.88232	5.06326	4.58946	3.96596	5.24719	3.66642	5.35507	3.3699
hsa-miR-182-3p	-2.26643	-2.46156	-0.608451	-1.54657	0.11965	-1.04156	-0.202483	-3.28915	-2.45718	-2.37502	-3.23254	-2.73169	-0.859162	-0.626488	-2.10205	-2.16626	-2.88598	0.384496	-1.78225	-3.15637	0.187689	-1.57345	-1.03815	-1.74585	0.560478	1.34905	-0.263439	1.64575	-1.50407	0.0692393	-2.44476	-3.59063	-1.63554	-2.09439	-2.82392	-0.106537	-3.17507	-2.42457	-2.63014	-0.735625	1.34633	-2.58528	-2.98659	-0.768087	-0.386561	-1.0196	-1.81256	-0.193924	-0.0895345
hsa-miR-182-5p	12.2345	11.621	12.525	11.0512	13.1047	12.3912	10.058	11.1741	11.2745	10.8942	12.3522	12.3975	10.202	12.6006	11.0938	11.1337	11.2176	11.9973	11.8649	11.989	11.2938	11.8385	11.5036	10.9042	12.3665	11.9931	11.8217	13.9079	10.9612	12.3741	11.3165	11.7685	11.5484	11.9067	11.2065	11.6215	11.9698	11.5094	12.0839	12.709	11.2667	10.9199	11.5542	11.1525	11.4284	10.9892	9.03184	10.7245	11.7251
hsa-miR-1827	-2.26643	-0.876596	-0.608451	0.0383895	-2.6877	-3.36349	-2.52441	-1.70419	-0.872217	1.08441	-1.64758	-2.73169	0.0339224	-0.626488	-2.10205	-0.581295	-2.88598	-0.352469	-3.36721	-3.15637	-3.27174	-0.836486	-3.36007	-1.74585	-0.176488	-0.972878	-3.43336	-1.81368	-1.50407	-3.10069	-2.44476	-3.59063	-0.0505799	-2.09439	-0.0165648	-1.6915	-3.17507	-2.42457	-1.04518	-3.05755	1.34633	-2.58528	-2.98659	-1.61608	-3.19392	-1.0196	-2.54952	-3.65336	-0.8265
hsa-miR-183-3p	2.86285	3.09303	3.16414	2.36032	3.28958	1.3914	1.99915	1.84013	1.79075	1.53187	2.19372	2.02319	-0.859162	3.22437	3.57037	0.641097	0.814461	1.23249	2.82262	2.57155	1.77265	1.48544	1.39481	1.19275	2.63087	2.72756	2.23906	4.25241	1.76895	1.85351	1.25568	1.53865	0.238927	4.38134	1.26354	3.92321	2.70757	1.66289	1.89342	1.98684	4.15369	-0.263357	2.89606	1.61658	1.56097	2.95003	0.509372	1.20463	0.395892
hsa-miR-183-5p	11.5507	10.7998	12.254	10.6747	12.1558	11.2375	9.89529	10.1684	10.8059	10.5207	11.3479	11.6299	9.8557	12.4657	10.9153	10.4647	10.6838	11.0996	11.5766	11.2212	10.44	11.0628	11.1076	10.3183	11.4518	11.2574	11.7263	13.7383	10.7518	11.5176	10.7071	10.871	10.4076	12.3623	10.9067	11.7417	11.7991	11.1256	11.844	12.2508	11.6375	9.81373	11.1737	9.94492	10.2159	10.4847	8.48597	9.76331	10.522
hsa-miR-184	-2.26643	-2.46156	0.128515	-1.54657	-2.6877	-3.36349	-2.52441	-3.28915	-0.135252	-0.0530963	-3.23254	-2.73169	-3.66652	-1.84888	0.219877	-0.581295	-2.88598	-1.93743	0.88072	-3.15637	0.428697	-0.836486	-3.36007	-3.33081	-1.76145	1.34905	-1.8484	-1.81368	-0.767102	-3.10069	-0.859793	-2.00567	-3.2205	-2.09439	-0.501992	-0.106537	-3.17507	-0.10264	1.27675	4.34333	1.34633	-2.58528	-0.664657	1.34739	-1.60895	-2.60456	-1.32713	1.10153	-2.41146
hsa-miR-1843	3.51493	1.6259	2.66457	3.09728	2.52175	2.56725	3.03018	1.3547	2.6721	3.11683	1.89674	2.3127	2.67333	2.29408	3.3898	2.4776	3.13639	1.23249	3.89018	1.88802	2.83678	2.05104	2.66229	2.55183	2.88241	1.34905	2.589	4.06897	3.13979	2.62723	4.1251	1.61882	1.90878	1.99307	2.904	2.39596	3.48314	3.13002	3.39222	3.00854	4.51626	1.50218	1.40573	2.21173	1.05401	2.15032	1.22307	2.53647	3.14313
hsa-miR-185-3p	3.22542	2.29333	2.05451	3.73883	2.17028	1.16007	2.68504	2.43877	2.58721	3.11683	2.05286	2.99623	1.08837	1.69544	3.73084	2.87814	1.63758	1.96946	2.12465	3.31936	2.95708	2.81887	1.68432	1.87864	3.85326	2.48655	3.36105	4.29485	3.17776	2.87659	3.99819	1.36357	1.42335	5.06548	2.38553	4.14139	3.12871	1.66289	2.65526	0.849338	5.04677	1.32161	0.18334	-0.237573	0.712975	2.60489	0.723497	0.594572	2.54273
hsa-miR-185-5p	9.07175	8.62922	9.18759	9.52153	8.75886	8.61986	9.0981	8.74393	9.05704	9.10829	8.62427	10.2511	8.55718	8.87079	9.56017	9.79917	8.33742	9.06186	9.09402	8.55142	8.68427	9.40645	8.65639	8.53066	9.76652	8.88666	9.60812	9.92484	9.17746	10.0393	8.95345	8.72763	8.68375	9.21338	8.94385	9.97428	9.49138	8.73719	9.53633	8.95332	9.10789	7.8294	8.1343	8.0238	7.94628	8.57969	7.70747	8.12267	9.03407
hsa-miR-186-5p	9.48386	9.47103	9.70708	10.0959	10.228	10.9746	9.73739	11.2589	9.99943	10.1065	9.40113	9.72594	10.786	9.19711	9.77101	10.1938	10.0669	10.2384	9.52704	9.34472	10.1845	10.3358	9.31831	10.3671	9.66743	10.7639	11.0193	9.50317	9.93282	10.2758	10.1038	10.3255	10.4514	9.44137	10.2795	10.9294	9.60609	9.00327	9.77579	10.6028	9.55091	11.0956	10.5476	10.0379	10.061	10.9323	10.6117	9.81718	9.95404
hsa-miR-187-3p	-2.26643	-2.46156	-2.19341	-1.54657	-2.6877	-3.36349	-0.939449	-3.28915	-2.45718	-2.37502	-3.23254	-2.73169	-3.66652	-3.43384	-2.10205	-2.16626	-2.88598	-1.93743	-3.36721	-3.15637	-3.27174	-3.15841	-1.77511	-3.33081	-1.76145	-0.972878	-3.43336	-1.81368	-3.08903	-3.10069	-2.44476	-3.59063	-1.63554	-2.09439	-2.82392	-1.6915	-3.17507	-2.42457	-2.63014	-1.47259	1.34633	-2.58528	-2.98659	-3.93801	-0.386561	-2.60456	-4.13448	-3.65336	-2.41146
hsa-miR-188-3p	-2.26643	-2.46156	-2.19341	-1.54657	-1.10274	-3.36349	-0.202483	-3.28915	-2.45718	-0.0530963	-3.23254	-1.14673	-2.08155	-1.84888	-0.517089	-2.16626	-1.30102	-1.93743	-1.78225	-3.15637	-3.27174	-3.15841	-3.36007	-1.74585	-1.76145	-0.972878	-3.43336	-1.81368	-1.50407	-3.10069	-2.44476	-3.59063	0.479935	-2.09439	-2.82392	2.21539	-3.17507	-2.42457	-2.63014	-3.05755	1.34633	-2.58528	-2.98659	-3.93801	-3.19392	-0.282635	-0.964559	-2.06839	-2.41146
hsa-miR-188-5p	0.0554977	2.062	2.33015	3.20831	2.73856	1.49449	1.17603	2.68813	0.712745	1.08441	2.19372	2.02319	0.420946	1.61055	3.2555	2.96303	2.39942	0.384496	2.12465	2.20118	2.6109	1.59647	2.66229	1.79847	0.560478	2.48655	1.42462	2.09321	2.97706	1.6542	1.25568	2.55912	3.76818	1.36504	-0.0165648	3.80035	1.21725	3.45808	1.89342	1.5863	1.34633	3.24761	1.26134	1.10638	1.05401	2.25342	1.53794	2.01907	1.28898
hsa-miR-18a-3p	3.34828	3.15315	4.14644	4.60317	3.37838	3.1443	4.50901	4.74977	3.80961	3.45787	4.25127	2.76016	3.276	2.86994	4.2378	4.34154	4.66092	1.76301	2.05906	2.90972	4.39359	3.58305	3.97084	3.6117	4.89676	3.8851	4.31483	5.40549	4.76272	4.6741	4.6948	4.13047	3.97917	5.18173	3.10682	5.42744	4.63871	3.06729	3.74489	3.35184	5.8699	3.89045	3.67163	3.02777	2.73682	4.72635	3.71727	3.44468	3.20325
hsa-miR-18a-5p	9.59038	8.1886	11.0043	11.5543	8.39245	8.31819	10.6997	9.10236	10.5181	9.73513	9.35688	10.3701	8.02653	9.69496	11.0864	10.4528	9.66212	8.57728	8.87805	8.31174	9.45511	8.93731	9.99404	8.47936	10.2592	10.6723	9.75321	10.8236	10.7587	10.2365	9.65097	10.1058	9.99275	9.54991	7.97455	10.4787	11.2428	8.79521	10.2366	9.62259	8.81394	10.5211	10.728	9.64777	9.33917	10.7446	9.60667	10.194	10.5305
hsa-miR-18b-5p	0.903495	-2.46156	0.128515	0.0383895	-2.6877	-1.04156	0.282944	-1.70419	0.350175	-0.790062	-1.64758	-1.14673	-1.34459	1.08972	1.80484	1.53418	0.814461	-1.93743	0.720255	-0.834442	-0.464387	-1.57345	0.887853	-1.74585	0.560478	0.612085	0.026068	1.35625	0.0808947	-1.51572	-0.122827	-3.59063	-1.63554	-2.09439	-0.501992	-1.6915	1.34849	-0.10264	0.17721	-1.47259	1.34633	-1.00032	-0.17923	-2.35305	-3.19392	0.854868	-2.54952	-2.06839	-0.0895345
hsa-miR-1908-5p	1.193	-0.876596	-2.19341	-1.54657	-2.6877	-3.36349	-2.52441	-0.119227	-2.45718	-0.790062	-3.23254	-2.73169	-3.66652	-3.43384	-2.10205	-2.16626	0.573453	-1.93743	-3.36721	-3.15637	-1.68678	-3.15841	-3.36007	-0.160886	1.0459	-0.972878	-1.8484	-0.228715	0.0808947	2.18472	-0.859793	-3.59063	-1.63554	-2.09439	-2.82392	-0.106537	-1.59011	-2.42457	-2.63014	-1.47259	4.51626	-2.58528	-1.40162	-3.93801	-3.19392	-2.60456	-4.13448	-2.06839	-2.41146
hsa-miR-190a-3p	-2.26643	-2.46156	-0.608451	-1.54657	-2.6877	0.33695	-2.52441	-3.28915	-2.45718	-2.37502	-3.23254	-2.73169	-3.66652	-1.84888	-2.10205	-2.16626	-2.88598	-1.93743	-3.36721	-0.834442	-3.27174	-3.15841	-1.77511	-3.33081	-1.76145	0.612085	-1.11144	-1.81368	-3.08903	-3.10069	-2.44476	-3.59063	-3.2205	0.227533	-2.82392	-1.6915	-3.17507	-2.42457	-1.04518	-0.735625	1.34633	0.22207	-0.17923	-3.93801	-0.0239905	-1.0196	-0.434044	-3.65336	-2.41146
hsa-miR-190a-5p	5.23342	5.1309	4.90462	5.05334	4.73015	5.18726	5.37646	5.13291	3.8466	4.61366	4.72746	4.08849	2.67333	4.49097	4.2378	5.67295	4.29393	5.00508	4.29813	3.53013	4.91313	4.34143	5.22864	3.14492	4.9528	5.0044	4.70106	3.14052	4.83578	5.03374	4.32343	4.69014	4.89324	3.03489	4.55978	4.41703	5.01969	4.01838	4.73618	5.41412	2.9313	6.68851	6.03301	4.98977	6.04688	6.11311	5.62873	4.85047	5.37644
hsa-miR-190b-5p	1.82103	1.23888	1.26602	-1.54657	0.11965	1.02883	0.645514	0.411287	0.350175	1.8729	0.22689	1.66062	-1.34459	1.32104	0.705304	1.29317	-1.30102	-0.352469	2.36071	1.70161	0.976185	0.542026	0.340365	-0.160886	0.560478	0.612085	1.0902	1.88676	1.95536	0.0692393	0.3626	0.801687	-0.41315	-2.09439	-0.501992	-1.6915	0.284363	0.745357	0.539781	0.401879	1.34633	-2.58528	-2.98659	-3.93801	-3.19392	0.202792	-0.964559	-2.06839	1.83646
hsa-miR-191-3p	1.193	2.062	1.71348	1.62335	-1.10274	-0.193565	0.645514	2.26544	1.44971	1.53187	0.467898	0.727738	1.19146	2.29408	3.2555	1.00367	0.283946	0.384496	0.720255	0.544069	-0.464387	1.59647	-0.19015	1.52717	0.560478	0.612085	1.52083	0.508251	1.95536	-0.778758	2.41323	1.26735	0.238927	-2.09439	0.346005	4.19114	2.60629	-0.10264	2.01371	-1.47259	1.34633	1.11516	0.713854	-3.93801	-1.60895	0.202792	1.07497	0.434107	1.28898
hsa-miR-191-5p	14.2883	13.4364	14.0933	14.1936	13.3593	12.9294	13.665	15.0922	13.8235	13.5846	12.9058	12.9034	13.5629	14.2183	14.8782	13.1408	12.5926	12.8374	12.6238	13.045	13.5856	13.0906	11.7655	13.8602	13.2952	12.3141	13.7491	13.7873	13.6803	12.7464	13.4418	13.3737	12.8301	15.2344	13.5065	15.426	14.307	12.8347	13.1313	13.0883	14.9199	12.0252	12.4468	11.7147	10.9473	12.4507	11.7505	11.502	13.2849
hsa-miR-1910-3p	-2.26643	-2.46156	-2.19341	-1.54657	-2.6877	-3.36349	-2.52441	-3.28915	-2.45718	-2.37502	-3.23254	-2.73169	-3.66652	-3.43384	-2.10205	-2.16626	-2.88598	-1.93743	-3.36721	-3.15637	-3.27174	-3.15841	-3.36007	-3.33081	-1.76145	-0.972878	-3.43336	-1.81368	-3.08903	-1.51572	-2.44476	-3.59063	-3.2205	-2.09439	-2.82392	-1.6915	-3.17507	-2.42457	-2.63014	-3.05755	1.34633	-2.58528	-2.98659	-3.93801	-3.19392	-2.60456	-4.13448	-3.65336	-2.41146
hsa-miR-1910-5p	-2.26643	-2.46156	-2.19341	-1.54657	-2.6877	-3.36349	-2.52441	-3.28915	-2.45718	-2.37502	-3.23254	-2.73169	-3.66652	-3.43384	-2.10205	-2.16626	-2.88598	-1.93743	-3.36721	-3.15637	-3.27174	-3.15841	-3.36007	-3.33081	-1.76145	-0.972878	-3.43336	-0.228715	-3.08903	-3.10069	-0.859793	-3.59063	-3.2205	-2.09439	-2.82392	-1.6915	-1.59011	-2.42457	-0.308216	-3.05755	1.34633	-2.58528	-2.98659	-3.93801	-3.19392	-2.60456	-4.13448	-3.65336	-2.41146
hsa-miR-1911-3p	-2.26643	-2.46156	-2.19341	-1.54657	-2.6877	-3.36349	-2.52441	-3.28915	-2.45718	-2.37502	-3.23254	-2.73169	-3.66652	-3.43384	-2.10205	-2.16626	-2.88598	-1.93743	-3.36721	-3.15637	-3.27174	-3.15841	-3.36007	-3.33081	-1.76145	-0.972878	-3.43336	-1.81368	-3.08903	-3.10069	-2.44476	-3.59063	-3.2205	-2.09439	-2.82392	-1.6915	-3.17507	-2.42457	-2.63014	-3.05755	1.34633	-2.58528	-2.98659	-3.93801	-3.19392	-2.60456	-4.13448	-3.65336	-2.41146
hsa-miR-1911-5p	-2.26643	-2.46156	-2.19341	-1.54657	-2.6877	-3.36349	-2.52441	-3.28915	-2.45718	-2.37502	-3.23254	-2.73169	-3.66652	-3.43384	-2.10205	-2.16626	-2.88598	-1.93743	-1.04528	-3.15637	-3.27174	-3.15841	-3.36007	-3.33081	-1.76145	-0.972878	-3.43336	-1.81368	-1.50407	-3.10069	-2.44476	-3.59063	-3.2205	-2.09439	-2.82392	-1.6915	-3.17507	-2.42457	-2.63014	-3.05755	1.34633	-2.58528	0.18334	-3.93801	-3.19392	-2.60456	-4.13448	-3.65336	-2.41146
hsa-miR-1914-3p	-2.26643	-2.46156	-2.19341	-1.54657	-2.6877	-3.36349	-2.52441	-3.28915	-2.45718	-2.37502	-3.23254	-2.73169	-3.66652	-1.11191	-2.10205	-2.16626	-2.88598	-1.93743	-3.36721	-3.15637	-3.27174	-3.15841	-1.77511	-3.33081	0.560478	-0.972878	-1.8484	-0.228715	-3.08903	-3.10069	-0.859793	-3.59063	-3.2205	-2.09439	-2.82392	-0.106537	-3.17507	-2.42457	-2.63014	-3.05755	3.66826	-2.58528	-2.98659	-3.93801	-3.19392	-2.60456	-4.13448	-1.33143	-2.41146
hsa-miR-1914-5p	-2.26643	-2.46156	-2.19341	0.0383895	-2.6877	-3.36349	-0.939449	-3.28915	-2.45718	-0.790062	-0.910614	-2.73169	-2.08155	-3.43384	-0.517089	-2.16626	-2.88598	-1.93743	-1.04528	-3.15637	-1.68678	-3.15841	-3.36007	-3.33081	-1.76145	-0.972878	-3.43336	-0.228715	-3.08903	-3.10069	-0.122827	-3.59063	-1.63554	-2.09439	-2.82392	-1.6915	-3.17507	-2.42457	-2.63014	-3.05755	1.34633	-2.58528	-2.98659	-3.93801	-3.19392	-2.60456	-4.13448	-3.65336	-2.41146
hsa-miR-192-3p	4.72225	4.69831	5.48607	3.73883	4.88972	6.22335	5.09764	5.09886	5.29101	5.54979	4.43279	5.02986	6.24787	5.21362	4.4678	5.62164	4.5149	5.78367	3.64402	4.19236	4.79972	5.53855	4.23238	5.30218	4.07144	5.94599	5.64612	3.91424	4.56202	5.8506	4.45006	5.61638	5.62812	0.71296	5.75728	5.70938	5.82775	5.46418	5.2216	5.33905	6.10122	6.13239	6.56608	5.59921	6.96722	6.17351	6.14048	5.85642	5.88775
hsa-miR-192-5p	15.1435	14.9008	14.512	13.7748	14.9372	15.134	15.2147	15.2794	14.5785	15.303	14.2885	14.5459	15.7704	15.8753	14.7359	14.8206	14.9751	14.7071	14.5117	13.6148	14.4222	15.1547	13.8616	15.3409	14.1804	14.3529	15.436	13.5747	13.9943	15.0617	14.815	15.0533	14.557	15.613	15.9076	15.2272	15.6067	14.6981	14.4946	14.7148	13.7432	14.4907	14.4272	14.7959	14.4658	14.424	14.1903	13.6495	14.9196
hsa-miR-193a-3p	1.43401	1.44533	3.63948	1.91286	1.01273	3.43093	2.42979	2.26544	1.93514	3.85379	2.12501	-0.409765	1.46277	2.49689	2.75593	3.66663	0.283946	-0.352469	0.88072	2.90972	2.40068	2.99133	3.01496	1.79847	1.0459	2.19705	1.0902	1.64575	3.3867	2.9654	1.80317	1.83563	3.34935	2.8598	2.30536	3.5939	2.31678	2.78489	2.72741	3.17127	5.59426	2.84098	0.472846	1.41954	2.91461	1.30233	2.52373	1.63205	3.3699
hsa-miR-193a-5p	4.33348	3.87829	5.62037	4.56195	3.42082	3.8939	4.9268	4.95402	4.28429	6.01299	4.37479	4.03649	4.92967	4.69028	6.03237	4.13752	3.68388	3.79049	4.45934	4.24451	4.58001	5.17698	4.02363	4.57006	4.83846	4.23658	2.75646	5.03181	4.76272	6.04652	5.30344	3.92507	3.74528	5.74481	4.09494	6.32531	5.00981	4.85156	4.16427	4.12236	8.74721	3.4808	2.94415	4.11184	3.54755	2.34963	3.24922	3.64127	5.83171
hsa-miR-193b-3p	3.66431	5.16049	6.46836	6.20162	4.76351	6.19684	4.89344	4.87575	5.93942	4.61366	5.55209	3.37683	5.325	4.14359	3.02723	5.51322	5.61785	5.56241	3.55166	6.84222	5.25573	4.88051	5.81235	3.53955	5.22723	5.21695	5.15535	7.01605	5.3663	6.15434	4.90397	5.84608	5.71907	-0.509432	3.89033	5.62138	6.15361	5.55843	6.5272	5.04573	7.45486	6.41189	4.66447	5.01327	5.95837	5.60976	4.93429	6.23691	6.34008
hsa-miR-193b-5p	0.0554977	0.708367	0.976512	1.26078	0.48222	0.5434	0.93502	1.10316	2.18668	1.32542	1.01539	-1.14673	1.28768	0.65362	1.59839	-0.581295	0.283946	-0.352469	-0.197283	2.72627	1.58624	-0.351059	1.28378	-1.00888	1.93899	1.34905	1.9929	2.43425	0.0808947	1.6542	1.01468	1.83563	0.686386	-2.09439	-0.0165648	-0.106537	1.57982	-0.839605	-0.308216	0.849338	6.70389	0.58464	-2.98659	-2.35305	0.265516	0.202792	-0.047021	2.128	-0.8265
hsa-miR-194-3p	9.00795	8.49336	7.98026	7.33301	7.95525	8.24153	8.31243	9.00862	8.23369	8.06896	7.84494	8.32968	8.60873	9.31958	9.17698	8.33856	8.14813	8.01822	6.92396	6.746	8.16445	8.22475	6.95394	8.61207	7.48885	6.03835	8.72682	7.1835	7.67998	8.12512	7.81145	8.7901	8.06894	9.70691	8.25756	8.30709	8.48001	8.02767	8.81849	8.25929	10.3935	5.25392	5.88686	5.55184	5.71598	5.33207	5.46357	5.09148	8.17631
hsa-miR-194-5p	14.4357	14.3076	14.3128	13.4465	14.1183	14.7181	14.7628	14.5497	14.1317	14.8651	13.8761	13.8895	15.699	15.2444	14.225	14.4327	14.5845	14.8548	13.8478	12.8902	13.9005	14.8758	13.2432	14.9447	13.9278	15.0773	14.6348	13.1787	13.4497	14.8564	13.9196	14.6247	14.4214	14.5128	15.4392	14.6903	15.0159	14.4859	14.4869	14.6737	13.9193	14.6565	14.5701	14.5971	14.7394	14.7623	14.128	13.9437	13.9497
hsa-miR-195-3p	0.540925	1.23888	0.128515	0.0383895	-0.365777	-3.36349	-0.202483	1.3547	1.00225	-0.0530963	1.89674	-1.14673	0.0339224	-3.43384	-0.517089	0.641097	0.814461	0.384496	1.27665	2.12903	1.93771	-0.836486	-1.03815	1.19275	-1.76145	0.612085	-0.263439	1.64575	2.46556	0.599754	0.72517	-2.00567	-0.41315	3.03489	-2.82392	1.11586	0.912394	-2.42457	-0.308216	-3.05755	1.34633	0.58464	1.8714	1.19127	-0.871987	1.919	0.819712	1.47593	-0.8265
hsa-miR-195-5p	6.35196	8.2328	7.74763	7.27041	8.77224	8.84931	8.13648	8.52343	7.1483	7.90226	8.98026	6.69667	8.5267	8.12888	8.12797	8.85542	7.01941	8.94292	8.21822	8.22787	9.34366	7.36809	8.61756	8.0599	6.79697	8.8679	8.70779	8.21008	8.99079	7.50757	8.61797	7.56102	8.63942	8.40645	8.92721	8.2348	8.08291	7.99855	8.34642	7.83499	8.37976	9.02251	10.6399	10.7369	8.80432	9.78103	10.5421	10.9881	7.82335
hsa-miR-196a-1-3p	-0.681468	1.23888	0.613941	0.775355	1.83586	2.06277	-2.52441	-3.28915	0.350175	1.32542	0.854921	0.438232	0.420946	0.0255887	1.35738	-2.16626	-0.564051	2.58613	1.49077	1.23595	2.01366	1.2339	-0.55272	1.06151	1.0459	3.27505	2.54392	2.57864	0.81786	-0.293331	1.01468	1.05323	1.42335	-2.09439	1.08297	2.00894	-0.367714	0.745357	2.49914	1.02991	1.34633	-1.00032	0.472846	1.73441	2.23235	2.43983	-0.047021	0.434107	2.23239
hsa-miR-196a-3p	-2.26643	-2.46156	-0.608451	-1.54657	-2.6877	-3.36349	-2.52441	-3.28915	-2.45718	-0.790062	-3.23254	-2.73169	-2.08155	0.0255887	-2.10205	-0.581295	-2.88598	-0.352469	2.18738	-0.349015	-3.27174	-3.15841	0.546816	-3.33081	-1.76145	-0.972878	3.16655	-1.81368	-1.50407	-3.10069	-2.44476	-3.59063	-3.2205	-2.09439	-2.82392	-1.6915	-1.59011	-2.42457	-2.63014	-3.05755	1.34633	-1.00032	-0.17923	-3.93801	-0.0239905	2.03929	-4.13448	-3.65336	1.28898
hsa-miR-196a-5p	7.88205	9.08002	9.06221	8.75149	8.89679	8.2341	7.11402	2.97763	9.02512	7.42426	8.0592	8.81857	8.32607	8.61906	9.96572	4.86717	9.02803	8.95207	8.98952	9.09777	9.59727	8.55969	8.92099	9.37028	8.79601	10.8699	10.4455	9.89498	9.06484	9.03599	8.33414	9.84907	8.51632	9.90666	7.73163	9.35903	7.94322	9.74817	10.2273	9.65862	8.31212	6.58213	7.90444	9.34551	9.17268	9.26387	7.56552	7.86972	9.5018
hsa-miR-196b-3p	-2.26643	-2.46156	0.613941	-1.54657	-0.365777	-1.04156	-2.52441	-3.28915	-2.45718	-2.37502	-1.64758	-0.409765	0.7258	1.92371	-2.10205	-2.16626	-2.88598	-1.93743	0.539683	-0.349015	1.12058	-3.15841	-3.36007	-3.33081	-1.76145	-0.972878	0.958954	0.508251	-1.50407	0.358746	-2.44476	0.31626	-0.41315	-2.09439	-1.23896	-1.6915	-3.17507	-0.839605	0.17721	0.849338	1.34633	1.50218	0.18334	-1.61608	1.93537	1.64336	0.389078	0.434107	1.04797
hsa-miR-196b-5p	4.87312	9.06445	9.73547	8.73071	10.0548	9.98455	8.96493	6.78633	5.15015	5.18722	8.83186	7.29759	11.6859	11.5074	10.9649	10.2592	9.28363	9.0717	10.1315	10.0669	11.1024	5.33744	9.77323	6.36093	10.4909	6.20703	11.4636	11.7995	7.93542	9.71089	7.11558	10.1933	9.9552	6.85105	8.07166	5.91583	5.1057	9.0364	9.86696	11.2449	9.14723	9.66649	9.46694	10.1434	9.27954	10.8354	10.0619	9.69827	10.9743
hsa-miR-197-3p	6.81305	6.99582	7.17509	6.84144	7.74797	7.53662	7.35057	7.52062	7.23805	7.33061	6.69079	7.54559	6.80617	6.74233	7.72609	6.72553	6.55904	7.03124	6.67582	7.71014	7.65826	7.0788	6.23425	6.54109	6.94245	6.69246	8.24039	7.5105	7.4138	6.22349	7.59279	6.73242	7.76747	6.72259	7.23272	7.18194	7.50705	5.83753	6.49139	6.40393	9.6178	8.06846	7.06734	5.6413	6.62467	7.47092	6.71179	6.54509	7.90482
hsa-miR-197-5p	-0.681468	-2.46156	-2.19341	-1.54657	-1.10274	-1.04156	-2.52441	-1.70419	-0.872217	-0.790062	-1.64758	-0.409765	-3.66652	-3.43384	-2.10205	-2.16626	-2.88598	-0.352469	-1.78225	-1.57141	-0.101817	-3.15841	-3.36007	-3.33081	-1.76145	0.612085	-1.8484	-1.81368	-1.50407	-1.51572	-0.859793	-0.783276	-3.2205	-2.09439	-2.82392	-1.6915	-3.17507	-2.42457	-2.63014	-3.05755	1.34633	-2.58528	-2.98659	-0.237573	-1.60895	-2.60456	-2.54952	-3.65336	-2.41146
hsa-miR-1973	1.43401	2.58284	3.09199	2.70135	0.48222	1.92191	3.14801	2.77694	2.4008	2.14854	1.52235	1.1752	3.01998	0.65362	2.29027	3.6151	1.20148	2.70642	0.539683	1.09156	1.25182	1.36515	3.04932	2.45055	2.99344	0.612085	2.54392	1.88676	0.611409	1.54317	3.38813	1.36357	1.90878	2.15353	2.95744	2.39596	-0.00514381	4.39561	3.67364	2.61487	3.66826	-0.263357	-2.98659	-0.478581	1.32965	-1.0196	-0.434044	-1.33143	1.04797
hsa-miR-198	-2.26643	-2.46156	-2.19341	-1.54657	-2.6877	-3.36349	-2.52441	-3.28915	-2.45718	-2.37502	-3.23254	-2.73169	-3.66652	-3.43384	-2.10205	-2.16626	-2.88598	-1.93743	-3.36721	-3.15637	-3.27174	-3.15841	-3.36007	-3.33081	-1.76145	-0.972878	-3.43336	-1.81368	-3.08903	-3.10069	-2.44476	-3.59063	-3.2205	-2.09439	-2.82392	-1.6915	-3.17507	-2.42457	-2.63014	-3.05755	1.34633	-2.58528	-2.98659	-3.93801	-3.19392	-2.60456	-4.13448	-3.65336	-2.41146
hsa-miR-199a-5p	8.53851	8.55873	8.15199	9.60635	8.88925	8.42319	8.68565	8.54334	8.95486	8.79302	8.83657	6.60593	7.99303	8.43845	7.86229	9.09407	8.35541	8.0724	8.45576	10.3614	9.96233	8.73147	9.61057	8.65111	8.20289	8.67997	9.05674	8.90143	9.38239	8.64541	9.46926	7.50147	9.08755	7.48114	7.45569	8.07834	7.91571	8.44964	8.48685	8.29945	9.98658	10.7644	9.27639	9.04516	7.70921	10.0676	10.2956	10.3483	8.99952
hsa-miR-199b-5p	8.43488	8.44308	8.34283	9.53757	8.64265	8.79544	9.00453	8.29909	8.95803	8.97426	8.976	7.40145	8.009	8.43999	7.79731	9.52679	8.21796	8.46238	8.38977	9.61574	9.84216	8.79396	9.91678	8.68913	8.44678	8.25353	9.12386	8.91169	9.19493	9.05445	9.56892	7.54315	9.57695	6.50179	7.35475	7.45571	8.18633	8.71434	9.32078	8.75583	9.23508	10.2142	10.0689	9.35819	8.18058	9.94979	10.999	10.7017	9.48525
hsa-miR-19a-3p	8.89407	9.35662	9.98556	10.0695	9.93686	10.0961	10.6277	10.3994	10.2954	9.96176	10.912	8.719	10.1391	9.72682	9.79315	11.2716	10.5522	9.941	8.05748	9.01262	10.5664	9.97264	10.7308	10.1961	11.3632	12.5459	9.79169	10.1248	10.3574	11.6868	10.198	10.5514	11.9116	9.31553	9.24855	11.1356	10.648	9.74002	10.2061	10.5235	10.377	13.6603	10.9251	10.5246	11.246	12.4999	11.1785	10.5201	10.6208
hsa-miR-19a-5p	-0.681468	-2.46156	-2.19341	-1.54657	-2.6877	-3.36349	-2.52441	-3.28915	-2.45718	-2.37502	-1.64758	-2.73169	-3.66652	-3.43384	-2.10205	-2.16626	-2.88598	-1.93743	-3.36721	-1.57141	-1.68678	-3.15841	-3.36007	-3.33081	-1.76145	-0.972878	-3.43336	-1.81368	-1.50407	-3.10069	-2.44476	-3.59063	-3.2205	-2.09439	-2.82392	-1.6915	-1.59011	-0.839605	-2.63014	-0.735625	1.34633	-1.00032	-2.98659	-3.93801	-3.19392	-1.0196	-4.13448	-3.65336	-2.41146
hsa-miR-19b-1-5p	0.540925	-2.46156	2.1989	1.26078	-2.6877	0.33695	1.56305	-0.119227	2.29771	2.14854	2.49538	1.1752	0.7258	1.61055	1.80484	1.74063	1.36195	-1.93743	-1.04528	-0.834442	1.12058	0.929049	2.13178	1.31305	2.14544	3.27505	1.52083	-1.81368	0.0808947	1.6542	-0.859793	0.657297	2.96932	-2.09439	-0.0165648	-1.6915	1.46879	1.48232	1.27675	1.02991	1.34633	3.08714	2.94415	0.816875	3.49258	2.43983	2.94233	2.22929	2.1121
hsa-miR-19b-3p	10.3309	10.9794	11.3071	11.4387	10.8484	11.0469	11.8134	11.6974	11.646	11.4169	12.3873	10.1679	11.9432	11.3144	10.7842	12.2401	11.8592	11.4628	9.71644	10.3525	11.5337	11.3763	11.6651	11.9459	12.9713	13.545	10.5657	10.9204	11.161	12.4854	11.6006	11.7638	13.0051	10.925	10.6451	12.1627	11.5108	11.8214	11.3902	11.503	11.4536	14.5913	12.023	11.6194	12.7253	13.4726	12.5515	11.4854	12.0652
hsa-miR-200a-3p	11.9216	11.9521	12.3648	12.444	12.8876	11.8333	12.7229	12.7196	12.1349	11.9337	12.8116	11.3847	13.2059	12.4644	11.2677	12.2332	12.1482	12.246	12.3537	12.5899	11.4729	12.6156	11.7189	12.4883	11.5951	12.9305	14.0993	11.5982	12.2488	12.3786	11.332	13.2829	12.1135	10.7391	13.2931	12.5941	12.8283	11.9489	12.0508	13.4912	11.0205	13.4611	13.3937	12.0069	13.1876	13.3241	12.3979	11.5678	11.4245
hsa-miR-200a-5p	8.1097	7.64827	7.49134	7.74575	7.9224	6.43903	7.0549	7.63788	6.89376	7.02799	7.81254	7.09644	7.32713	7.28298	7.52913	6.60523	6.89702	6.55842	6.92626	6.86461	5.88054	7.43871	6.4744	7.76788	6.11507	5.96964	8.93432	6.78995	6.50902	6.94507	6.65591	8.41534	6.72348	7.76203	7.64877	8.71258	7.66019	6.72264	6.24944	7.97931	7.22898	5.92647	7.75572	6.05493	6.71147	6.25031	5.53617	5.25053	7.26626
hsa-miR-200b-3p	14.5423	14.3868	14.2314	14.6103	14.8172	13.504	14.5189	15.1132	14.0271	14.3861	14.9077	13.5561	15.3855	14.2988	14.5204	13.9348	14.0795	13.7845	14.2249	14.7	13.8445	14.7915	13.1546	14.7584	14.416	14.1656	15.365	13.8015	14.3165	14.0999	14.3307	15.2423	14.0226	14.0607	15.186	15.3142	14.8859	14.1089	13.5725	14.9083	13.9036	14.1475	14.5146	14.3641	14.1563	13.8836	13.4577	13.0149	14.0246
hsa-miR-200b-5p	9.8906	9.61091	9.04678	9.83659	9.73987	8.34085	9.29696	10.5828	9.00379	9.65254	10.0819	8.5485	10.0323	9.5332	10.4614	8.88563	8.91936	8.17501	8.96119	8.97001	8.75513	9.34068	8.03171	9.8377	9.04832	8.31483	10.3524	8.30137	8.40332	8.88124	10.0443	9.97173	9.11572	11.4261	9.61253	10.4819	9.5958	8.9225	7.86071	9.18592	11.2244	8.50019	8.85694	8.74037	8.82811	7.97381	7.71766	7.33177	9.62093
hsa-miR-200c-3p	15.5133	15.8524	15.1543	15.0024	14.8453	15.2796	15.7465	15.5283	14.8347	14.8508	14.9321	15.0851	15.4937	15.0816	16.4307	14.3878	14.9456	15.0115	14.8196	15.49	14.8274	14.7932	14.6767	14.8612	15.1891	14.311	14.7451	15.4602	14.5868	15.9031	14.225	14.7612	14.3467	16.6165	15.4972	15.3435	15.7843	14.8359	15.0312	15.1247	17.0914	13.5876	14.5628	15.2007	14.8143	15.018	13.4923	13.0353	14.9215
hsa-miR-200c-5p	3.84209	4.25269	3.47901	4.06814	2.98472	3.8939	3.40633	3.25001	3.8466	2.83443	3.50893	4.03649	3.2283	2.9412	4.40574	4.27669	3.95951	3.10696	2.93657	4.10102	2.08581	3.7364	3.51029	3.68042	1.93899	2.72756	4.35454	3.80103	3.17776	4.11848	1.94756	4.69939	2.92924	-2.09439	2.95744	4.68354	4.25956	2.70472	3.63664	3.54236	4.15369	3.4808	4.52911	4.35201	4.10071	4.61461	3.16014	2.53647	3.81736
hsa-miR-203a-3p	12.962	13.1262	12.7244	12.5663	13.2606	10.0943	12.6716	12.8654	13.5676	12.6583	13.6776	13.4822	12.4984	12.3633	12.0249	12.6769	12.9076	13.4991	10.7038	13.1547	11.0215	12.5597	13.8101	11.9731	12.6738	11.8884	12.0485	12.8338	11.7754	10.246	12.1664	13.6794	11.9467	12.8645	12.9736	13.4083	13.6259	14.1175	12.5663	12.312	11.9965	11.0806	12.328	12.4493	13.5643	12.3447	10.0673	10.5818	13.4138
hsa-miR-203a-5p	-2.26643	2.062	1.71348	1.26078	0.11965	-3.36349	-0.939449	1.23441	1.24326	-0.790062	0.22689	0.727738	0.0339224	0.266597	0.705304	0.641097	0.573453	2.58613	-1.78225	1.70161	-1.68678	0.542026	1.16349	1.06151	-0.176488	1.34905	-1.11144	-1.81368	0.81786	-1.51572	-2.44476	2.24226	0.238927	-2.09439	-0.501992	2.70082	1.68291	1.48232	0.17721	1.19037	1.34633	1.50218	2.8463	-3.93801	2.87217	2.43983	0.113444	0.0470843	1.49543
hsa-miR-203b-3p	5.15142	5.79111	5.47192	5.55146	5.52661	1.59071	4.18983	4.3619	5.83284	3.23969	4.63164	6.30448	4.12139	3.64297	5.42933	5.49908	4.37141	7.27446	4.38099	6.1857	3.57375	4.60314	5.86634	2.81894	4.16929	5.0044	5.93077	6.08719	4.65916	2.78196	2.50944	6.63699	4.92415	4.13442	4.31563	6.31413	6.48849	5.35022	6.53727	6.24851	3.66826	4.26021	6.31033	5.24934	6.88156	6.21242	3.00507	3.92407	5.37644
hsa-miR-203b-5p	-0.681468	-2.46156	-2.19341	-1.54657	-2.6877	-3.36349	-2.52441	-3.28915	-2.45718	-2.37502	-0.910614	-2.73169	-3.66652	-3.43384	-2.10205	-0.581295	-2.88598	-1.93743	-3.36721	-1.57141	-3.27174	-3.15841	-1.77511	-3.33081	-1.76145	-0.972878	-3.43336	-1.81368	-3.08903	-3.10069	-2.44476	-3.59063	-3.2205	-2.09439	-2.82392	-1.6915	-3.17507	-2.42457	-2.63014	-3.05755	1.34633	-1.00032	-0.664657	-3.93801	0.265516	-2.60456	-4.13448	-3.65336	-2.41146
hsa-miR-204-3p	-2.26643	-2.46156	-2.19341	-1.54657	-2.6877	-1.04156	-2.52441	-3.28915	-2.45718	-2.37502	-3.23254	-2.73169	-3.66652	-3.43384	-2.10205	-2.16626	-2.88598	-1.93743	-3.36721	-3.15637	-1.68678	-3.15841	-3.36007	-3.33081	-1.76145	-0.972878	-3.43336	-1.81368	-3.08903	-3.10069	-2.44476	-3.59063	-1.63554	-2.09439	-2.82392	-1.6915	-3.17507	-2.42457	-2.63014	-3.05755	1.34633	-2.58528	-2.98659	-3.93801	-3.19392	-1.0196	-4.13448	-3.65336	1.28898
hsa-miR-204-5p	-0.681468	0.345797	0.128515	-1.54657	-0.365777	2.9033	-2.52441	-1.70419	-0.872217	-0.790062	-1.64758	-2.73169	-3.66652	-1.84888	-2.10205	-0.581295	-2.88598	-0.352469	-0.559853	1.59852	2.878	-0.836486	0.340365	1.42408	4.9528	2.48655	-3.43336	2.70988	-1.50407	0.986777	-0.122827	-1.2687	3.31865	-2.09439	0.635512	-1.6915	-1.59011	-2.42457	-2.63014	3.24623	1.34633	2.62417	0.713854	0.919969	-0.386561	3.96529	0.620404	0.990501	7.47576
hsa-miR-205-5p	-2.26643	-2.46156	-2.19341	0.0383895	-0.365777	-1.77853	-2.52441	-1.70419	-2.45718	-0.790062	-3.23254	-2.73169	-3.66652	-3.43384	-0.517089	-2.16626	-1.30102	-1.93743	4.71494	1.23595	-0.464387	-3.15841	-1.03815	-3.33081	0.560478	-0.972878	-3.43336	-1.81368	0.611409	-0.778758	-0.859793	-3.59063	-3.2205	-2.09439	-2.82392	-1.6915	-1.59011	-0.839605	-2.63014	4.34333	1.34633	-2.58528	2.94415	-0.0311219	3.67645	0.854868	-4.13448	-3.65336	-0.0895345
hsa-miR-206	0.0554977	0.997873	-2.19341	-1.54657	-2.6877	-1.04156	-0.939449	0.411287	-2.45718	-0.790062	-3.23254	-2.73169	-3.66652	-0.626488	3.18335	-0.581295	-2.88598	2.81746	-0.197283	3.03345	4.71125	-3.15841	-3.36007	-3.33081	-1.76145	0.612085	-3.43336	-1.81368	3.32036	-1.51572	-2.44476	1.53865	-0.898577	-2.09439	-2.82392	-1.6915	-3.17507	-0.839605	3.20275	-0.735625	1.34633	-2.58528	-2.98659	-3.93801	-0.386561	0.202792	-1.81256	-2.06839	-2.41146
hsa-miR-208b-3p	-2.26643	-2.46156	-2.19341	0.0383895	-2.6877	-3.36349	-2.52441	-3.28915	-2.45718	-2.37502	-1.64758	-2.73169	-3.66652	-1.84888	-2.10205	-2.16626	-2.88598	-1.93743	0.333232	0.544069	0.187689	-3.15841	-3.36007	-3.33081	-1.76145	-0.972878	-3.43336	-1.81368	0.0808947	-3.10069	-0.859793	-3.59063	-1.63554	-2.09439	-2.82392	-1.6915	-3.17507	-2.42457	-2.63014	-1.47259	1.34633	-1.00032	-2.98659	-3.93801	-3.19392	-2.60456	-4.13448	-2.06839	-2.41146
hsa-miR-20a-3p	4.72225	4.54967	5.10121	5.32379	4.93435	4.66442	4.80651	5.5532	5.19387	5.48916	6.10953	3.92652	6.55628	5.27696	5.26427	5.31756	7.73516	5.46345	3.64402	3.96257	5.279	6.16126	5.87115	7.57382	8.54119	7.70308	5.56945	4.81568	5.16364	7.314	6.77199	6.68666	7.19629	6.1677	5.95416	7.07999	5.05855	4.88832	5.59386	7.04705	4.51626	8.06307	5.41002	5.95225	5.05875	6.55783	5.5746	4.81832	4.86466
hsa-miR-20a-5p	14.1446	14.5102	14.4328	14.723	14.6307	14.3069	15.153	15.761	14.643	14.5134	16.1912	14.0499	14.7218	15.0447	14.8533	14.7421	15.2232	14.0998	12.9391	12.384	14.4362	14.7408	14.9959	14.8466	16.2041	14.6302	14.0983	15.3135	14.6643	15.4736	15.2968	15.2152	15.0937	14.9065	14.0019	14.77	14.5712	15.8373	14.7403	14.6499	13.6389	14.1348	13.5942	13.0385	13.165	14.5984	13.1511	12.9118	15.0541
hsa-miR-20b-3p	-2.26643	-2.46156	-2.19341	-1.54657	-2.6877	-1.04156	-2.52441	-3.28915	-2.45718	-2.37502	-3.23254	-2.73169	-3.66652	-3.43384	-0.517089	-2.16626	-2.88598	-1.93743	-3.36721	-3.15637	-1.68678	-3.15841	-3.36007	-3.33081	-1.76145	-0.972878	-1.8484	-1.81368	-3.08903	-3.10069	-2.44476	-3.59063	-3.2205	-2.09439	-2.82392	-1.6915	-3.17507	-2.42457	-2.63014	-3.05755	1.34633	-2.58528	-2.98659	-3.93801	-3.19392	-2.60456	-4.13448	-3.65336	-2.41146
hsa-miR-20b-5p	5.41305	4.93932	4.34575	5.05334	4.32352	4.67543	4.91022	4.3329	5.30437	4.74392	5.18952	5.98598	5.10497	5.19915	5.99071	6.17804	4.46275	4.40242	4.85679	3.14741	4.92301	4.34143	4.72207	4.10382	7.95451	3.98132	5.58066	5.77878	5.25527	4.98146	5.16258	4.00183	4.23071	3.68696	4.96398	3.35289	4.91769	5.16789	5.66906	5.38953	3.66826	3.24761	3.20324	2.80345	2.99591	4.42886	3.08468	3.69537	5.38944
hsa-miR-21-3p	7.93447	8.15039	8.06515	8.44069	7.41164	7.08049	7.18122	6.69811	7.9276	7.73219	6.43811	8.33776	6.01823	6.74979	8.00255	8.24631	8.14538	7.72613	7.26488	7.63235	7.12165	7.50603	7.99142	8.28528	7.38066	7.93702	7.40977	7.54607	7.42173	7.11969	7.49335	8.63909	7.32542	7.39545	6.52259	8.6383	7.24173	7.55128	8.10202	8.10043	7.85413	7.76896	7.77413	5.54782	7.96785	7.25807	6.976	7.13046	7.62883
hsa-miR-21-5p	17.9604	18.4041	18.0462	18.163	17.7256	17.8097	17.5825	17.6852	18.3276	18.0932	17.6087	18.4649	16.9773	17.0774	17.6476	17.7092	18.3295	18.2283	17.8164	18.2452	18.1348	18.0416	17.9632	18.2611	17.918	18.7259	17.475	17.9268	18.4363	17.4935	18.2118	17.8721	17.7386	17.7015	17.5867	17.6843	17.6785	18.2486	17.7831	18.1623	16.3659	18.6213	17.9924	16.706	18.7092	17.8302	17.3996	18.2076	17.7381
hsa-miR-210-3p	13.2114	11.3258	11.5074	9.60127	12.8267	10.3442	11.4937	10.7625	11.2213	9.52999	11.6013	11.9255	11.0537	12.3713	10.1367	10.8304	10.9199	11.9563	11.432	8.33998	9.71747	9.73886	9.6773	11.7487	8.43945	10.328	12.2387	11.65	10.9303	12.5451	10.1862	11.0685	9.70968	11.5621	9.83942	12.718	11.7157	10.137	10.1136	11.4099	10.3548	9.71878	11.9477	12.5501	11.1777	10.2234	9.78466	10.1645	8.05308
hsa-miR-210-5p	1.82103	-0.876596	-0.608451	-1.54657	1.83586	0.0959415	-0.202483	-1.70419	-0.135252	-2.37502	1.29102	0.438232	1.28768	0.266597	-0.517089	-0.581295	1.02091	0.869923	0.333232	-3.15637	0.428697	-3.15841	-3.36007	-0.523456	-1.76145	-0.972878	1.0902	2.09321	1.43453	1.6542	-2.44476	0.109809	-3.2205	-0.509432	-1.23896	-0.106537	0.525371	-0.839605	-1.04518	0.401879	3.66826	-0.263357	-0.664657	1.01618	-0.0239905	-2.60456	-4.13448	-1.33143	-2.41146
hsa-miR-211-5p	-2.26643	-2.46156	-2.19341	-1.54657	-2.6877	-3.36349	-2.52441	-3.28915	-2.45718	-2.37502	-3.23254	-2.73169	-3.66652	-3.43384	-2.10205	-2.16626	-2.88598	-1.93743	-3.36721	-3.15637	-3.27174	-3.15841	-3.36007	-3.33081	-1.76145	-0.972878	-3.43336	-1.81368	-3.08903	-3.10069	-2.44476	-3.59063	-3.2205	-2.09439	-1.23896	-1.6915	-3.17507	-2.42457	-2.63014	-1.47259	1.34633	-2.58528	-2.98659	-3.93801	-3.19392	-2.60456	-4.13448	-3.65336	-2.41146
hsa-miR-2110	3.71085	3.51572	3.68923	3.87969	3.28958	1.6809	3.58411	3.93002	3.42546	4.06792	2.05286	4.27953	3.38877	3.30762	4.63942	2.69172	2.06822	3.10696	3.42721	3.21867	4.32071	3.21663	0.887853	2.34161	3.28294	3.11458	3.96752	4.37615	3.80579	3.12813	3.66377	2.34011	2.84558	5.40545	2.53363	2.83206	4.0441	1.66289	3.8128	1.69733	8.19182	1.80703	3.0795	3.20154	2.42079	3.37272	3.23184	3.28916	3.69706
hsa-miR-2114-5p	-2.26643	-2.46156	-2.19341	-1.54657	-2.6877	-3.36349	-2.52441	-1.70419	-2.45718	-2.37502	-3.23254	-2.73169	-3.66652	-3.43384	-2.10205	-2.16626	-2.88598	-1.93743	-3.36721	-3.15637	-3.27174	-3.15841	-3.36007	-3.33081	-1.76145	-0.972878	-3.43336	-1.81368	-3.08903	-1.51572	-2.44476	-3.59063	-3.2205	-2.09439	-2.82392	0.630429	-3.17507	-2.42457	-2.63014	-3.05755	1.34633	-2.58528	-2.98659	-3.93801	-3.19392	-2.60456	-4.13448	-3.65336	-2.41146
hsa-miR-2115-3p	-0.681468	-2.46156	-2.19341	0.0383895	0.48222	-3.36349	-0.939449	-0.967224	-0.872217	-0.0530963	-0.910614	0.438232	-2.08155	-1.84888	0.705304	0.641097	-2.88598	-0.352469	-3.36721	-3.15637	-0.464387	-0.351059	-3.36007	-3.33081	2.32601	-0.972878	-1.8484	-0.228715	1.43453	-1.51572	-0.122827	-0.420706	0.686386	-2.09439	-1.23896	-0.106537	0.284363	-2.42457	-0.308216	-1.47259	1.34633	-1.00032	0.18334	-3.93801	-3.19392	-1.0196	-4.13448	-0.193924	2.1121
hsa-miR-2115-5p	-2.26643	-2.46156	-2.19341	-1.54657	-2.6877	-3.36349	-2.52441	-3.28915	-2.45718	-2.37502	-3.23254	-1.14673	-3.66652	-3.43384	-2.10205	-2.16626	-2.88598	-1.93743	-3.36721	-3.15637	-3.27174	-3.15841	-3.36007	-3.33081	-1.76145	-0.972878	-3.43336	-1.81368	-3.08903	-3.10069	-0.859793	-3.59063	-3.2205	-2.09439	-2.82392	-1.6915	-3.17507	-2.42457	-2.63014	-3.05755	1.34633	-2.58528	-2.98659	-3.93801	-3.19392	-2.60456	-4.13448	-3.65336	-0.8265
hsa-miR-2116-3p	0.540925	0.345797	-0.608451	-1.54657	-2.6877	-3.36349	-0.939449	-0.481798	-2.45718	-0.790062	-1.64758	-1.14673	-1.34459	-3.43384	0.219877	-2.16626	-1.30102	-1.93743	-1.78225	0.75052	-3.27174	-1.57345	-0.55272	-3.33081	-1.76145	-0.972878	-0.626009	-0.228715	-0.281675	-3.10069	-2.44476	-3.59063	-3.2205	-2.09439	0.635512	-1.6915	-0.853141	-2.42457	-0.308216	-3.05755	1.34633	-2.58528	-0.664657	-2.35305	-1.60895	-1.0196	-1.81256	-0.48343	-2.41146
hsa-miR-212-3p	2.68777	2.39642	2.33015	3.31141	2.66985	1.84596	3.14801	1.23441	2.96908	3.05124	2.05286	1.51623	0.977339	1.32104	2.85214	2.08167	1.20148	2.15003	2.65516	2.20118	3.03204	1.36515	1.39481	2.09545	2.63087	3.11458	2.23906	2.27379	2.93334	1.14724	2.84065	1.69477	2.33408	-0.509432	0.87652	2.21539	2.55285	2.09899	1.27675	0.849338	1.34633	2.70012	4.67875	2.43703	1.32965	3.62426	2.89894	3.42346	2.79799
hsa-miR-212-5p	2.25713	1.23888	2.33015	3.20831	1.21919	-1.77853	2.83314	0.958775	1.00225	0.794901	0.854921	-0.409765	0.857045	0.958475	1.35738	0.15567	1.50634	0.869923	0.333232	0.75052	1.58624	1.08951	0.340365	1.19275	2.48648	0.612085	-0.263439	2.09321	1.1589	-3.10069	3.66377	-0.420706	0.866958	3.78825	-0.0165648	2.55643	1.68291	0.745357	1.27675	0.112372	1.34633	1.32161	0.920305	0.705844	-1.60895	1.919	1.15092	0.990501	1.676
hsa-miR-214-3p	7.74619	7.34741	6.59775	8.22986	6.85726	5.96967	7.25531	7.40868	7.39925	7.76325	6.93613	4.63463	7.66272	6.85502	7.95999	8.07334	7.98823	6.64377	7.42964	9.02074	9.29788	8.14822	8.03599	7.89981	8.32734	8.48039	8.14076	7.83917	8.30704	7.77813	9.48413	6.5705	7.36915	9.85361	7.00422	8.06172	6.64351	7.16227	7.26921	7.26325	12.4954	7.67092	8.40089	9.61045	6.88956	8.05097	8.49465	10.0392	7.08239
hsa-miR-214-5p	3.51493	2.89599	3.36118	4.00802	3.33466	2.4694	3.30848	3.0507	3.95221	4.06792	3.24319	1.79187	2.70852	3.25266	2.29027	4.02357	3.0913	2.81746	3.55166	4.86044	4.40774	3.10837	4.52867	3.23904	2.48648	3.11458	3.89755	3.54387	4.16836	3.76968	4.52103	2.29201	3.74528	-2.09439	1.81994	3.66605	3.23432	3.35679	3.70971	3.09219	5.04677	4.65312	3.9792	4.16528	2.29794	4.36122	4.8168	5.44204	4.38295
hsa-miR-215-3p	6.30722	5.47508	0.613941	0.0383895	4.81214	7.14727	1.17603	1.46574	-0.872217	-2.37502	0.674349	4.48748	1.28768	-0.626488	3.2555	2.69172	-2.88598	2.70642	5.29457	0.544069	1.12058	-1.57345	4.20217	1.06151	-0.176488	-0.972878	0.026068	-1.81368	3.01949	1.42288	0.3626	1.05323	0.238927	1.07553	1.81994	-0.106537	1.21725	-0.10264	2.01371	1.69733	1.34633	-1.00032	2.50527	4.3794	-3.19392	2.75299	0.509372	0.594572	-0.8265
hsa-miR-215-5p	14.4417	13.2229	8.17182	6.74345	13.5401	16.214	8.85008	9.45421	9.2148	5.86815	9.52088	13.2125	8.66804	7.65957	11.6679	12.0686	7.80838	11.5232	13.1337	9.14712	9.64693	7.0277	13.3019	9.02426	6.68563	9.9151	8.04389	7.78065	11.2068	10.7897	8.60577	10.3283	10.52	10.7228	10.2186	7.62365	9.49315	8.40119	11.7113	10.3912	10.9775	7.64953	11.7105	14.1501	8.28536	10.1409	9.01002	11.2374	8.03665
hsa-miR-216a-3p	-2.26643	-2.46156	-2.19341	-1.54657	-2.6877	-3.36349	-2.52441	-3.28915	-2.45718	-2.37502	-3.23254	-2.73169	-3.66652	-3.43384	-2.10205	-2.16626	-2.88598	-1.93743	-3.36721	-1.57141	-3.27174	-3.15841	-1.77511	-3.33081	-1.76145	-0.972878	-3.43336	-1.81368	-0.767102	-3.10069	-2.44476	-2.00567	-1.63554	-2.09439	-2.82392	-1.6915	-3.17507	-2.42457	-2.63014	-3.05755	1.34633	-2.58528	-2.98659	-3.93801	-3.19392	-2.60456	-4.13448	-3.65336	-2.41146
hsa-miR-216a-5p	2.25713	2.39642	1.50703	2.15387	4.27808	2.56725	2.60487	3.72207	3.37571	3.7335	3.82274	-1.14673	3.99882	3.38634	2.14588	3.66663	2.39942	2.3105	3.31929	3.11042	4.05917	4.11771	5.00187	2.55183	2.14544	1.83448	3.60006	3.47172	3.01949	2.51402	3.43789	0.801687	2.61239	-2.09439	3.89033	2.21539	2.60629	1.82336	1.0703	2.07173	3.66826	2.84098	2.568	3.02777	0.506524	2.75299	3.58662	2.976	3.20325
hsa-miR-216b-5p	-2.26643	-0.13963	-2.19341	-1.54657	-2.6877	-3.36349	-0.939449	-0.967224	-2.45718	-0.790062	-3.23254	-2.73169	-0.496592	-1.84888	0.219877	-2.16626	-1.30102	-1.93743	-0.559853	-3.15637	-3.27174	-3.15841	-1.77511	-3.33081	-1.76145	-0.972878	-3.43336	-1.81368	-3.08903	-1.51572	-0.859793	-3.59063	-0.898577	-2.09439	1.5684	-1.6915	-1.59011	-2.42457	-1.04518	-3.05755	4.51626	-2.58528	-2.98659	-3.93801	-1.60895	-2.60456	-2.54952	-1.33143	-0.8265
hsa-miR-217-5p	1.9815	2.66772	1.50703	2.70135	3.94165	1.49449	2.33357	3.78766	2.75227	2.26883	3.17685	-1.14673	3.59087	3.16607	2.65284	3.6151	2.32347	2.58613	3.20265	2.82091	3.52267	3.7841	5.02794	2.2839	2.76211	-0.972878	3.33482	3.80103	3.28601	3.30871	3.48598	1.36357	3.18889	-2.09439	2.95744	3.5939	1.95421	2.61983	2.57931	2.67037	3.66826	2.62417	2.22287	2.40184	-3.19392	2.8217	3.36536	1.77291	2.94609
hsa-miR-218-2-3p	-2.26643	-2.46156	-2.19341	-1.54657	-2.6877	-3.36349	-2.52441	-3.28915	-2.45718	-2.37502	-3.23254	-2.73169	-3.66652	-3.43384	-0.517089	-2.16626	-2.88598	-1.93743	-3.36721	-3.15637	-3.27174	-3.15841	-3.36007	-3.33081	-1.76145	-0.972878	-3.43336	-1.81368	-0.281675	-3.10069	-2.44476	-3.59063	-3.2205	-2.09439	-2.82392	-1.6915	-3.17507	-2.42457	-2.63014	-3.05755	1.34633	-2.58528	-2.98659	-3.93801	-3.19392	-2.60456	-4.13448	-3.65336	-2.41146
hsa-miR-218-5p	-0.681468	2.66772	2.56147	0.0383895	3.65215	2.56725	2.33357	2.86059	3.21525	2.26883	5.20625	0.438232	3.17897	2.23858	1.59839	2.87814	2.39942	2.92055	1.91819	4.49468	3.32817	3.21663	4.27655	2.09545	2.14544	1.83448	3.64345	2.83018	3.96625	1.14724	3.85903	0.109809	3.22244	2.29792	3.00897	2.39596	-0.367714	2.21929	2.86171	2.72381	1.34633	4.01463	3.38845	2.63184	2.68873	4.05365	3.81388	3.4862	3.96358
hsa-miR-219a-1-3p	2.86285	1.44533	0.128515	0.0383895	-0.365777	-0.193565	1.17603	-0.481798	-0.872217	-0.0530963	0.674349	0.438232	0.0339224	1.21001	1.06787	0.641097	1.50634	0.384496	1.67719	-0.834442	0.635148	1.08951	0.0993568	0.369629	1.0459	-0.972878	0.473527	1.64575	0.611409	1.14724	1.64271	1.05323	0.686386	2.42917	-0.501992	2.00894	1.07286	-0.839605	0.539781	0.112372	1.34633	0.22207	-2.98659	-3.93801	-3.19392	-1.0196	-1.32713	-3.65336	1.28898
hsa-miR-219a-2-3p	-2.26643	-2.46156	-2.19341	-1.54657	-2.6877	-3.36349	-2.52441	-3.28915	-2.45718	-2.37502	-3.23254	-2.73169	-3.66652	-3.43384	-2.10205	-2.16626	-2.88598	-1.93743	-3.36721	0.931092	2.34297	-3.15841	-3.36007	-3.33081	-1.76145	-0.972878	-3.43336	-1.81368	0.611409	-3.10069	-2.44476	-3.59063	-3.2205	-2.09439	-2.82392	-1.6915	-3.17507	-2.42457	-2.63014	-3.05755	1.34633	-2.58528	-2.98659	-3.93801	-3.19392	-2.60456	-4.13448	-3.65336	-2.41146
hsa-miR-219a-5p	2.86285	3.46918	2.76078	1.62335	1.95615	2.78626	2.42979	2.81937	2.18668	1.8729	2.19372	1.51623	1.28768	1.21001	1.80484	4.13752	3.26377	3.48883	3.42721	3.38279	2.79435	0.301018	3.01496	2.59993	2.99344	4.31252	2.29456	2.57864	2.74386	3.64078	3.16995	2.97923	4.32639	-2.09439	2.03406	4.37459	2.37952	3.06729	4.94728	4.74335	2.9313	5.57962	3.67163	0.816875	3.406	4.79632	2.8313	2.01907	2.94609
hsa-miR-219b-3p	-2.26643	-2.46156	-2.19341	-1.54657	-2.6877	-1.77853	-2.52441	-0.967224	-0.135252	-0.790062	-3.23254	-0.409765	-3.66652	-3.43384	0.219877	-2.16626	-2.88598	-1.93743	-1.04528	-0.349015	-1.68678	-3.15841	-1.77511	-3.33081	-1.76145	-0.972878	-3.43336	-0.228715	-3.08903	-3.10069	-2.44476	-2.00567	-1.63554	-2.09439	-2.82392	-1.6915	-3.17507	-2.42457	-2.63014	-3.05755	1.34633	-0.263357	-2.98659	-3.93801	-3.19392	-1.0196	-2.54952	-3.65336	-2.41146
hsa-miR-219b-5p	-2.26643	-2.46156	-2.19341	0.0383895	-2.6877	-0.193565	-2.52441	-0.967224	-0.872217	-2.37502	0.22689	-1.14673	-3.66652	-3.43384	0.219877	-0.581295	-0.0786239	-1.93743	-0.559853	-0.834442	0.187689	-3.15841	-1.03815	-1.00888	1.93899	-0.972878	-1.8484	0.508251	-1.50407	-3.10069	-0.859793	-3.59063	-0.898577	-0.509432	-1.23896	-1.6915	-1.59011	-0.839605	0.17721	0.642887	3.66826	0.874147	-0.664657	-3.93801	-3.19392	0.202792	-2.54952	-0.846	0.758462
hsa-miR-22-3p	12.2423	12.861	11.7773	12.9141	11.8576	10.9643	11.4253	11.4895	11.4722	11.7287	11.7506	11.535	11.0104	11.624	13.3038	11.4167	10.8552	11.3174	12.6947	12.7406	12.2005	11.7832	11.422	12.191	11.5393	10.4901	11.0298	10.9102	11.9111	10.7845	12.1985	11.1036	10.8943	11.4656	10.7712	12.7956	11.2652	12.0385	10.6749	10.6046	11.8211	11.1395	10.8568	11.0712	9.96706	11.9086	10.6313	10.8516	11.2093
hsa-miR-22-5p	5.54735	6.23541	5.2904	6.29263	5.90848	5.32651	5.78393	5.35109	6.2046	6.12083	5.49197	5.29621	5.16321	5.33103	5.86949	5.14663	5.03883	5.68462	6.06533	5.33147	5.7084	5.51754	5.65952	4.84411	5.58728	4.80848	5.44622	5.24161	5.43061	5.18009	6.43483	4.69939	4.97425	4.70002	4.72297	5.10292	5.1057	5.60334	4.21535	4.78165	5.25323	5.50747	5.60213	5.47773	4.99096	5.80906	5.25138	6.54509	5.77341
hsa-miR-221-3p	8.8362	9.35182	10.0078	11.1867	9.95683	9.51322	10.6175	9.18023	10.111	10.9027	10.2001	10.1576	9.91762	9.60799	9.3923	9.96399	10.2106	9.75126	9.38831	10.0535	10.1169	10.3473	9.37527	9.21681	9.32136	10.22	9.87056	10.5529	10.731	10.3838	10.9107	9.4726	10.5769	8.07428	9.11749	9.91166	10.2623	10.5486	10.0675	10.0706	10.001	9.4574	9.93878	10.0252	10.1301	9.98719	9.32763	10.0256	9.89374
hsa-miR-221-5p	7.2473	7.64304	7.73584	8.7446	7.43512	6.69585	8.01765	7.25291	7.74127	9.18579	7.39408	7.51742	7.26644	7.56263	7.9973	6.21312	8.18347	6.44195	7.10345	6.68441	7.49561	7.9164	6.41306	7.61975	6.92855	7.02148	6.26881	7.28172	7.50436	7.39017	8.27035	6.1046	7.76605	7.41142	6.62935	7.30002	8.33025	6.89961	6.60587	7.30329	6.83819	6.79626	9.34237	8.54202	8.186	7.13859	7.86516	8.22201	7.32832
hsa-miR-222-3p	8.66505	10.2759	8.86255	10.7449	10.0392	9.01345	9.59874	9.9235	8.91514	9.93303	9.70096	8.8031	8.63812	8.7105	9.93584	8.20987	9.81381	8.04414	8.51123	10.4036	10.9324	9.48567	8.62185	8.70914	8.84495	9.90747	8.306	11.1231	11.3206	9.23498	11.1377	7.96156	9.00922	11.5482	8.35038	9.6411	9.74621	10.189	8.58721	8.71517	10.5138	8.82464	8.94526	9.23144	8.92275	10.1065	8.32161	9.01619	8.04899
hsa-miR-222-5p	4.69935	4.48096	4.24953	5.05334	5.45695	2.86533	3.95132	2.73322	5.19387	5.10879	3.36737	5.16917	2.63726	4.15861	4.76831	4.88902	3.52341	3.67728	4.05064	4.17455	4.05917	4.1725	4.21735	3.70261	1.69798	3.98132	3.87952	4.06897	4.88251	3.71949	4.24175	3.97161	4.2471	3.39746	2.79079	4.64835	4.17366	3.30335	3.63664	3.95367	3.66826	3.52324	5.50125	6.12403	5.15923	4.1369	4.10869	5.30954	4.03148
hsa-miR-223-3p	5.04645	6.28999	6.82618	6.68705	7.30523	6.00064	6.36129	5.45568	7.11836	7.04914	6.50047	8.42123	5.05116	5.37029	5.95864	7.12145	6.53819	5.98738	5.50624	6.36915	7.45192	7.40669	4.51644	5.3937	9.30262	6.41083	4.6381	6.55701	8.60924	4.64751	8.49556	6.14915	7.71981	2.8598	6.25022	8.5481	6.56471	7.43497	6.99739	5.82814	6.30053	8.53041	8.49168	4.97787	8.23287	8.64869	7.30067	7.2331	9.92253
hsa-miR-223-5p	2.12589	2.89599	3.36118	2.97699	3.28958	1.28037	1.72352	2.26544	4.43764	2.98253	2.60035	5.1812	2.74287	2.05801	4.2378	4.10053	3.26377	1.96946	1.84225	2.45834	3.54844	4.56269	1.16349	1.87864	5.58728	3.11458	1.42462	2.43425	4.4884	1.94371	4.42561	3.37515	4.18037	-0.509432	2.46148	4.84766	2.75567	3.50617	3.87765	2.61487	1.34633	1.66264	4.02464	1.6767	3.18112	3.32617	2.01526	3.50652	5.40232
hsa-miR-224-3p	1.9815	1.6259	3.58795	4.06814	1.56022	1.59071	2.96744	0.958775	3.09741	4.19483	0.467898	-0.409765	1.19146	1.69544	1.98541	1.53418	0.814461	1.76301	1.38768	2.39822	2.50962	0.929049	0.0993568	-1.00888	1.0459	3.55068	0.267076	1.64575	2.04025	0.358746	1.64271	0.31626	0.686386	-2.09439	1.42401	0.630429	2.60629	1.82336	0.829287	0.401879	1.34633	2.77227	2.37097	2.47138	2.87217	0.202792	2.27491	3.28916	1.83646
hsa-miR-224-5p	8.44179	9.05069	10.6683	11.6526	9.61693	8.29784	10.2194	9.69402	10.3037	10.3182	9.88721	9.95983	9.52655	9.17326	9.92066	9.80995	10.7496	9.28838	10.2783	9.68106	10.1319	10.6208	8.44929	9.22306	10.2083	9.82559	8.61546	10.9535	9.53371	9.65691	10.6406	9.78509	10.4387	8.64116	9.61617	9.13584	10.1394	10.5728	10.4428	8.82165	9.93505	8.86438	8.45688	8.22217	8.52076	8.35326	8.97518	9.01087	8.34593
hsa-miR-2276-3p	-2.26643	-0.876596	1.71348	1.91286	-0.365777	-0.556135	0.93502	0.617738	0.350175	-0.790062	-3.23254	-0.409765	-0.859162	-0.263918	-0.517089	-0.581295	-0.0786239	-1.93743	-1.04528	0.544069	1.58624	0.0115114	-0.19015	-3.33081	-1.76145	-0.972878	1.69592	1.35625	1.86517	1.6542	1.46214	-0.420706	-0.41315	1.99307	-1.23896	-0.106537	0.284363	-0.839605	1.0703	-0.735625	5.4338	-0.263357	1.10088	0.14945	-1.60895	0.565362	-0.434044	-2.06839	-0.0895345
hsa-miR-2276-5p	-2.26643	-2.46156	-2.19341	-1.54657	-2.6877	-3.36349	-2.52441	-3.28915	-2.45718	-0.790062	-3.23254	-2.73169	-3.66652	-3.43384	-2.10205	-2.16626	-2.88598	-1.93743	-3.36721	-3.15637	-3.27174	-3.15841	-3.36007	-3.33081	-1.76145	-0.972878	-3.43336	-1.81368	-3.08903	-3.10069	-2.44476	-3.59063	-3.2205	-2.09439	-2.82392	-1.6915	-3.17507	-2.42457	-2.63014	-3.05755	1.34633	-2.58528	-2.98659	-3.93801	-0.871987	-2.60456	-4.13448	-3.65336	-2.41146
hsa-miR-2277-3p	-2.26643	-0.876596	-0.608451	-1.54657	-1.10274	-3.36349	-0.939449	-0.481798	-2.45718	-0.0530963	-3.23254	0.968746	-3.66652	-0.626488	-0.517089	-2.16626	0.814461	-1.93743	-1.78225	-3.15637	-3.27174	-1.57345	-0.55272	-1.00888	-0.176488	0.612085	0.473527	-0.228715	-3.08903	0.599754	-0.122827	-3.59063	-1.63554	-2.09439	-2.82392	1.11586	-3.17507	-0.839605	-2.63014	0.401879	1.34633	0.22207	0.18334	-3.93801	-0.386561	-2.60456	-0.964559	-3.65336	-0.0895345
hsa-miR-2277-5p	0.0554977	-0.13963	0.128515	0.0383895	-1.10274	0.723973	-0.939449	1.23441	0.350175	-0.790062	-0.910614	0.727738	-0.207086	0.958475	-0.517089	-0.581295	-0.0786239	1.76301	0.539683	-0.349015	-0.464387	0.929049	-0.55272	1.06151	1.0459	0.612085	1.69592	0.508251	0.81786	0.806205	-2.44476	1.53865	-0.898577	-2.09439	1.26354	0.630429	-0.367714	0.382787	1.45732	0.849338	4.15369	1.11516	-0.17923	1.99272	-0.871987	0.854868	0.509372	1.47593	-0.0895345
hsa-miR-2278	-2.26643	-0.13963	-2.19341	-1.54657	-2.6877	-1.77853	-0.939449	-1.70419	-0.135252	-2.37502	-3.23254	0.438232	-3.66652	-1.11191	-2.10205	-2.16626	-1.30102	-1.93743	-3.36721	-0.349015	-3.27174	-3.15841	-3.36007	-3.33081	-1.76145	0.612085	-3.43336	0.508251	-0.281675	-1.51572	-0.859793	-3.59063	-3.2205	-2.09439	-2.82392	-1.6915	-1.59011	-0.10264	-2.63014	-1.47259	1.34633	-2.58528	-2.98659	-3.93801	-3.19392	-1.0196	-4.13448	-2.06839	-0.0895345
hsa-miR-2355-3p	2.25713	1.44533	2.76078	4.00802	2.44158	1.84596	3.49796	3.0507	1.63028	2.26883	1.62544	1.66062	2.16637	2.58852	1.59839	1.92121	3.0913	2.3105	3.50316	2.26989	2.45618	2.39618	1.39481	2.16104	2.76211	-0.972878	3.28088	4.56136	1.86517	1.42288	2.84065	1.05323	2.66214	2.66049	1.42401	3.06339	3.33273	2.52963	2.49914	1.5863	3.66826	2.544	2.22287	-0.768087	2.16364	2.60489	2.55202	2.01907	3.77836
hsa-miR-2355-5p	-0.681468	-2.46156	1.26602	0.775355	0.11965	-0.556135	1.72352	-0.967224	1.63028	1.71244	-3.23254	-1.14673	0.7258	1.32104	1.06787	2.69172	-1.30102	-0.352469	1.38768	-0.349015	0.187689	0.542026	-0.55272	-1.00888	0.560478	1.34905	0.473527	0.508251	-0.281675	-3.10069	-0.859793	-3.59063	1.30306	-2.09439	-0.501992	-0.106537	1.95421	-2.42457	0.539781	1.02991	1.34633	2.45911	0.18334	-3.93801	2.47851	1.30233	0.994799	1.63205	2.94609
hsa-miR-2392	0.0554977	1.78637	1.50703	2.97699	0.11965	1.02883	-0.202483	0.617738	-0.135252	1.08441	-0.425187	0.0756616	1.94819	0.65362	3.96404	2.58863	-1.30102	1.76301	0.539683	-1.57141	-1.68678	0.929049	0.727388	2.39711	1.0459	1.34905	-1.11144	-1.81368	-0.281675	0.599754	2.7647	1.05323	0.686386	2.29792	1.5684	2.95236	1.34849	4.4458	2.79612	3.2823	2.9313	-2.58528	-0.664657	-3.93801	-1.60895	-1.0196	-1.81256	-2.06839	1.49543
hsa-miR-23a-3p	10.5057	10.7877	10.8457	11.1679	11.0581	10.0521	11.1209	10.5041	10.6384	11.1072	10.9929	10.7802	11.703	10.8876	10.5776	11.3523	11.3243	11.2658	10.5981	10.5687	10.8581	11.2738	10.6629	11.2004	11.0936	11.1069	10.6074	11.2147	10.44	10.5942	10.9058	10.8124	10.616	9.86958	10.9067	11.0872	10.8958	10.9873	10.5919	10.7553	11.1808	11.2248	11.351	10.6008	12.3741	11.5472	10.9779	11.6049	10.5894
hsa-miR-23a-5p	0.0554977	-0.876596	-2.19341	-1.54657	-1.10274	-3.36349	-0.939449	-3.28915	-2.45718	-0.790062	-3.23254	-1.14673	0.0339224	-1.11191	-2.10205	-0.581295	0.573453	0.384496	-1.78225	-1.57141	-3.27174	-3.15841	0.546816	0.756652	1.0459	1.34905	-1.8484	-1.81368	-3.08903	1.54317	0.72517	-2.00567	-0.0505799	-2.09439	-2.82392	0.630429	-3.17507	-2.42457	1.61778	1.33476	2.9313	-2.58528	-2.98659	-3.93801	-0.871987	-1.0196	-0.964559	-3.65336	-0.8265
hsa-miR-23b-3p	9.90756	9.98578	10.2373	10.2162	10.2894	10.2458	10.2526	10.649	9.98965	9.86069	10.5939	9.35079	9.57889	9.95054	10.1871	9.84672	9.55203	10.4928	10.0934	10.5569	10.7801	9.58999	10.1284	9.74817	10.415	9.55948	9.95452	10.1394	10.2802	8.91995	10.2727	9.5046	9.60942	10.0242	10.243	10.4862	9.32552	9.63782	9.72273	10.3193	10.1697	10.1136	10.1057	10.1645	10.7271	10.7747	10.3164	10.6003	10.0876
hsa-miR-23b-5p	-0.681468	-0.13963	0.128515	0.0383895	1.21919	0.0959415	0.93502	1.99625	-0.872217	0.432331	1.15978	-2.73169	0.7258	1.32104	1.98541	-0.581295	-0.0786239	1.522	-0.197283	0.544069	1.12058	-0.351059	-0.19015	-0.523456	1.40847	0.612085	-1.11144	0.993678	0.998433	0.599754	2.07881	-1.2687	0.238927	3.39746	-0.501992	-1.6915	-3.17507	-0.839605	-2.63014	-0.735625	1.34633	-0.263357	0.18334	-2.35305	-0.386561	0.202792	0.620404	0.870207	1.49543
hsa-miR-23c	1.64046	0.708367	0.613941	0.0383895	2.06718	1.02883	1.56305	2.0684	-0.135252	1.08441	1.81185	-0.409765	0.240373	-3.43384	-0.517089	1.53418	-0.564051	-0.352469	0.333232	0.75052	0.81572	-0.351059	0.546816	-1.74585	-0.176488	0.612085	-0.626009	0.508251	0.0808947	-3.10069	-0.859793	-3.59063	0.686386	3.92797	-0.501992	-0.106537	-0.367714	-2.42457	-0.308216	1.33476	1.34633	2.05857	0.18334	-0.478581	-0.871987	1.09588	-0.675052	0.738962	-0.0895345
hsa-miR-24-1-5p	1.193	1.6259	3.09199	2.84574	2.35669	2.56725	1.86791	1.9203	2.82822	1.32542	2.05286	1.35577	1.94819	2.18087	2.14588	1.29317	1.63758	3.01676	2.05906	3.11042	2.83678	2.12699	2.06619	2.16104	0.560478	2.72756	2.54392	2.27379	1.86517	2.32558	1.46214	0.932931	2.13705	-2.09439	1.69964	2.55643	0.284363	2.09899	2.01371	2.36871	1.34633	3.08714	2.68584	2.83017	2.42079	2.88729	2.43537	3.44468	2.79799
hsa-miR-24-2-5p	5.58532	5.95207	6.64894	7.13642	6.24599	5.42114	6.46143	6.09671	6.30769	6.639	5.76464	6.02653	7.14164	6.2474	6.16004	6.57183	6.52553	6.61332	6.03154	6.27199	6.77674	6.77675	5.46329	6.14289	6.64369	6.67817	6.16841	6.63341	6.42864	5.80921	6.3976	6.21833	5.76534	6.51663	6.23948	6.68788	7.08585	6.29311	6.22472	5.89373	5.04677	6.25707	6.03855	6.16396	6.23025	6.44256	5.48574	6.73358	6.08439
hsa-miR-24-3p	12.0418	12.6557	12.6363	13.1355	12.6307	11.8523	12.4796	12.6682	12.3303	12.5942	12.7523	12.0555	12.5953	12.4501	12.7931	12.6512	12.4809	12.2987	12.6177	12.8958	12.9294	12.5487	12.3548	12.884	12.5953	13.2886	12.0665	12.8401	12.4988	12.0508	12.5574	11.8713	12.3031	12.5751	12.225	13.4272	12.7302	12.8395	12.3312	12.5135	12.4305	12.6877	13.3787	14.0179	13.6818	13.4634	12.8194	13.8434	11.9952
hsa-miR-2467-5p	-0.681468	-2.46156	-2.19341	-1.54657	-2.6877	-3.36349	-2.52441	-3.28915	-2.45718	-0.790062	-3.23254	-1.14673	-3.66652	-3.43384	-2.10205	-2.16626	-2.88598	-0.352469	-3.36721	-3.15637	-3.27174	-3.15841	-1.77511	-3.33081	-1.76145	0.612085	-3.43336	-1.81368	-1.50407	-1.51572	-2.44476	-3.59063	-3.2205	-2.09439	-2.82392	-0.106537	-3.17507	-2.42457	0.17721	-3.05755	1.34633	-2.58528	-2.98659	-3.93801	-3.19392	-1.0196	-4.13448	-3.65336	-2.41146
hsa-miR-25-3p	10.426	9.77236	10.9726	10.5584	10.4304	10.1088	10.6529	11.0966	10.3584	10.6413	10.5883	10.5223	9.99314	10.9776	10.6901	10.9817	10.2438	10.0069	10.5413	10.0078	10.4351	10.2625	10.4409	9.73981	10.4653	10.6377	10.7964	11.664	10.5212	11.2151	9.8444	11.1622	11.2976	9.0824	10.0559	10.734	10.7565	9.319	10.4608	10.5455	10.6108	10.6476	10.3202	10.063	9.87167	10.6391	9.83265	9.81438	12.0213
hsa-miR-25-5p	4.62839	3.51572	4.34575	3.73883	3.97051	3.96743	4.01475	4.82459	3.88267	3.8148	3.4817	4.21082	3.34471	4.21721	5.99071	3.98349	5.22776	3.55442	3.59858	3.68912	5.14189	4.06075	3.73796	4.13679	4.92505	4.75504	3.96752	5.5872	4.31185	5.16141	4.93895	4.62369	3.89844	6.40943	3.05872	4.37459	4.73782	2.43341	4.0841	4.06139	8.16651	1.93828	4.17329	5.31702	3.86137	3.01015	2.8313	3.89354	4.43403
hsa-miR-26a-1-3p	-2.26643	1.23888	-0.608451	0.775355	-2.6877	0.723973	-2.52441	0.170279	-0.872217	0.432331	1.29102	-2.73169	-1.34459	0.473048	0.219877	-2.16626	0.814461	-1.93743	-0.197283	1.48749	-3.27174	0.0115114	-0.19015	2.45055	1.93899	-0.972878	0.267076	-0.228715	-1.50407	-0.293331	0.72517	-2.00567	-0.41315	-2.09439	0.87652	-0.106537	-0.00514381	-2.42457	0.17721	1.5863	1.34633	-0.263357	-1.40162	-3.93801	-0.386561	0.854868	-0.964559	-1.33143	-2.41146
hsa-miR-26a-2-3p	-2.26643	1.6259	-2.19341	-1.54657	2.17028	1.59071	-0.939449	1.9203	-2.45718	-2.37502	1.29102	-0.409765	-0.859162	-1.11191	-0.517089	0.641097	1.02091	1.23249	-1.04528	2.39822	0.635148	1.2339	1.49791	-1.00888	1.0459	-0.972878	0.654099	0.508251	0.611409	0.599754	0.3626	1.90122	1.30306	-2.09439	-0.501992	-1.6915	-1.59011	1.48232	-2.63014	0.401879	1.34633	0.22207	1.10088	-1.13066	1.56097	1.919	0.620404	-0.193924	-0.8265
hsa-miR-26a-5p	13.8287	14.6601	14.1793	13.9851	14.4865	14.0078	14.844	15.1475	14.389	15.0438	14.4764	13.3789	15.642	14.9818	14.1564	14.1687	14.8524	14.4911	14.5946	14.836	14.8766	14.7494	13.9359	15.1894	14.933	14.402	14.7062	14.0409	14.0041	14.1709	14.8562	14.2685	14.5654	14.3758	15.3431	14.1879	14.5308	14.0795	13.7689	14.7409	14.5864	14.1142	14.1557	15.4477	14.4671	14.219	14.4162	14.3654	14.4843
hsa-miR-26b-3p	0.0554977	1.44533	0.613941	0.0383895	0.48222	1.02883	1.56305	2.0684	1.44971	0.432331	1.01539	-1.14673	0.7258	-1.11191	0.219877	1.53418	-0.0786239	-0.352469	0.0922238	1.88802	1.48315	-0.351059	0.340365	1.79847	1.69798	0.612085	0.026068	2.43425	-1.50407	1.29163	2.07881	0.496832	1.90878	-2.09439	-0.0165648	1.11586	0.525371	1.03486	1.27675	1.19037	1.34633	1.66264	2.05781	-3.93801	2.47851	1.09588	1.64688	0.738962	2.1121
hsa-miR-26b-5p	10.999	11.3451	11.312	10.6891	11.877	11.5489	11.2725	11.8818	11.2488	11.5408	11.9416	11.1562	12.7751	11.5301	10.8661	12.1682	12.1407	12.3793	11.8223	12.2108	11.9644	12.3177	11.8504	12.0881	12.5001	13.151	12.4143	12.0911	11.6794	12.3414	12.0877	11.8575	12.4373	10.4705	12.6917	12.1654	11.6646	11.1822	12.021	12.4561	11.1456	12.4111	12.5339	12.9146	12.6067	13.1231	12.1922	12.3762	11.4373
hsa-miR-27a-3p	13.1197	13.0663	12.8409	13.2943	13.4039	12.2721	12.8235	12.2944	12.787	13.4267	13.0002	12.8669	13.3367	12.8191	12.7001	13.4202	13.1938	13.3597	12.8519	12.0855	12.0701	13.5009	13.0084	13.8291	12.8856	12.8482	13.0065	12.7411	11.9734	12.7377	13.0306	12.8463	12.6295	12.3013	12.8906	13.3715	12.9031	13.1946	12.2147	12.748	12.0683	13.0711	12.9071	12.437	13.5336	13.1725	12.5228	13.0463	12.8184
hsa-miR-27a-5p	5.868	6.67543	6.76948	6.26721	6.92147	4.25856	4.82432	4.97294	6.27414	5.94239	5.30273	6.50432	5.74499	5.86765	6.77139	7.01116	6.57959	5.46345	5.12865	4.86044	5.1334	6.5087	5.75106	6.57156	6.19855	4.90977	5.35127	6.08719	5.24636	4.92722	4.81263	7.35115	4.23071	5.54223	5.82354	6.63493	5.85007	5.60334	6.30355	5.65325	6.96104	4.01463	5.56416	4.82021	5.24488	5.47759	4.69524	4.79373	4.90142
hsa-miR-27b-3p	14.0713	13.7247	14.0631	14.1978	13.8032	13.0184	13.8288	14.0302	13.5596	13.1591	13.9187	13.0658	13.1138	13.9257	14.1135	13.2091	13.4114	13.9748	13.6925	13.2537	13.1206	13.4069	13.6157	14.1842	13.2469	11.8614	13.9843	13.7595	12.9533	12.6556	13.42	13.527	12.9155	14.199	13.9207	14.8936	13.1709	13.0425	12.8552	14.0557	12.5588	12.0146	12.6433	12.3608	12.4464	13.2172	12.5583	12.357	13.3682
hsa-miR-27b-5p	5.28046	5.31323	5.74322	5.13993	5.4772	5.34732	5.30214	6.43024	5.69764	4.82465	5.85227	5.42312	5.04429	4.82825	5.11712	5.36512	5.51063	5.74205	4.88546	5.77141	6.02975	4.88051	5.94142	5.33097	5.10891	4.38467	5.18502	6.05051	5.95809	5.21673	5.71006	5.55148	4.48685	5.4213	5.07695	5.22736	4.73782	5.26892	5.30649	6.2978	4.15369	3.24761	5.45221	4.95983	4.60698	4.55531	4.08952	4.89739	5.08838
hsa-miR-28-3p	9.82269	9.90176	9.76695	9.52556	10.1077	10.4542	10.0247	10.8779	9.23151	9.65046	9.71455	9.36007	10.104	9.35263	9.69925	9.62694	8.74838	9.83941	9.4639	10.173	10.6179	9.24327	9.18561	9.60159	9.14017	8.4886	10.1778	9.90357	9.95588	9.42508	9.6654	9.76843	9.85948	9.24712	9.65156	9.05417	9.57082	8.76217	9.15817	9.40929	10.3379	9.18166	8.81229	10.0117	8.72234	8.7325	8.95414	8.84275	9.50852
hsa-miR-28-5p	9.32088	9.76996	9.4153	9.42999	9.68107	10.1476	10.146	10.6333	8.91296	9.83107	9.40386	8.3853	10.1205	9.43247	9.66241	8.939	8.90315	9.50499	9.65499	9.17146	9.7898	9.21635	8.90055	9.58787	9.01745	9.1106	9.53908	9.49523	9.01721	8.92342	10	8.7545	9.08299	9.90314	9.58521	9.21012	9.52081	8.48757	8.38318	8.86689	9.2947	8.8352	8.4423	9.44421	8.3688	9.03433	8.8358	8.53986	8.73511
hsa-miR-296-3p	2.59155	-2.46156	-2.19341	0.0383895	-2.6877	-1.04156	-0.939449	2.43877	3.27074	-2.37502	2.05286	-2.73169	-0.207086	0.473048	3.87523	-2.16626	2.84194	-1.93743	-1.78225	1.09156	-0.949814	1.59647	-3.36007	-0.523456	2.14544	0.612085	0.654099	4.72548	2.74386	0.0692393	-2.44476	1.36357	-1.63554	5.32346	-2.82392	-0.106537	-1.59011	-2.42457	-2.63014	2.49704	6.30053	-2.58528	-1.40162	-3.93801	-1.60895	-1.0196	-4.13448	-3.65336	3.65463
hsa-miR-296-5p	2.25713	-2.46156	-2.19341	1.62335	-0.365777	-1.04156	-0.202483	1.56883	3.32418	0.432331	2.05286	-1.14673	1.61888	1.08972	2.29027	0.15567	2.84194	0.384496	-3.36721	1.36719	0.428697	1.97087	0.340365	-0.523456	1.93899	2.48655	1.0902	3.80103	1.55483	-0.778758	-0.859793	1.69477	0.686386	2.66049	-0.0165648	-0.106537	-0.853141	0.745357	0.829287	2.4343	8.06058	0.58464	-0.664657	0.14945	0.712975	0.202792	-0.434044	-1.33143	2.94609
hsa-miR-299-3p	3.01897	2.062	1.89405	2.97699	2.5977	1.84596	1.72352	2.13711	2.29771	2.01729	1.81185	0.438232	1.08837	1.69544	2.42151	2.96303	1.63758	1.522	2.30522	1.97291	2.75063	2.19914	3.40811	2.34161	1.93899	3.11458	2.39953	3.54387	2.63889	2.51402	2.98151	2.38665	2.33408	-2.09439	1.5684	1.11586	1.68291	2.09899	2.79612	1.19037	1.34633	2.77227	1.7683	0.816875	0.712975	2.8217	1.69841	2.41273	2.54273
hsa-miR-299-5p	2.37743	-0.876596	0.128515	2.15387	1.01273	-1.77853	1.17603	-0.481798	1.00225	-0.790062	1.29102	-1.14673	-0.207086	0.0255887	-2.10205	1.53418	0.814461	1.23249	0.333232	2.45834	2.56115	0.748477	1.92533	-0.160886	1.40847	1.34905	1.21049	0.993678	2.88825	0.0692393	1.01468	0.657297	2.33408	-2.09439	0.346005	0.630429	-0.00514381	2.33032	0.829287	0.642887	3.66826	2.2727	3.12194	1.41954	1.05401	2.8217	2.43537	3.06089	1.83646
hsa-miR-29a-3p	12.6664	12.8959	13.1605	12.39	13.023	12.5131	12.3447	11.9864	12.5915	12.4827	13.2871	12.8712	13.4224	12.8932	12.555	12.6841	13.9051	12.8814	12.1894	12.1154	12.0583	13.5957	12.523	14.2831	13.1038	14.035	12.5551	12.2732	11.904	13.4331	12.8035	12.7554	13.2687	12.7923	13.0557	13.2938	13.0561	13.1728	11.8265	13.1985	12.6495	14.386	13.0179	13.1422	13.4635	13.3512	13.6849	12.3863	12.8699
hsa-miR-29a-5p	0.0554977	1.78637	2.45044	1.91286	1.01273	2.65888	1.86791	1.10316	2.6721	1.53187	2.38217	3.15095	1.61888	0.266597	2.42151	2.08167	1.63758	2.45489	1.58699	3.41349	1.58624	1.97087	2.06619	2.22378	-0.176488	3.41944	1.69592	1.88676	2.19637	2.87659	0.72517	1.45376	2.66214	-2.09439	1.42401	1.11586	2.43964	2.33032	2.65526	2.07173	1.34633	4.86593	2.68584	1.94463	4.59399	2.95003	3.28337	2.94656	3.65463
hsa-miR-29b-1-5p	2.86285	2.49264	3.36118	2.36032	1.83586	0.5434	1.99915	0.411287	3.21525	0.794901	1.01539	3.7761	0.420946	1.32104	4.08777	2.58863	2.32347	1.23249	1.49077	2.20118	1.85754	2.33344	1.28378	2.16104	2.48648	3.8851	0.267076	2.70988	1.95536	1.42288	2.07881	1.83563	0.686386	-2.09439	-0.501992	2.21539	2.2512	-0.10264	0.539781	1.69733	1.34633	1.11516	0.920305	1.27144	1.05401	-1.0196	2.34125	1.47593	2.54273
hsa-miR-29b-2-5p	2.86285	3.03029	3.73732	3.09728	2.98472	2.74503	2.90185	3.01463	2.58721	2.75426	3.03424	2.02319	3.2283	3.07395	2.65284	1.92121	2.06822	2.45489	3.45297	3.50184	3.26742	1.69957	2.25463	2.50208	2.63087	1.34905	2.44928	2.94121	2.88825	2.9654	3.0471	1.76692	2.50742	1.60604	2.66793	2.00894	2.31678	2.43341	2.98457	2.4343	1.34633	2.1696	1.53698	2.47138	0.893547	3.1768	2.49487	2.01907	2.63293
hsa-miR-29b-3p	5.96719	6.70586	7.27215	5.98481	6.82602	7.54565	6.43269	5.91786	6.69003	5.84898	7.14792	7.21521	6.60144	6.47755	6.4487	7.29112	6.78113	7.28898	6.01	7.2562	6.63364	6.99514	7.02255	6.95806	6.42342	7.79861	6.53386	6.32075	7.07964	7.52228	6.50653	6.78332	7.5452	4.96089	6.15622	6.73057	6.67512	7.64017	6.8597	7.06269	9.18554	9.54689	7.51226	6.53873	8.84329	8.36338	8.25273	6.879	6.88545
hsa-miR-29c-3p	6.29199	7.96366	7.3124	6.00032	7.70997	8.56762	8.01378	7.3191	6.61696	6.72037	7.66303	6.69247	7.17662	7.44804	7.51817	6.75558	5.65705	7.93447	8.45257	6.65901	6.26159	6.63438	6.68568	7.25697	6.21009	7.09858	7.38761	5.40549	6.4247	5.99998	6.94111	5.87494	7.24608	5.79435	7.68487	7.40916	7.1161	6.65492	6.2677	7.18681	7.65012	8.21642	8.42121	8.34768	8.69901	8.81592	9.01701	7.97828	6.53982
hsa-miR-29c-5p	-0.681468	1.78637	1.89405	-1.54657	3.09365	2.7026	1.56305	2.13711	1.79075	0.794901	2.6501	2.3127	2.31076	1.08972	0.705304	2.58863	0.573453	3.27202	2.2475	2.39822	1.37211	1.2339	3.23984	1.42408	1.93899	2.48655	2.44928	2.09321	2.26852	2.32558	1.01468	2.47546	3.34935	-2.09439	1.26354	2.00894	1.34849	1.66289	3.34714	2.49704	1.34633	2.84098	2.29882	3.37487	3.62626	3.01015	2.94233	3.56581	1.83646
hsa-miR-301a-3p	1.82103	1.93076	3.95633	2.70135	1.95615	2.41787	2.68504	2.2027	3.77164	3.17956	2.78983	2.47776	2.87264	2.63225	4.12677	3.89983	2.99666	3.01676	4.21022	2.72627	3.4425	2.4563	3.53474	2.02674	2.63087	5.3309	4.41839	2.57864	4.37858	3.08914	2.07881	3.97161	3.466	-2.09439	3.00897	4.75144	3.26787	2.86083	4.88556	4.47383	4.80577	4.74563	4.63547	2.83017	3.37594	5.58031	4.45423	4.13455	2.44652
hsa-miR-301a-5p	-0.681468	-2.46156	-0.608451	0.775355	-2.6877	-0.193565	-0.939449	-0.967224	-0.872217	-0.0530963	-0.910614	-2.73169	-1.34459	-1.84888	-0.517089	-2.16626	-1.30102	-0.352469	-0.197283	-1.57141	-0.464387	-3.15841	-0.55272	-3.33081	-1.76145	-0.972878	0.267076	0.508251	-0.767102	-3.10069	-2.44476	-1.2687	-0.41315	-2.09439	-1.23896	1.47843	-0.00514381	-2.42457	1.45732	0.401879	1.34633	0.874147	-0.17923	0.585549	-0.386561	0.854868	-0.227593	-0.48343	-0.0895345
hsa-miR-301b-3p	0.540925	-0.13963	2.56147	0.775355	-1.10274	-0.193565	-0.202483	0.411287	1.24326	1.08441	-3.23254	-1.14673	-0.859162	-0.626488	1.06787	0.641097	-0.564051	-0.352469	1.91819	1.48749	0.428697	-0.351059	0.887853	0.756652	-0.176488	2.48655	1.32152	2.43425	2.88825	1.42288	-0.859793	-3.59063	0.686386	-2.09439	-0.0165648	-0.106537	2.11033	1.82336	2.22784	1.46601	4.51626	2.1696	1.7683	-0.768087	0.712975	3.62426	2.1693	0.0470843	0.758462
hsa-miR-301b-5p	-0.681468	-2.46156	0.976512	0.775355	-2.6877	-3.36349	-0.202483	-1.70419	-2.45718	-0.790062	-0.910614	1.51623	-3.66652	-0.626488	0.705304	0.15567	-2.88598	-1.93743	0.539683	-1.57141	-0.101817	-1.57345	-1.03815	-1.00888	-1.76145	-0.972878	-1.11144	1.88676	0.370401	-0.293331	-2.44476	-1.2687	-1.63554	-2.09439	-2.82392	1.11586	0.912394	-2.42457	2.41425	-1.47259	1.34633	-2.58528	-1.40162	-3.93801	-3.19392	-1.0196	-0.675052	-1.33143	-2.41146
hsa-miR-302a-5p	-2.26643	-2.46156	-2.19341	-1.54657	-2.6877	-3.36349	-2.52441	-3.28915	-2.45718	-2.37502	-3.23254	-2.73169	-3.66652	-3.43384	-2.10205	-2.16626	-2.88598	-1.93743	-3.36721	-3.15637	-3.27174	-3.15841	-3.36007	-3.33081	-1.76145	-0.972878	-3.43336	-1.81368	-3.08903	-3.10069	-2.44476	-3.59063	-3.2205	-2.09439	-2.82392	-1.6915	-3.17507	-2.42457	-2.63014	-3.05755	1.34633	-2.58528	-2.98659	-3.93801	-3.19392	-2.60456	-4.13448	-3.65336	-2.41146
hsa-miR-3064-3p	-2.26643	-2.46156	-2.19341	-1.54657	-0.365777	-3.36349	-2.52441	-3.28915	-2.45718	-2.37502	-3.23254	-2.73169	-3.66652	-3.43384	-2.10205	-2.16626	-2.88598	-1.93743	-3.36721	-1.57141	-0.949814	-3.15841	-3.36007	-3.33081	-1.76145	-0.972878	-3.43336	-1.81368	-3.08903	-3.10069	-2.44476	-3.59063	-3.2205	-2.09439	-2.82392	-1.6915	-3.17507	-2.42457	-1.04518	-1.47259	1.34633	-2.58528	-2.98659	-3.93801	-3.19392	-2.60456	-1.32713	-3.65336	-0.8265
hsa-miR-3064-5p	-2.26643	-0.13963	-2.19341	-1.54657	-2.6877	-3.36349	-0.939449	-3.28915	-2.45718	-2.37502	-3.23254	-1.14673	-3.66652	-3.43384	-2.10205	-2.16626	-1.30102	-1.93743	-3.36721	-0.834442	-3.27174	-1.57345	-1.77511	-3.33081	-1.76145	-0.972878	-3.43336	-1.81368	-3.08903	-3.10069	-2.44476	-1.2687	-0.41315	-2.09439	-1.23896	-1.6915	-1.59011	-2.42457	-1.04518	-3.05755	1.34633	-2.58528	-2.98659	-3.93801	-3.19392	-2.60456	-4.13448	-3.65336	-2.41146
hsa-miR-3065-3p	2.77796	-0.876596	2.05451	0.775355	2.17028	3.17567	3.74238	-0.119227	-0.135252	3.60226	0.467898	1.35577	2.60027	1.99242	-0.517089	0.641097	-1.30102	2.92055	3.37426	-0.349015	3.62308	1.48544	0.546816	0.57608	1.0459	-0.972878	2.23906	4.56136	0.998433	1.85351	1.46214	-2.00567	2.33408	-2.09439	1.93097	0.630429	-1.59011	-2.42457	1.0703	-0.735625	3.66826	2.1696	1.7683	0.309915	3.0349	1.919	0.257834	-1.33143	1.28898
hsa-miR-3065-5p	3.66431	0.708367	0.976512	0.0383895	3.88215	4.71866	3.85063	0.79831	-0.135252	3.77472	2.19372	2.39759	1.46277	1.61055	2.42151	2.58863	-0.0786239	3.27202	4.084	2.05308	5.23208	1.36515	1.99748	0.57608	1.40847	2.93401	2.44928	6.52171	2.69233	1.85351	1.94756	-0.131199	3.466	-2.09439	0.87652	3.35289	1.21725	-0.839605	-0.308216	0.112372	1.34633	3.19608	3.83359	2.12808	4.81171	4.83006	2.30846	1.30084	-0.0895345
hsa-miR-3074-3p	-2.26643	-0.876596	-2.19341	-1.54657	-0.365777	-1.77853	-2.52441	-3.28915	-2.45718	-2.37502	-3.23254	-1.14673	-2.08155	-3.43384	-2.10205	-2.16626	-2.88598	-1.93743	-0.197283	-3.15637	-3.27174	-1.57345	-3.36007	-3.33081	-1.76145	-0.972878	-3.43336	-1.81368	-1.50407	-3.10069	-0.859793	-3.59063	-1.63554	-2.09439	-2.82392	-1.6915	-0.367714	-2.42457	-2.63014	-3.05755	1.34633	0.22207	-2.98659	-3.93801	-3.19392	-2.60456	-4.13448	-3.65336	-2.41146
hsa-miR-3074-5p	6.1472	5.92646	5.45764	5.78434	4.64321	4.34387	4.97543	4.14548	4.363	4.54384	3.73324	4.48748	4.69543	4.57178	7.42347	5.14663	4.84873	5.09599	3.92741	-3.15637	-3.27174	4.44892	3.85909	4.8341	6.15144	-0.972878	4.44315	5.60418	-3.08903	4.31717	7.8828	5.44554	3.18889	10.9121	5.69572	6.76383	4.0441	6.83987	4.71858	5.48548	10.666	-2.58528	-2.98659	-3.93801	-3.19392	-2.60456	-4.13448	-3.65336	5.52518
hsa-miR-30a-3p	6.45125	6.22144	5.9614	7.03463	6.61379	6.60662	6.17256	6.23637	5.52581	6.57626	6.39864	5.47288	6.00059	6.80337	6.4487	7.64592	5.78291	6.40686	5.96595	6.84785	6.86909	5.85002	6.56325	6.54109	5.81598	4.15641	6.88292	6.33098	6.8782	5.9788	6.96251	6.41359	6.85765	5.04516	6.9057	6.73895	6.20214	6.51501	6.86371	6.41209	7.32361	5.48618	6.45428	6.22815	4.6826	6.41503	6.81169	7.07542	6.92616
hsa-miR-30a-5p	10.4752	10.4837	10.7174	11.2662	10.9227	11.109	10.7337	10.4769	10.0025	10.6862	10.5241	9.88187	10.0029	10.9219	10.7302	11.4959	9.98727	10.7576	9.95852	11.374	11.5125	9.9781	10.4966	10.5433	10.4568	9.24023	10.8322	10.4387	11.3865	10.0083	11.1992	10.0341	10.7999	9.70043	10.6698	10.9709	10.647	10.8479	11.0816	10.3565	10.4097	10.6506	10.273	10.2924	9.21627	10.9019	11.0016	10.8987	11.1897
hsa-miR-30b-3p	1.82103	1.6259	2.1989	2.54089	2.06718	1.16007	0.93502	1.99625	1.79075	1.8729	1.15978	0.727738	1.88807	1.99242	0.705304	2.22606	1.63758	1.76301	0.720255	0.931092	1.68245	1.59647	1.28378	0.756652	1.69798	-0.972878	1.0902	0.993678	2.19637	1.94371	2.41323	0.801687	1.53438	-2.09439	0.635512	2.00894	1.07286	1.66289	1.61778	1.33476	4.15369	1.11516	0.920305	-0.237573	1.05401	0.854868	0.113444	-1.33143	-0.0895345
hsa-miR-30b-5p	7.5993	8.13928	9.34817	8.10268	8.61551	9.51934	8.33435	8.45358	8.89872	8.49919	8.51942	8.04885	8.49745	8.25047	7.52913	9.31605	8.7411	8.91666	8.67616	8.35785	8.05637	8.62336	8.44527	8.80265	8.72337	9.37474	7.78278	7.83558	8.51876	8.9924	8.66964	8.71856	9.37078	6.68368	8.60077	8.54092	8.78819	9.24032	8.89587	8.52412	8.16651	10.0425	9.284	8.52014	10.3629	10.5888	9.47088	8.93513	8.53909
hsa-miR-30c-1-3p	2.59155	3.26636	2.33015	0.775355	2.52175	1.99406	1.17603	3.36906	2.18668	2.26883	2.32205	1.91216	2.21613	2.12075	2.5418	2.22606	2.66861	2.70642	2.05906	2.99338	2.28285	2.67448	1.76921	3.72447	2.88241	1.83448	2.71638	2.27379	1.55483	1.94371	2.50944	2.63819	2.3942	2.66049	2.30536	3.2627	3.12871	1.48232	1.89342	2.55716	4.51626	1.50218	2.1427	1.61658	2.16364	1.4829	1.64688	0.870207	3.20325
hsa-miR-30c-2-3p	3.75594	3.21087	3.68923	4.18135	3.97051	3.43093	3.58411	3.0507	2.4008	2.83443	3.1425	2.02319	3.07495	3.78533	2.94234	3.76448	3.22255	2.92055	2.65516	3.94166	4.27515	2.90768	2.66229	2.77771	3.19275	2.48655	3.04237	3.74091	3.65244	2.32558	3.78406	1.83563	2.88802	-0.509432	3.19845	3.35289	3.19997	3.30335	3.09778	2.87318	4.51626	1.32161	2.99069	3.60888	-0.871987	2.52472	3.10392	3.56581	3.08039
hsa-miR-30c-5p	8.6487	9.48206	9.46256	9.02423	9.3357	9.13511	8.92732	9.72748	8.44293	9.11633	8.91943	8.18194	9.52747	8.78381	9.12617	8.44015	9.36521	9.07449	8.75271	9.3694	9.63044	9.20216	7.67541	10.1418	9.54062	9.27624	8.8781	8.73225	9.13708	8.66211	8.90453	8.60012	8.99594	9.60127	9.77343	9.29648	9.23671	8.3076	8.05022	8.64678	8.86203	10.1399	9.76014	9.1215	9.62846	10.1396	9.34694	9.15259	9.52333
hsa-miR-30d-3p	3.15983	2.1823	3.87268	2.70135	2.98472	3.66993	2.51998	2.49221	3.56519	2.48296	2.87598	3.60816	1.75975	2.9412	1.80484	1.74063	3.30385	2.15003	3.07574	1.79783	1.12058	2.4563	2.86874	2.09545	2.88241	1.34905	2.39953	2.43425	2.33723	3.58581	2.31013	3.70399	3.62499	3.03489	2.904	3.98093	3.76745	3.13002	2.49914	2.87318	1.34633	3.6815	2.29882	1.48825	3.67645	2.75299	2.40467	1.8385	2.1121
hsa-miR-30d-5p	13.6296	13.3963	14.835	14.2478	13.3007	13.6696	13.9498	13.834	14.4209	13.4348	13.2661	13.5621	13.5753	13.4906	13.9549	13.4626	13.8591	13.3708	13.77	13.5357	13.1414	13.1776	13.0785	13.3497	13.6885	12.4377	12.3411	13.341	13.6749	13.9284	13.5998	13.6788	13.1538	14.6475	13.2336	14.4238	14.9301	13.9015	13.5142	12.7843	15.3578	12.7829	12.91	13.2092	13.0414	13.6039	12.8296	12.398	13.7994
hsa-miR-30e-3p	9.53407	9.14993	9.72731	8.98578	9.44833	9.83695	8.50419	9.22827	8.82649	9.5976	8.96498	9.17482	9.61816	9.09534	9.17582	9.30694	8.44774	9.59541	8.76946	8.77769	8.2611	9.26076	8.56733	9.82796	8.24838	7.7448	9.97749	8.55155	8.26687	9.00162	8.66181	9.3993	9.63495	7.79891	9.87196	9.4853	9.50067	8.2452	8.6867	8.77968	8.90858	8.60639	10.0463	8.72087	9.32055	9.00877	9.08907	8.89763	10.4409
hsa-miR-30e-5p	12.0857	12.4628	12.8628	12.3944	12.4855	12.9141	12.3493	12.6555	11.6938	12.4849	12.2454	11.6484	12.5128	12.1291	12.1824	11.8838	11.6277	12.4851	11.8443	12.5772	12.4407	12.2634	11.3149	12.5388	11.7551	11.7433	12.3779	11.501	12.0585	12.0433	11.9118	11.636	12.1007	11.2115	12.5579	12.4992	12.6091	11.7825	11.436	11.7144	10.8679	12.7751	12.4531	11.9385	12.4208	12.7913	12.2037	11.2921	13.1092
hsa-miR-31-3p	-2.26643	-2.46156	-2.19341	-1.54657	-2.6877	1.84596	-0.202483	-3.28915	-2.45718	-2.37502	-0.425187	2.12629	-1.34459	-1.84888	-2.10205	-2.16626	-2.88598	-1.93743	-3.36721	1.88802	0.428697	-3.15841	2.57066	0.369629	0.560478	1.34905	2.23906	-1.81368	-0.767102	-3.10069	-2.44476	-1.2687	-3.2205	-2.09439	-0.501992	-1.6915	-3.17507	-2.42457	-1.04518	-1.47259	1.34633	1.32161	2.05781	-3.93801	2.58744	2.88729	1.97404	0.0470843	1.676
hsa-miR-31-5p	8.74829	9.52037	4.07337	6.57755	7.32771	10.4675	9.89212	5.63269	6.69511	6.29386	9.56329	11.0832	5.27306	5.13221	5.68585	6.85888	6.38315	5.81076	6.9124	10.2476	6.54684	6.92507	11.7974	9.57364	7.14844	10.8405	11.2755	5.12884	6.98912	5.60322	7.54535	5.25799	6.40338	3.97169	10.2386	5.6922	5.45793	5.15286	6.88358	5.63245	7.41242	8.27036	11.4821	9.53886	11.2378	10.3768	10.3464	8.20889	9.64212
hsa-miR-3115	-0.681468	0.345797	0.128515	0.775355	-2.6877	-1.04156	-2.52441	-0.119227	-0.872217	-2.37502	-1.64758	-2.73169	-2.08155	-1.84888	-0.517089	-2.16626	-0.0786239	-1.93743	-1.78225	-1.57141	-1.68678	-1.57345	-1.77511	-0.523456	-0.176488	-0.972878	-1.11144	2.83018	0.611409	-3.10069	-2.44476	0.109809	-1.63554	-2.09439	-1.23896	1.11586	-1.59011	-0.10264	-2.63014	-0.735625	1.34633	-2.58528	0.18334	-3.93801	-3.19392	-0.282635	-4.13448	-2.06839	-2.41146
hsa-miR-3116	-2.26643	-2.46156	-2.19341	0.0383895	-1.10274	0.5434	0.282944	-3.28915	-0.135252	-0.790062	-0.062617	-1.14673	-0.207086	-1.11191	0.219877	0.15567	-1.30102	-0.352469	-3.36721	-3.15637	-3.27174	-3.15841	-1.03815	-1.74585	-1.76145	-0.972878	0.958954	0.508251	-3.08903	-0.778758	1.25568	-0.420706	-0.898577	-2.09439	-0.501992	-1.6915	0.525371	-2.42457	-1.04518	0.112372	1.34633	-2.58528	-1.40162	-1.13066	-3.19392	0.202792	-4.13448	-2.06839	-0.8265
hsa-miR-3117-3p	-2.26643	0.345797	-0.608451	-1.54657	-1.10274	-3.36349	0.282944	-1.70419	0.350175	-2.37502	-3.23254	-2.73169	-2.08155	-1.84888	-2.10205	2.08167	-1.30102	0.869923	0.0922238	1.36719	1.37211	-0.351059	0.0993568	-0.523456	-1.76145	1.34905	0.473527	0.993678	0.0808947	0.358746	0.3626	-0.420706	0.479935	-2.09439	-2.82392	0.630429	-0.367714	0.382787	0.539781	0.401879	1.34633	1.50218	0.18334	-3.93801	0.265516	0.202792	-0.434044	1.7042	-0.0895345
hsa-miR-3117-5p	-2.26643	-2.46156	-2.19341	-1.54657	-1.10274	-3.36349	-2.52441	-3.28915	-2.45718	-2.37502	-3.23254	-2.73169	-3.66652	-3.43384	-2.10205	-2.16626	-2.88598	-1.93743	-3.36721	-3.15637	-1.68678	-3.15841	-3.36007	-3.33081	-1.76145	-0.972878	-3.43336	-1.81368	-1.50407	-3.10069	-2.44476	-3.59063	-3.2205	-2.09439	-2.82392	-1.6915	-3.17507	-2.42457	-2.63014	-3.05755	1.34633	-2.58528	-2.98659	-3.93801	-3.19392	-2.60456	-2.54952	-1.33143	-2.41146
hsa-miR-3118	-2.26643	-0.876596	-2.19341	-1.54657	-2.6877	-3.36349	-2.52441	-3.28915	-2.45718	-2.37502	-3.23254	-2.73169	-3.66652	-3.43384	-2.10205	-0.581295	-2.88598	-1.93743	-1.78225	-3.15637	-3.27174	-3.15841	-3.36007	-3.33081	-1.76145	-0.972878	-3.43336	-1.81368	-3.08903	-3.10069	-2.44476	-3.59063	-3.2205	-2.09439	-2.82392	-1.6915	-3.17507	0.745357	-2.63014	-0.250198	1.34633	-2.58528	-1.40162	-3.93801	-1.60895	-1.0196	-4.13448	-3.65336	-2.41146
hsa-miR-3119	-2.26643	-2.46156	-2.19341	-1.54657	-2.6877	-3.36349	-2.52441	-3.28915	-2.45718	-2.37502	-3.23254	-2.73169	-3.66652	-3.43384	-2.10205	-2.16626	-2.88598	-1.93743	-3.36721	-3.15637	-3.27174	-3.15841	-3.36007	-3.33081	-1.76145	-0.972878	-3.43336	-1.81368	-1.50407	-3.10069	-2.44476	-3.59063	-3.2205	-2.09439	-2.82392	-1.6915	-3.17507	-2.42457	-2.63014	-3.05755	1.34633	-2.58528	-2.98659	-3.93801	-3.19392	-2.60456	-4.13448	-3.65336	-0.8265
hsa-miR-3120-3p	-2.26643	0.345797	0.613941	0.0383895	-1.10274	-3.36349	-0.939449	-3.28915	-2.45718	-2.37502	-3.23254	-1.14673	-3.66652	-3.43384	-2.10205	-2.16626	-2.88598	-1.93743	-1.78225	-3.15637	-3.27174	-0.836486	-3.36007	-1.74585	-1.76145	-0.972878	-1.11144	-1.81368	-1.50407	-1.51572	-2.44476	0.31626	-3.2205	-2.09439	-1.23896	-1.6915	-3.17507	-0.839605	-2.63014	-3.05755	1.34633	-0.263357	-1.40162	-3.93801	-3.19392	-2.60456	-1.81256	-2.06839	-2.41146
hsa-miR-3121-3p	-2.26643	-0.876596	0.128515	0.0383895	-2.6877	-3.36349	-2.52441	-3.28915	-0.872217	0.432331	-3.23254	-2.73169	-2.08155	-1.84888	1.06787	-0.581295	-0.564051	-0.352469	-0.559853	-1.57141	0.187689	-3.15841	-3.36007	-3.33081	-1.76145	-0.972878	-0.626009	0.508251	-1.50407	-3.10069	-0.859793	-2.00567	-3.2205	-2.09439	-1.23896	-1.6915	-0.367714	-2.42457	-2.63014	-0.735625	1.34633	-2.58528	-2.98659	-1.13066	-3.19392	-1.0196	-4.13448	-3.65336	-0.8265
hsa-miR-3122	-2.26643	-2.46156	-2.19341	-1.54657	-2.6877	-3.36349	-2.52441	-3.28915	-2.45718	-2.37502	-3.23254	-2.73169	-3.66652	-3.43384	-2.10205	-2.16626	-2.88598	-1.93743	-3.36721	-3.15637	-3.27174	-3.15841	-3.36007	-3.33081	-1.76145	-0.972878	-3.43336	-1.81368	-3.08903	-3.10069	-2.44476	-3.59063	-3.2205	-2.09439	-2.82392	-1.6915	-3.17507	-2.42457	-2.63014	-3.05755	1.34633	-2.58528	-2.98659	-3.93801	-3.19392	-2.60456	-4.13448	-3.65336	-2.41146
hsa-miR-3123	5.94789	7.74179	7.99518	7.83929	6.93983	7.64704	6.1013	6.78633	6.4941	6.74651	6.90829	4.98941	6.5611	5.38314	8.72529	8.5811	5.17472	7.90335	5.98814	5.8123	5.31697	7.02522	7.21641	6.98321	6.22154	7.09858	6.24083	7.02867	6.04283	6.72745	8.35534	6.23433	7.09351	5.68039	6.38797	10.2462	7.09055	9.14196	7.1659	7.48451	7.94625	4.23489	5.54089	3.87577	5.64843	5.38979	3.62707	4.53152	6.69445
hsa-miR-3124-5p	-0.681468	0.345797	-2.19341	0.0383895	0.11965	-1.04156	-0.939449	-0.967224	-2.45718	-0.790062	-3.23254	-2.73169	0.240373	0.65362	-2.10205	0.641097	-0.564051	-1.93743	0.539683	-0.834442	-0.464387	-1.57345	-3.36007	-0.523456	-1.76145	1.34905	0.267076	-0.228715	-3.08903	-1.51572	-0.859793	-3.59063	-3.2205	-2.09439	-1.23896	1.11586	-0.00514381	-2.42457	-0.308216	-0.735625	1.34633	-2.58528	-2.98659	-3.93801	-0.871987	-2.60456	-4.13448	-1.33143	-0.8265
hsa-miR-3126-3p	-2.26643	-2.46156	-2.19341	-1.54657	-2.6877	-3.36349	-0.939449	-3.28915	0.350175	-2.37502	-3.23254	-2.73169	-3.66652	-1.11191	-2.10205	-2.16626	-2.88598	-0.352469	-3.36721	-3.15637	-1.68678	-3.15841	-1.03815	-3.33081	-1.76145	-0.972878	-3.43336	-1.81368	-3.08903	-3.10069	-2.44476	-2.00567	-3.2205	-2.09439	-2.82392	-1.6915	-3.17507	-2.42457	-2.63014	-3.05755	1.34633	-1.00032	-1.40162	-3.93801	-3.19392	-2.60456	-4.13448	-0.846	-2.41146
hsa-miR-3126-5p	-2.26643	-0.876596	-2.19341	-1.54657	-2.6877	-3.36349	-2.52441	-3.28915	-0.872217	-2.37502	-3.23254	-2.73169	-3.66652	-0.626488	-2.10205	-2.16626	-2.88598	-1.93743	-3.36721	-3.15637	-1.68678	-3.15841	-3.36007	-3.33081	0.560478	-0.972878	-3.43336	-1.81368	-3.08903	-3.10069	-2.44476	-1.2687	-1.63554	-2.09439	-2.82392	-1.6915	-0.853141	-2.42457	-2.63014	-3.05755	1.34633	-2.58528	-2.98659	-3.93801	-3.19392	-2.60456	-1.81256	-0.846	-2.41146
hsa-miR-3127-3p	-0.681468	-0.13963	-2.19341	0.775355	-0.365777	-3.36349	-0.939449	-1.70419	-2.45718	-2.37502	-3.23254	0.438232	-3.66652	-1.84888	1.35738	0.641097	-2.88598	-1.93743	-1.04528	-0.349015	-3.27174	-1.57345	-0.55272	-1.74585	-1.76145	-0.972878	-1.11144	-1.81368	-1.50407	-3.10069	-2.44476	-3.59063	-3.2205	3.39746	-2.82392	1.47843	0.912394	-2.42457	-2.63014	-1.47259	5.04677	-2.58528	-2.98659	-3.93801	-3.19392	-2.60456	-2.54952	-3.65336	-0.8265
hsa-miR-3127-5p	0.0554977	-2.46156	0.976512	0.0383895	-0.365777	-1.04156	-2.52441	0.411287	-0.135252	-2.37502	-0.910614	0.0756616	-0.496592	-0.263918	1.98541	1.29317	-1.30102	1.23249	-0.559853	1.36719	1.68245	0.301018	-0.19015	-1.74585	-1.76145	-0.972878	0.473527	0.508251	1.1589	-1.51572	-0.122827	0.496832	-0.0505799	2.42917	-0.501992	-1.6915	0.912394	-2.42457	1.61778	-3.05755	3.66826	-2.58528	-0.664657	-3.93801	-3.19392	-1.0196	-2.54952	-3.65336	0.758462
hsa-miR-3128	-0.681468	-0.13963	-0.608451	-1.54657	-1.10274	1.28037	0.282944	-0.967224	-2.45718	-0.790062	-3.23254	-1.14673	-3.66652	-1.84888	-2.10205	-2.16626	-1.30102	-0.352469	-1.78225	-0.834442	0.81572	-0.351059	-1.77511	-1.74585	-1.76145	0.612085	-1.8484	-0.228715	-0.281675	-1.51572	-0.122827	-3.59063	-0.898577	1.60604	-0.501992	-0.106537	0.731822	-0.839605	-2.63014	-3.05755	1.34633	-1.00032	-2.98659	-3.93801	-1.60895	-0.282635	-4.13448	-3.65336	-2.41146
hsa-miR-3129-3p	0.540925	-2.46156	-2.19341	1.91286	-0.365777	-3.36349	-2.52441	-0.967224	-0.872217	-2.37502	-3.23254	-2.73169	-2.08155	-3.43384	-0.517089	-0.581295	-2.88598	-1.93743	-1.04528	-1.57141	-0.464387	-3.15841	-1.77511	-1.00888	-1.76145	0.612085	-1.8484	-0.228715	-0.767102	-1.51572	-2.44476	-2.00567	-3.2205	3.19101	-1.23896	1.47843	-1.59011	-0.839605	0.17721	-0.250198	1.34633	0.58464	-2.98659	-3.93801	-1.60895	1.30233	-1.81256	-2.06839	0.395892
hsa-miR-3129-5p	-2.26643	-2.46156	-2.19341	-1.54657	-2.6877	-1.77853	0.282944	-3.28915	0.712745	-2.37502	-1.64758	0.0756616	0.0339224	-0.626488	-0.517089	-2.16626	-2.88598	-0.352469	-1.04528	0.0135546	0.428697	0.0115114	-0.19015	-1.00888	-1.76145	-0.972878	0.654099	-0.228715	0.611409	-0.293331	-2.44476	0.657297	-0.41315	-2.09439	-0.0165648	-0.106537	-0.367714	-0.10264	0.829287	-1.47259	1.34633	-2.58528	-1.40162	-3.93801	-1.60895	-1.0196	-1.81256	0.253535	0.395892
hsa-miR-3130-3p	0.0554977	2.29333	-2.19341	1.26078	0.48222	0.0959415	0.282944	0.79831	-0.135252	1.32542	-1.64758	0.727738	0.420946	0.473048	2.85214	-2.16626	0.573453	0.384496	0.333232	1.36719	0.428697	1.2339	-3.36007	1.52717	1.69798	0.612085	-0.626009	-0.228715	-1.50407	0.599754	1.64271	0.657297	-0.41315	1.99307	1.93097	1.76793	1.21725	-2.42457	-1.04518	-3.05755	2.9313	-2.58528	-2.98659	-3.93801	-3.19392	-2.60456	-4.13448	-0.846	1.98085
hsa-miR-3130-5p	0.903495	-0.13963	-2.19341	-1.54657	-2.6877	-1.04156	-0.202483	0.411287	-0.135252	-2.37502	-0.910614	-2.73169	-3.66652	0.0255887	-2.10205	-2.16626	0.573453	-1.93743	-0.197283	-1.57141	-0.464387	-0.836486	-0.55272	0.917117	0.560478	-0.972878	-1.8484	-0.228715	-3.08903	-3.10069	-2.44476	-0.420706	-0.0505799	-2.09439	-2.82392	-1.6915	0.284363	-2.42457	-2.63014	-1.47259	1.34633	-1.00032	-2.98659	-0.478581	-3.19392	-0.282635	-4.13448	-3.65336	-2.41146
hsa-miR-3131	-0.681468	-2.46156	2.45044	1.62335	0.11965	1.49449	2.11944	1.75524	-2.45718	1.32542	0.467898	1.66062	-3.66652	1.92371	-0.517089	2.4776	0.283946	0.384496	2.2475	1.09156	1.25182	1.36515	-1.77511	-1.00888	-0.176488	0.612085	1.42462	4.78624	3.01949	0.806205	2.68453	2.94853	-3.2205	-2.09439	0.635512	-1.6915	1.07286	1.27587	-0.308216	2.3	4.15369	-2.58528	-2.98659	-3.93801	-0.0239905	-0.282635	-1.32713	-2.06839	-0.8265
hsa-miR-3133	-2.26643	0.345797	-2.19341	-1.54657	-1.10274	-3.36349	-2.52441	-0.119227	-2.45718	-2.37502	-3.23254	-2.73169	-3.66652	-1.84888	-0.517089	-2.16626	-2.88598	-0.352469	-3.36721	-3.15637	-0.464387	-3.15841	-1.77511	-0.523456	-1.76145	-0.972878	-3.43336	-1.81368	-1.50407	-3.10069	-2.44476	-3.59063	0.479935	-2.09439	-0.0165648	-1.6915	-0.853141	-2.42457	-1.04518	-3.05755	1.34633	-2.58528	-2.98659	-3.93801	-0.0239905	-2.60456	-4.13448	-3.65336	-2.41146
hsa-miR-3134	-2.26643	-2.46156	-2.19341	-1.54657	-2.6877	-3.36349	-2.52441	-1.70419	-2.45718	-2.37502	-3.23254	-2.73169	-3.66652	-3.43384	-2.10205	-2.16626	-1.30102	-1.93743	-3.36721	-0.834442	-1.68678	-3.15841	-3.36007	-3.33081	-1.76145	-0.972878	-1.8484	-1.81368	-1.50407	-3.10069	-2.44476	-3.59063	-3.2205	-2.09439	-1.23896	-1.6915	-3.17507	-2.42457	-2.63014	-3.05755	1.34633	-1.00032	-2.98659	-3.93801	-3.19392	-1.0196	-1.32713	-1.33143	-2.41146
hsa-miR-3135a	-2.26643	-2.46156	-0.608451	-1.54657	-2.6877	-3.36349	-2.52441	-3.28915	-2.45718	-2.37502	-3.23254	-0.409765	-3.66652	-3.43384	-2.10205	-2.16626	-2.88598	-1.93743	-3.36721	-3.15637	-3.27174	-3.15841	-3.36007	-3.33081	-1.76145	-0.972878	-3.43336	-1.81368	-0.767102	-3.10069	-2.44476	-2.00567	-3.2205	-2.09439	-2.82392	-1.6915	-3.17507	-2.42457	-2.63014	-3.05755	1.34633	-2.58528	-2.98659	-3.93801	-3.19392	-2.60456	-4.13448	-3.65336	-2.41146
hsa-miR-3136-5p	-2.26643	-2.46156	-2.19341	-1.54657	-2.6877	-1.77853	-2.52441	-1.70419	-2.45718	-2.37502	-3.23254	-1.14673	-3.66652	-3.43384	-2.10205	0.641097	-2.88598	-0.352469	-1.78225	-3.15637	-3.27174	-3.15841	-3.36007	-3.33081	-1.76145	-0.972878	-1.8484	-1.81368	-3.08903	-0.778758	-2.44476	-1.2687	-0.898577	-2.09439	-2.82392	-1.6915	-1.59011	-2.42457	-1.04518	-1.47259	1.34633	0.22207	-2.98659	-3.93801	-3.19392	-1.0196	-2.54952	-3.65336	-0.8265
hsa-miR-3139	-2.26643	-0.876596	-2.19341	0.0383895	0.11965	-1.77853	-2.52441	-3.28915	-2.45718	-0.0530963	-1.64758	0.0756616	-1.34459	-1.11191	-2.10205	0.15567	-1.30102	-1.93743	0.539683	-3.15637	-3.27174	-3.15841	-3.36007	-1.00888	-1.76145	-0.972878	0.026068	1.35625	-1.50407	-1.51572	-2.44476	0.109809	-3.2205	2.95	-2.82392	-1.6915	1.46879	-0.839605	2.72741	-0.735625	1.34633	-2.58528	-2.98659	-3.93801	-3.19392	0.202792	-2.54952	-3.65336	-2.41146
hsa-miR-3140-3p	-2.26643	-2.46156	0.613941	1.62335	-1.10274	-1.77853	1.38248	0.411287	0.712745	-2.37502	-0.910614	-2.73169	0.420946	-0.626488	1.35738	-0.581295	-0.564051	-1.93743	-0.559853	-1.57141	1.48315	-0.836486	-0.55272	-1.74585	-1.76145	-0.972878	1.0902	-1.81368	0.81786	-0.293331	0.3626	-0.420706	-0.898577	2.95	-2.82392	-1.6915	-0.853141	0.745357	-1.04518	-0.735625	1.34633	-2.58528	-2.98659	-0.768087	-3.19392	-1.0196	-0.964559	-3.65336	-2.41146
hsa-miR-3140-5p	-2.26643	-2.46156	-2.19341	-1.54657	-2.6877	-3.36349	-2.52441	-3.28915	-2.45718	-2.37502	-3.23254	-2.73169	-3.66652	-3.43384	-2.10205	-2.16626	-2.88598	-0.352469	-3.36721	-3.15637	-3.27174	-3.15841	-3.36007	-3.33081	-1.76145	-0.972878	-3.43336	-1.81368	-3.08903	-3.10069	-2.44476	-3.59063	-3.2205	-2.09439	-1.23896	-0.106537	-3.17507	-2.42457	-2.63014	-3.05755	1.34633	-2.58528	-2.98659	-3.93801	-3.19392	-2.60456	-4.13448	-3.65336	-2.41146
hsa-miR-3143	-2.26643	-2.46156	-2.19341	-1.54657	-2.6877	-3.36349	-0.939449	-1.70419	-2.45718	-2.37502	-3.23254	-2.73169	-2.08155	-3.43384	-2.10205	-2.16626	-2.88598	-1.93743	-1.78225	-3.15637	-3.27174	-0.836486	-1.77511	-3.33081	-1.76145	-0.972878	-3.43336	-1.81368	-1.50407	-1.51572	0.3626	-3.59063	-1.63554	-2.09439	-2.82392	-1.6915	-1.59011	-0.839605	-2.63014	-3.05755	1.34633	-0.263357	-1.40162	-0.478581	-3.19392	-1.0196	-4.13448	-3.65336	-2.41146
hsa-miR-3144-3p	1.193	-2.46156	-2.19341	0.0383895	-2.6877	-3.36349	-2.52441	-3.28915	0.350175	1.71244	-3.23254	-1.14673	-0.207086	1.21001	-2.10205	-2.16626	-2.88598	-1.93743	-1.78225	-3.15637	-3.27174	-3.15841	-3.36007	-3.33081	0.560478	-0.972878	2.44928	-1.81368	-3.08903	-3.10069	2.07881	-0.783276	-0.41315	-2.09439	-0.501992	-1.6915	-0.853141	-2.42457	-2.63014	2.49704	1.34633	1.50218	0.18334	-3.93801	-3.19392	-2.60456	-4.13448	-1.33143	-0.8265
hsa-miR-3144-5p	-2.26643	-2.46156	-2.19341	-1.54657	-2.6877	-3.36349	-2.52441	-3.28915	-0.135252	0.432331	-3.23254	-2.73169	-0.859162	-0.626488	1.35738	-2.16626	-2.88598	-1.93743	-3.36721	-3.15637	-3.27174	-3.15841	-3.36007	-3.33081	-1.76145	-0.972878	-1.11144	-1.81368	-3.08903	-3.10069	-0.859793	-3.59063	-0.898577	-2.09439	-0.0165648	-1.6915	-3.17507	-2.42457	-2.63014	-3.05755	1.34633	-2.58528	-1.40162	-3.93801	-3.19392	-2.60456	-4.13448	-3.65336	-2.41146
hsa-miR-3145-3p	-2.26643	-2.46156	0.128515	0.0383895	-2.6877	-1.04156	-0.939449	-3.28915	-0.872217	-2.37502	-3.23254	-2.73169	-3.66652	-3.43384	-0.517089	-2.16626	-1.30102	-1.93743	-3.36721	-1.57141	-3.27174	-3.15841	-1.77511	-3.33081	-1.76145	-0.972878	-1.8484	-1.81368	0.0808947	-3.10069	-2.44476	-3.59063	-1.63554	-2.09439	-2.82392	-1.6915	-3.17507	-2.42457	0.17721	-0.735625	1.34633	-2.58528	-0.664657	-3.93801	-3.19392	0.202792	-4.13448	-3.65336	-2.41146
hsa-miR-3145-5p	-2.26643	-2.46156	-2.19341	-1.54657	-2.6877	-3.36349	-2.52441	-3.28915	-2.45718	-2.37502	-3.23254	-2.73169	-3.66652	-3.43384	-2.10205	-2.16626	-2.88598	-1.93743	-3.36721	-3.15637	-3.27174	-3.15841	-1.77511	-3.33081	-1.76145	0.612085	-0.263439	-1.81368	-3.08903	-3.10069	-2.44476	-2.00567	-3.2205	-2.09439	-1.23896	-1.6915	-0.367714	-2.42457	0.539781	-3.05755	1.34633	-1.00032	-2.98659	-3.93801	-3.19392	-2.60456	-4.13448	-3.65336	-2.41146
hsa-miR-3146	-2.26643	-2.46156	-2.19341	-1.54657	-0.365777	-3.36349	-2.52441	-0.967224	-0.872217	-2.37502	-1.64758	-1.14673	-2.08155	-1.84888	-0.517089	-2.16626	-2.88598	-1.93743	-1.04528	-3.15637	-1.68678	-3.15841	-3.36007	-3.33081	-1.76145	-0.972878	-3.43336	-1.81368	-3.08903	-3.10069	-2.44476	-1.2687	-1.63554	2.76359	-2.82392	-1.6915	-0.853141	-2.42457	0.17721	-3.05755	1.34633	-2.58528	-1.40162	-0.237573	-3.19392	-2.60456	-4.13448	-3.65336	-2.41146
hsa-miR-3148	-2.26643	-2.46156	-2.19341	-1.54657	-2.6877	-3.36349	-2.52441	-3.28915	-2.45718	-2.37502	-3.23254	-2.73169	-3.66652	-3.43384	-2.10205	-2.16626	-2.88598	-1.93743	-3.36721	-3.15637	-3.27174	-3.15841	-3.36007	-3.33081	-1.76145	-0.972878	-3.43336	-1.81368	-3.08903	-3.10069	-2.44476	-3.59063	-3.2205	-2.09439	-2.82392	-1.6915	-3.17507	-2.42457	-2.63014	-3.05755	1.34633	-2.58528	-2.98659	-3.93801	-3.19392	-2.60456	-4.13448	-3.65336	-2.41146
hsa-miR-3149	-2.26643	-2.46156	-2.19341	-1.54657	-2.6877	-3.36349	-2.52441	-3.28915	-2.45718	-2.37502	-3.23254	-1.14673	-3.66652	-3.43384	-2.10205	-2.16626	-2.88598	-1.93743	-3.36721	-0.349015	-1.68678	-3.15841	-3.36007	-3.33081	-1.76145	-0.972878	-1.11144	-1.81368	-0.767102	-3.10069	-2.44476	-3.59063	-3.2205	-2.09439	-2.82392	-1.6915	-3.17507	-2.42457	-1.04518	-3.05755	1.34633	-2.58528	-2.98659	-3.93801	-3.19392	-2.60456	-4.13448	-1.33143	-2.41146
hsa-miR-3150a-3p	-2.26643	-2.46156	-0.608451	-1.54657	-2.6877	-3.36349	-2.52441	-3.28915	-2.45718	-2.37502	-3.23254	-2.73169	-3.66652	-3.43384	-2.10205	-2.16626	-2.88598	-1.93743	-3.36721	-3.15637	-3.27174	-3.15841	-3.36007	-1.74585	0.560478	0.612085	-3.43336	-1.81368	-3.08903	-1.51572	-2.44476	-3.59063	-3.2205	-2.09439	-2.82392	-1.6915	-3.17507	-2.42457	-2.63014	-3.05755	1.34633	-2.58528	-2.98659	-3.93801	-3.19392	-2.60456	-4.13448	-3.65336	-2.41146
hsa-miR-3150a-5p	-2.26643	-2.46156	-2.19341	-1.54657	-2.6877	-3.36349	-2.52441	-1.70419	-2.45718	-2.37502	-1.64758	-0.409765	-3.66652	-3.43384	-2.10205	-2.16626	-1.30102	-1.93743	-1.04528	-3.15637	-3.27174	-3.15841	-3.36007	-3.33081	-1.76145	-0.972878	-3.43336	-1.81368	-1.50407	-3.10069	-2.44476	-3.59063	-3.2205	-2.09439	-2.82392	-0.106537	-3.17507	-2.42457	-2.63014	-0.250198	1.34633	-2.58528	-2.98659	-3.93801	-3.19392	-2.60456	-4.13448	-3.65336	-2.41146
hsa-miR-3150b-3p	-2.26643	-2.46156	-2.19341	0.775355	1.21919	0.5434	-0.202483	-0.967224	-0.872217	-2.37502	-1.64758	-2.73169	-1.34459	-1.84888	0.219877	1.29317	-2.88598	-1.93743	-1.04528	2.77437	-0.464387	-1.57345	-1.77511	-1.74585	-0.176488	-0.972878	-1.11144	-0.228715	-0.281675	1.29163	-2.44476	1.05323	-0.0505799	1.99307	-2.82392	-1.6915	1.95421	-2.42457	-2.63014	-0.250198	2.9313	-2.58528	-2.98659	-3.93801	-3.19392	-2.60456	-1.81256	-0.846	0.758462
hsa-miR-3150b-5p	-2.26643	-0.876596	-2.19341	0.0383895	-2.6877	-3.36349	-2.52441	-3.28915	-2.45718	-2.37502	-3.23254	-2.73169	-3.66652	-3.43384	-2.10205	-2.16626	-2.88598	-1.93743	-3.36721	-1.57141	-3.27174	-3.15841	-3.36007	-3.33081	-1.76145	-0.972878	-3.43336	-0.228715	-3.08903	-3.10069	-2.44476	-3.59063	-3.2205	-2.09439	-2.82392	-1.6915	-1.59011	-2.42457	-2.63014	-3.05755	1.34633	-2.58528	-2.98659	-3.93801	-3.19392	-2.60456	-4.13448	-3.65336	-2.41146
hsa-miR-3151-3p	-2.26643	-0.876596	-0.608451	0.775355	-2.6877	-3.36349	-2.52441	-3.28915	-0.872217	-2.37502	-3.23254	-2.73169	-3.66652	-3.43384	-2.10205	-2.16626	-2.88598	-1.93743	-3.36721	-3.15637	-3.27174	-3.15841	-3.36007	-1.74585	-1.76145	-0.972878	-3.43336	-1.81368	-3.08903	-3.10069	-2.44476	-3.59063	-3.2205	-2.09439	-0.0165648	-1.6915	-3.17507	-0.10264	-1.04518	-3.05755	1.34633	-2.58528	-2.98659	-3.93801	-3.19392	-2.60456	-4.13448	-3.65336	-2.41146
hsa-miR-3152-3p	-2.26643	-2.46156	-2.19341	-1.54657	-2.6877	-3.36349	-2.52441	-3.28915	-2.45718	-2.37502	-3.23254	-2.73169	-3.66652	-3.43384	-2.10205	-2.16626	-2.88598	-1.93743	-3.36721	-3.15637	-3.27174	-3.15841	-3.36007	-3.33081	-1.76145	-0.972878	-3.43336	-1.81368	-3.08903	-3.10069	-2.44476	-3.59063	-3.2205	2.66049	-2.82392	-1.6915	-3.17507	-2.42457	-2.63014	-3.05755	1.34633	-2.58528	-2.98659	-3.93801	-3.19392	-2.60456	-4.13448	-3.65336	-2.41146
hsa-miR-3152-5p	-2.26643	-2.46156	-0.608451	-1.54657	-1.10274	-3.36349	-2.52441	0.617738	-2.45718	-2.37502	-3.23254	-2.73169	-3.66652	-1.84888	-2.10205	-2.16626	-2.88598	-1.93743	-3.36721	-3.15637	-3.27174	-3.15841	-3.36007	-3.33081	-1.76145	-0.972878	-3.43336	-1.81368	-3.08903	-3.10069	-0.859793	-3.59063	-3.2205	-2.09439	-1.23896	-1.6915	-3.17507	-2.42457	-2.63014	-3.05755	1.34633	-1.00032	-2.98659	-3.93801	-3.19392	-2.60456	-4.13448	-3.65336	-2.41146
hsa-miR-3153	-2.26643	-2.46156	-2.19341	-1.54657	-2.6877	-3.36349	-2.52441	-3.28915	-2.45718	-2.37502	-3.23254	-2.73169	-3.66652	-3.43384	-2.10205	-2.16626	-2.88598	-1.93743	-3.36721	-3.15637	-0.464387	-3.15841	-3.36007	-3.33081	-0.176488	-0.972878	-3.43336	-1.81368	-3.08903	-3.10069	-2.44476	-3.59063	-3.2205	-2.09439	-2.82392	-1.6915	-3.17507	-2.42457	-2.63014	-3.05755	1.34633	-2.58528	-2.98659	-3.93801	-3.19392	-2.60456	-4.13448	-3.65336	-2.41146
hsa-miR-3154	-2.26643	-2.46156	-2.19341	-1.54657	0.11965	-1.04156	-0.202483	-0.967224	-0.872217	-2.37502	-0.062617	-2.73169	-2.08155	-0.626488	-2.10205	-2.16626	-2.88598	-0.352469	-3.36721	-3.15637	-0.464387	-0.351059	-1.77511	-0.523456	-0.176488	-0.972878	-1.8484	2.43425	-3.08903	-0.778758	-0.122827	-3.59063	0.238927	-2.09439	-0.501992	-1.6915	0.284363	-2.42457	-0.308216	-3.05755	1.34633	-2.58528	-2.98659	-3.93801	-3.19392	-2.60456	-2.54952	0.0470843	-2.41146
hsa-miR-3155a	-2.26643	-0.876596	-0.608451	0.775355	-2.6877	-3.36349	-2.52441	-3.28915	-2.45718	-2.37502	-3.23254	-2.73169	-3.66652	-3.43384	-0.517089	-2.16626	-2.88598	-1.93743	-3.36721	-3.15637	-3.27174	-3.15841	-1.77511	-3.33081	-1.76145	-0.972878	-3.43336	-1.81368	-3.08903	-3.10069	-0.859793	-3.59063	-3.2205	-2.09439	-2.82392	-0.106537	-3.17507	-2.42457	-2.63014	-1.47259	1.34633	-2.58528	-2.98659	-3.93801	-3.19392	-2.60456	-4.13448	-3.65336	-0.8265
hsa-miR-3157-3p	-2.26643	-2.46156	-2.19341	-1.54657	-1.10274	-3.36349	-0.939449	-3.28915	-2.45718	-0.790062	-3.23254	-2.73169	-3.66652	-3.43384	0.705304	-2.16626	-2.88598	-1.93743	-3.36721	-3.15637	-3.27174	-3.15841	-3.36007	-3.33081	-1.76145	-0.972878	-3.43336	-1.81368	-3.08903	-3.10069	-2.44476	-3.59063	-1.63554	-2.09439	-2.82392	-0.106537	-0.853141	-2.42457	-2.63014	-3.05755	1.34633	-2.58528	-1.40162	-3.93801	-3.19392	-1.0196	-2.54952	-3.65336	-2.41146
hsa-miR-3157-5p	0.0554977	-2.46156	-2.19341	0.0383895	-2.6877	-1.77853	-2.52441	-1.70419	-2.45718	-2.37502	-3.23254	-2.73169	-3.66652	-1.11191	-2.10205	-2.16626	-2.88598	-1.93743	-3.36721	-3.15637	-0.949814	-3.15841	-3.36007	-3.33081	-1.76145	-0.972878	0.267076	-1.81368	-3.08903	-0.778758	-0.122827	-3.59063	-3.2205	-2.09439	-2.82392	-1.6915	-3.17507	-0.839605	-2.63014	-3.05755	1.34633	-1.00032	-2.98659	-3.93801	-0.871987	-2.60456	-4.13448	-3.65336	-0.8265
hsa-miR-3158-3p	0.540925	0.345797	1.50703	1.91286	2.80415	-1.77853	0.93502	1.46574	2.18668	2.48296	1.15978	2.39759	0.7258	1.08972	2.14588	2.87814	1.20148	2.58613	1.76208	1.36719	0.976185	1.48544	1.03224	1.06151	1.69798	1.83448	1.92419	2.94121	2.19637	-0.778758	1.94756	1.76692	2.0649	1.60604	1.93097	3.43778	2.93346	-0.10264	2.57931	1.19037	4.80577	0.874147	-0.17923	1.78991	0.506524	1.30233	0.389078	-0.48343	1.49543
hsa-miR-3158-5p	-2.26643	-2.46156	-2.19341	-1.54657	-0.365777	-3.36349	-2.52441	-3.28915	-2.45718	-0.0530963	-3.23254	-1.14673	-3.66652	-1.84888	-2.10205	-2.16626	-2.88598	-0.352469	-1.78225	-1.57141	-3.27174	-3.15841	-3.36007	-3.33081	-1.76145	-0.972878	-3.43336	0.508251	-3.08903	-3.10069	-2.44476	-3.59063	-1.63554	-2.09439	-1.23896	-1.6915	-1.59011	-2.42457	-2.63014	-3.05755	1.34633	-0.263357	-0.664657	0.14945	-3.19392	-1.0196	-1.81256	-3.65336	-2.41146
hsa-miR-3160-3p	-2.26643	-2.46156	-0.608451	-1.54657	-1.10274	-3.36349	-0.939449	-3.28915	-2.45718	-2.37502	-3.23254	-2.73169	-2.08155	-3.43384	0.705304	-2.16626	-2.88598	-1.93743	-3.36721	-3.15637	-1.68678	-1.57345	-3.36007	-3.33081	-1.76145	-0.972878	-1.8484	-1.81368	-3.08903	-0.778758	-2.44476	-2.00567	-3.2205	-2.09439	-2.82392	-1.6915	-0.853141	-2.42457	-2.63014	-1.47259	1.34633	-1.00032	-2.98659	-1.61608	-0.871987	-2.60456	-4.13448	-3.65336	-2.41146
hsa-miR-3161	-2.26643	-2.46156	-2.19341	0.0383895	-2.6877	-3.36349	-2.52441	-0.967224	-2.45718	-2.37502	-3.23254	0.438232	-3.66652	-3.43384	-2.10205	-2.16626	-2.88598	-1.93743	-3.36721	-3.15637	-0.101817	-3.15841	-3.36007	-3.33081	-1.76145	-0.972878	-3.43336	-1.81368	-3.08903	-3.10069	-2.44476	-3.59063	-3.2205	-2.09439	-2.82392	-1.6915	-0.367714	-2.42457	-2.63014	-3.05755	1.34633	-2.58528	-2.98659	-3.93801	-3.19392	-2.60456	-4.13448	-3.65336	-2.41146
hsa-miR-3163	-2.26643	-0.876596	-2.19341	1.26078	-2.6877	-1.04156	-2.52441	-1.70419	-2.45718	-2.37502	-3.23254	-2.73169	-3.66652	-3.43384	1.35738	-2.16626	-2.88598	-1.93743	-3.36721	-3.15637	-0.464387	-3.15841	-3.36007	-1.74585	-1.76145	-0.972878	-0.263439	-1.81368	-1.50407	-1.51572	-2.44476	-1.2687	-3.2205	-2.09439	-2.82392	-1.6915	-1.59011	-2.42457	-2.63014	-3.05755	1.34633	-2.58528	-2.98659	-3.93801	-3.19392	-1.0196	-4.13448	-3.65336	-2.41146
hsa-miR-3164	-2.26643	-2.46156	-2.19341	-1.54657	-2.6877	-3.36349	-2.52441	-1.70419	-2.45718	-2.37502	-3.23254	-2.73169	-3.66652	-1.11191	-2.10205	-2.16626	-2.88598	-1.93743	-1.78225	-3.15637	0.428697	-3.15841	-3.36007	-3.33081	-1.76145	-0.972878	-0.626009	-1.81368	-0.767102	-0.778758	-2.44476	-3.59063	-3.2205	-2.09439	-1.23896	-0.106537	-0.853141	-2.42457	-2.63014	-3.05755	1.34633	-2.58528	-2.98659	-3.93801	-3.19392	-2.60456	-2.54952	-3.65336	-2.41146
hsa-miR-3165	-2.26643	-2.46156	-2.19341	-1.54657	-2.6877	-1.77853	-2.52441	-3.28915	-2.45718	-2.37502	-3.23254	-2.73169	-3.66652	-3.43384	-2.10205	-2.16626	-2.88598	-1.93743	-3.36721	-3.15637	-3.27174	-3.15841	-3.36007	-3.33081	-1.76145	-0.972878	-3.43336	-1.81368	-3.08903	-3.10069	-2.44476	-3.59063	-3.2205	-2.09439	-2.82392	-1.6915	-1.59011	-2.42457	-2.63014	-3.05755	1.34633	-2.58528	-2.98659	-3.93801	-1.60895	-2.60456	-4.13448	-2.06839	-2.41146
hsa-miR-3168	6.81838	6.54126	7.60587	8.02518	4.91963	5.76321	7.29097	4.43195	6.23282	7.56602	4.15116	2.12629	3.2283	4.73106	9.26482	7.1398	1.20148	3.48883	6.34875	6.17678	4.47645	3.52809	3.87833	2.45055	4.86791	1.83448	2.348	6.904	3.9222	3.7448	7.44247	2.29201	2.27135	10.3668	3.05872	5.38532	6.63068	7.90074	3.15122	3.5718	10.473	-2.58528	-1.40162	1.61658	-1.60895	0.202792	-4.13448	0.0470843	8.0592
hsa-miR-3170	-2.26643	-2.46156	-2.19341	-1.54657	-2.6877	-1.04156	-0.939449	-0.967224	-0.135252	-0.790062	-3.23254	-2.73169	-3.66652	-3.43384	1.35738	-2.16626	-2.88598	-1.93743	-3.36721	-1.57141	-0.949814	-3.15841	-3.36007	-3.33081	-1.76145	-0.972878	-3.43336	-0.228715	0.370401	-3.10069	0.72517	-0.783276	-1.63554	-2.09439	-2.82392	-1.6915	-1.59011	-0.839605	-1.04518	-0.250198	1.34633	-2.58528	-1.40162	-3.93801	-3.19392	-1.0196	-4.13448	-3.65336	-0.0895345
hsa-miR-3173-5p	-2.26643	-2.46156	-0.608451	0.775355	-1.10274	-0.556135	-2.52441	-0.119227	-0.135252	-2.37502	-1.64758	-0.409765	-3.66652	-1.11191	-0.517089	-2.16626	-2.88598	-1.93743	-1.78225	-0.834442	-0.464387	-3.15841	-3.36007	-1.74585	-1.76145	-0.972878	-3.43336	-1.81368	-0.281675	-1.51572	0.3626	-2.00567	-1.63554	-2.09439	-2.82392	-1.6915	-0.367714	-0.839605	-1.04518	-3.05755	1.34633	-1.00032	-0.664657	-3.93801	1.05401	-0.282635	-4.13448	-3.65336	-2.41146
hsa-miR-3174	-2.26643	-2.46156	1.26602	0.775355	-2.6877	0.5434	-0.202483	0.411287	0.712745	-2.37502	-0.910614	-0.409765	-3.66652	-3.43384	0.219877	1.00367	-1.30102	-1.93743	-0.197283	0.303061	-0.949814	-0.351059	0.0993568	-3.33081	-1.76145	-0.972878	1.32152	1.88676	0.370401	-0.778758	0.72517	-3.59063	-1.63554	-2.09439	-1.23896	0.630429	-0.367714	-2.42457	2.12474	0.849338	1.34633	-2.58528	0.713854	0.309915	-0.871987	1.09588	-2.54952	2.01907	-2.41146
hsa-miR-3175	-2.26643	-2.46156	-2.19341	-1.54657	-2.6877	-3.36349	-2.52441	-3.28915	-2.45718	-2.37502	-3.23254	-2.73169	-3.66652	-3.43384	-2.10205	-2.16626	-2.88598	-1.93743	-3.36721	-3.15637	-3.27174	-3.15841	-3.36007	-3.33081	-1.76145	-0.972878	-3.43336	-0.228715	-3.08903	-3.10069	-2.44476	-3.59063	-3.2205	-2.09439	-2.82392	-1.6915	-3.17507	-2.42457	-2.63014	-3.05755	1.34633	-2.58528	-2.98659	-3.93801	-3.19392	-2.60456	-4.13448	-3.65336	-2.41146
hsa-miR-3176	0.0554977	-0.876596	0.613941	2.36032	2.17028	-1.77853	0.645514	-0.481798	0.350175	-2.37502	-3.23254	-0.409765	-1.34459	0.958475	0.219877	1.74063	0.573453	-0.352469	0.333232	0.0135546	1.12058	0.929049	-0.19015	-0.523456	-1.76145	2.19705	0.958954	3.47172	1.30329	1.42288	1.25568	-0.131199	0.238927	3.19101	-0.0165648	2.39596	1.21725	0.745357	2.49914	2.61487	5.04677	-2.58528	0.713854	-0.237573	0.712975	0.565362	-0.047021	-2.06839	-0.0895345
hsa-miR-3177-3p	1.43401	-0.876596	0.613941	2.36032	0.48222	-1.04156	1.72352	0.958775	1.00225	0.432331	0.467898	0.727738	0.857045	1.69544	2.29027	0.641097	1.86891	-0.352469	1.15635	0.0135546	1.37211	0.0115114	0.0993568	-1.00888	-0.176488	-0.972878	2.12123	4.1636	0.611409	-1.51572	1.94756	1.26735	0.238927	4.59211	0.87652	3.2627	2.60629	-0.10264	1.76217	1.33476	4.51626	-2.58528	-2.98659	-3.93801	-0.871987	0.565362	-0.434044	-1.33143	-0.8265
hsa-miR-3178	1.193	-0.13963	0.976512	2.36032	-0.365777	-1.04156	0.282944	0.170279	1.00225	0.794901	-0.910614	-0.409765	0.240373	1.77561	2.29027	2.08167	1.20148	1.23249	2.12465	-0.834442	-0.464387	0.748477	-0.55272	0.369629	3.85326	2.93401	1.69592	1.64575	-1.50407	1.94371	1.80317	1.16426	1.53438	4.38134	0.87652	3.51795	1.07286	1.27587	-0.308216	-0.735625	5.8699	-2.58528	-0.664657	-0.478581	1.85048	0.565362	-4.13448	-2.06839	1.28898
hsa-miR-3179	0.0554977	-0.876596	0.128515	-1.54657	-2.6877	-1.77853	-0.202483	-3.28915	0.712745	-0.790062	0.22689	0.0756616	-0.496592	-3.43384	-0.517089	-2.16626	-1.30102	1.522	-0.197283	0.0135546	0.187689	0.0115114	-3.36007	0.369629	1.40847	1.34905	0.814564	-0.228715	0.81786	-0.293331	0.3626	-3.59063	-0.898577	-2.09439	-0.501992	-1.6915	-1.59011	-2.42457	-2.63014	-3.05755	3.66826	-2.58528	-2.98659	-1.61608	0.712975	-2.60456	-2.54952	-1.33143	-2.41146
hsa-miR-3180-5p	-2.26643	-2.46156	-2.19341	-1.54657	-2.6877	0.0959415	2.76099	-3.28915	-2.45718	3.8148	-3.23254	-2.73169	-3.66652	0.266597	-2.10205	-2.16626	1.972	-1.93743	-1.04528	-3.15637	2.28285	-3.15841	-3.36007	-3.33081	-0.176488	-0.972878	2.94168	2.83018	2.69233	-3.10069	2.31013	-2.00567	1.42335	-2.09439	2.79079	-1.6915	2.03438	-2.42457	-0.308216	-1.47259	1.34633	2.9693	2.05781	2.08436	-3.19392	-2.60456	-4.13448	-3.65336	-2.41146
hsa-miR-3182	3.96239	4.35862	5.47192	4.23479	3.37838	5.08359	5.11221	2.59349	3.98576	3.23969	4.87075	2.47776	2.90334	1.08972	5.07786	5.78211	2.15842	5.05125	2.93657	2.866	1.12058	2.05104	6.17325	3.94531	4.26092	3.78201	4.52664	5.44371	2.79361	3.76968	4.77441	4.42618	3.466	2.42917	3.55112	6.24514	3.09172	6.46113	5.20906	4.95926	4.51626	1.80703	3.7816	1.94463	5.42447	2.15032	1.15092	3.03315	4.98942
hsa-miR-3183	-2.26643	-2.46156	-2.19341	-1.54657	-2.6877	-3.36349	-0.202483	-3.28915	-2.45718	-2.37502	-3.23254	-2.73169	-3.66652	-3.43384	-2.10205	-2.16626	-2.88598	-1.93743	-3.36721	-3.15637	-3.27174	-3.15841	-3.36007	-1.74585	-1.76145	-0.972878	-1.8484	-1.81368	-3.08903	-3.10069	-0.859793	-3.59063	-3.2205	-2.09439	-2.82392	-1.6915	-3.17507	-0.10264	-2.63014	-3.05755	1.34633	-1.00032	-2.98659	-3.93801	-3.19392	-2.60456	-4.13448	-3.65336	-2.41146
hsa-miR-3185	-2.26643	-2.46156	-2.19341	-1.54657	-2.6877	-3.36349	-2.52441	-3.28915	-2.45718	-2.37502	-3.23254	-2.73169	-3.66652	-3.43384	-2.10205	-2.16626	-2.88598	-0.352469	-3.36721	-3.15637	-3.27174	-3.15841	-3.36007	-3.33081	-1.76145	-0.972878	-3.43336	-1.81368	-3.08903	-3.10069	-2.44476	-3.59063	-3.2205	-2.09439	-2.82392	-1.6915	-3.17507	-2.42457	0.539781	-3.05755	1.34633	-2.58528	-2.98659	-3.93801	-3.19392	-2.60456	-4.13448	-3.65336	-2.41146
hsa-miR-3186-3p	-2.26643	-2.46156	-2.19341	-1.54657	-2.6877	-3.36349	-2.52441	-3.28915	-2.45718	-2.37502	-3.23254	-2.73169	-3.66652	-3.43384	-2.10205	-2.16626	-2.88598	-1.93743	-3.36721	-3.15637	-3.27174	-3.15841	-3.36007	-3.33081	-1.76145	-0.972878	-3.43336	-0.228715	-3.08903	-3.10069	-2.44476	-3.59063	-3.2205	-2.09439	-2.82392	-1.6915	-3.17507	-2.42457	-2.63014	-3.05755	1.34633	-2.58528	-2.98659	-3.93801	-3.19392	-2.60456	-4.13448	-3.65336	-2.41146
hsa-miR-3187-3p	-0.681468	-0.876596	0.976512	0.0383895	-1.10274	-1.77853	-0.939449	-3.28915	-0.872217	-2.37502	-3.23254	-2.73169	-2.08155	0.0255887	1.06787	0.641097	-0.564051	-1.93743	1.27665	-3.15637	-0.101817	-0.351059	-0.19015	-3.33081	-1.76145	-0.972878	-0.626009	0.993678	-0.767102	0.806205	-0.122827	1.45376	-3.2205	3.19101	-1.23896	0.630429	0.525371	-2.42457	2.49914	-1.47259	5.73865	-2.58528	-2.98659	-3.93801	-0.871987	-2.60456	-1.81256	-3.65336	0.395892
hsa-miR-3187-5p	-2.26643	-2.46156	-2.19341	0.775355	-2.6877	-3.36349	-2.52441	-3.28915	-2.45718	-2.37502	-3.23254	-2.73169	-3.66652	-3.43384	-2.10205	-2.16626	-2.88598	-1.93743	-1.04528	-3.15637	-3.27174	-3.15841	-3.36007	-3.33081	-1.76145	-0.972878	-1.8484	-1.81368	-3.08903	-1.51572	-2.44476	-1.2687	-3.2205	-2.09439	-2.82392	-1.6915	-3.17507	-2.42457	-2.63014	-3.05755	1.34633	-2.58528	-2.98659	-3.93801	-3.19392	-2.60456	-4.13448	-2.06839	-2.41146
hsa-miR-3188	-0.681468	-0.876596	-2.19341	-1.54657	-2.6877	-1.04156	-0.202483	-1.70419	-0.872217	-0.790062	-1.64758	-1.14673	-3.66652	-1.84888	0.705304	-2.16626	-2.88598	-1.93743	-3.36721	-3.15637	-3.27174	-0.836486	-3.36007	-1.00888	-1.76145	-0.972878	-3.43336	0.508251	0.611409	0.599754	-2.44476	-2.00567	-1.63554	-2.09439	-2.82392	-1.6915	-3.17507	-2.42457	0.829287	-3.05755	3.66826	-2.58528	0.18334	-0.478581	-3.19392	-2.60456	-4.13448	-2.06839	-2.41146
hsa-miR-3189-3p	0.0554977	-2.46156	-0.608451	-1.54657	-2.6877	-3.36349	-2.52441	-0.967224	0.350175	-0.790062	-3.23254	-0.409765	-1.34459	-1.11191	1.35738	1.00367	-0.564051	-1.93743	-1.78225	-3.15637	-0.464387	0.301018	-3.36007	-3.33081	-1.76145	-0.972878	-0.626009	-1.81368	-0.767102	0.0692393	-0.122827	-0.131199	-3.2205	-2.09439	-1.23896	0.630429	0.731822	-0.839605	0.17721	-1.47259	3.66826	-0.263357	-2.98659	-3.93801	-3.19392	-2.60456	-0.964559	-2.06839	-0.8265
hsa-miR-3189-5p	-2.26643	-2.46156	-2.19341	-1.54657	-2.6877	-3.36349	-2.52441	-3.28915	-2.45718	-2.37502	-3.23254	-2.73169	-3.66652	-3.43384	-2.10205	-2.16626	-2.88598	-1.93743	-3.36721	-3.15637	-3.27174	-3.15841	-3.36007	-3.33081	-1.76145	-0.972878	-3.43336	-1.81368	-3.08903	-1.51572	-2.44476	-3.59063	-0.898577	-2.09439	-2.82392	-1.6915	-3.17507	-2.42457	-2.63014	-3.05755	1.34633	-2.58528	-2.98659	-3.93801	-3.19392	-2.60456	-4.13448	-3.65336	-2.41146
hsa-miR-3193	-2.26643	-2.46156	-0.608451	-1.54657	-2.6877	-3.36349	-2.52441	-3.28915	-2.45718	-2.37502	-0.910614	-1.14673	-3.66652	-3.43384	-2.10205	-2.16626	-2.88598	-1.93743	-3.36721	-3.15637	-3.27174	-3.15841	-3.36007	-1.00888	-1.76145	-0.972878	-3.43336	-1.81368	-3.08903	-3.10069	-0.859793	-2.00567	-3.2205	-2.09439	-2.82392	-1.6915	-3.17507	-2.42457	-2.63014	0.112372	3.66826	-2.58528	-2.98659	-3.93801	-3.19392	-2.60456	-4.13448	-3.65336	-2.41146
hsa-miR-3194-5p	-2.26643	-2.46156	-2.19341	-1.54657	-2.6877	-1.77853	-2.52441	-3.28915	-2.45718	-2.37502	-3.23254	-1.14673	-2.08155	-3.43384	-0.517089	-2.16626	-2.88598	-1.93743	-3.36721	-3.15637	-3.27174	-3.15841	-3.36007	-3.33081	-1.76145	-0.972878	-3.43336	-1.81368	-3.08903	-3.10069	-2.44476	-3.59063	-3.2205	-2.09439	-2.82392	-1.6915	-3.17507	-2.42457	-2.63014	-1.47259	1.34633	-2.58528	-2.98659	-3.93801	-3.19392	-2.60456	-4.13448	-3.65336	-2.41146
hsa-miR-3195	1.9815	1.23888	1.71348	1.62335	1.70461	1.28037	0.282944	0.411287	-2.45718	1.71244	-0.425187	-1.14673	-2.08155	-0.263918	-2.10205	2.78794	-0.0786239	0.869923	0.0922238	0.0135546	-0.464387	0.542026	1.16349	-1.00888	2.32601	1.83448	0.026068	-0.228715	-0.767102	-0.778758	3.78406	-0.783276	0.479935	7.19332	1.81994	0.630429	-0.367714	2.93298	1.0703	-0.250198	6.83819	-0.263357	0.472846	-0.478581	-0.0239905	0.202792	-4.13448	-0.48343	1.28898
hsa-miR-3196	2.25713	1.6259	1.26602	1.91286	0.11965	0.5434	-0.939449	0.170279	-0.872217	1.71244	0.22689	-1.14673	0.7258	0.473048	1.06787	4.49195	0.814461	3.73499	0.539683	1.09156	-0.464387	0.0115114	2.57066	-1.74585	2.63087	3.67098	1.21049	2.83018	0.370401	1.54317	3.0471	0.109809	1.17181	5.4213	1.93097	3.51795	-0.853141	2.86083	2.01371	2.67037	6.96104	1.32161	2.50527	1.94463	1.05401	0.202792	-0.964559	1.20463	0.758462
hsa-miR-3198	-2.26643	-2.46156	-2.19341	-1.54657	-2.6877	-3.36349	-2.52441	-3.28915	-2.45718	-2.37502	-3.23254	-2.73169	-3.66652	-3.43384	-2.10205	-2.16626	-2.88598	-1.93743	-3.36721	-3.15637	-3.27174	-3.15841	-3.36007	-3.33081	-1.76145	-0.972878	-3.43336	-1.81368	-3.08903	-3.10069	-2.44476	-3.59063	-3.2205	-2.09439	-2.82392	-0.106537	-3.17507	-2.42457	-2.63014	-3.05755	1.34633	-2.58528	-2.98659	-3.93801	-3.19392	-2.60456	-4.13448	-3.65336	-2.41146
hsa-miR-3199	-2.26643	-2.46156	-2.19341	-1.54657	-2.6877	-3.36349	-0.939449	-1.70419	-2.45718	-2.37502	-3.23254	-2.73169	-3.66652	-1.84888	-2.10205	-2.16626	-2.88598	-1.93743	-3.36721	-3.15637	-1.68678	-3.15841	-3.36007	-1.74585	-1.76145	-0.972878	-3.43336	-1.81368	-1.50407	-3.10069	-2.44476	-3.59063	-3.2205	-2.09439	-2.82392	-1.6915	-1.59011	-0.839605	-2.63014	-3.05755	1.34633	-2.58528	-2.98659	-3.93801	-3.19392	-2.60456	-4.13448	-3.65336	-2.41146
hsa-miR-32-3p	-2.26643	-2.46156	-2.19341	-1.54657	-1.10274	1.6809	-2.52441	0.170279	1.00225	-2.37502	-0.062617	-0.409765	-3.66652	-1.84888	-2.10205	0.641097	-1.30102	0.384496	-1.78225	0.931092	-3.27174	-3.15841	-0.55272	-1.74585	-1.76145	-0.972878	-1.11144	-0.228715	-0.767102	0.599754	-2.44476	0.109809	-1.63554	-2.09439	-2.82392	1.11586	-1.59011	-2.42457	-1.04518	0.112372	1.34633	-1.00032	-0.17923	-2.35305	1.32965	1.30233	-0.047021	1.30084	0.395892
hsa-miR-32-5p	3.28816	2.89599	4.31438	3.73883	3.28958	5.45349	4.29577	2.90067	3.8466	4.72301	3.39681	2.94073	2.9334	3.36057	4.0477	3.89983	3.22255	3.10696	4.68264	3.55788	2.83678	3.55583	4.36102	3.17698	3.28294	4.31252	3.25314	2.70988	2.5834	3.52867	3.16995	3.22955	4.32639	-0.509432	2.79079	3.35289	3.67042	3.06729	3.15122	4.21857	2.9313	4.81559	4.7882	2.8564	5.61022	5.86711	4.89066	3.98327	3.56582
hsa-miR-3200-3p	0.903495	1.78637	3.91511	3.66288	1.83586	-3.36349	0.93502	1.3547	2.49702	1.32542	-0.062617	2.2225	1.28768	1.52035	3.82869	2.3573	1.36195	1.76301	1.58699	1.79783	0.81572	2.05104	1.39481	-1.00888	-0.176488	1.34905	2.83342	5.26314	4.07084	1.29163	2.07881	2.43174	2.20576	2.95	2.66793	4.49833	4.0246	1.66289	5.09095	2.4343	5.59426	1.50218	2.79477	-0.237573	1.1984	4.3143	1.07497	0.738962	1.83646
hsa-miR-3200-5p	-2.26643	0.345797	-0.608451	-1.54657	-1.10274	-3.36349	-0.202483	0.170279	0.350175	-2.37502	-3.23254	-0.409765	-0.207086	-0.626488	1.59839	-2.16626	-1.30102	-0.352469	-0.197283	-3.15637	0.428697	0.0115114	-3.36007	-3.33081	-1.76145	1.34905	0.267076	1.64575	0.0808947	0.0692393	-2.44476	-0.131199	-1.63554	-2.09439	0.87652	-0.106537	1.57982	-0.10264	0.539781	-3.05755	1.34633	-1.00032	-2.98659	-3.93801	-1.60895	0.565362	-0.964559	0.434107	-0.8265
hsa-miR-320a-3p	11.4709	11.1602	10.094	10.1758	10.8053	9.66424	10.8819	11.5525	8.96646	9.44156	11.5436	10.5015	10.8593	10.4088	11.6268	9.48704	10.4554	9.97359	9.84696	10.1665	11.2607	11.3472	9.9899	9.87055	10.4844	10.1219	9.29859	12.1673	11.2268	9.85986	11.8173	10.3152	9.15318	12.8647	9.32424	9.43456	9.94468	12.4183	9.46492	9.93308	13.8983	7.63509	8.62028	8.65655	9.63243	9.46522	9.26386	9.40176	10.1376
hsa-miR-320a-5p	-0.681468	-2.46156	-2.19341	-1.54657	-2.6877	-3.36349	-2.52441	-3.28915	-2.45718	-2.37502	-3.23254	-2.73169	-3.66652	-3.43384	-2.10205	-2.16626	-1.30102	-1.93743	-3.36721	-1.57141	-1.68678	-1.57345	-0.19015	-3.33081	-1.76145	0.612085	-1.8484	-1.81368	-3.08903	-3.10069	-2.44476	-3.59063	-3.2205	-2.09439	-2.82392	-1.6915	-0.853141	-0.839605	-2.63014	-3.05755	1.34633	-2.58528	-2.98659	-3.93801	-1.60895	-1.0196	-1.32713	-3.65336	-2.41146
hsa-miR-323a-3p	3.01897	2.39642	2.1989	3.09728	1.70461	-0.556135	3.03018	1.75524	2.4008	1.53187	2.19372	-2.73169	0.857045	1.69544	2.65284	2.4776	1.86891	0.869923	2.41415	1.97291	3.46972	1.69957	2.42128	2.34161	3.28294	1.34905	1.32152	3.47172	2.79361	0.599754	3.3366	1.90122	1.98895	-2.09439	2.22047	1.47843	1.77913	3.0017	2.65526	2.22785	4.15369	1.66264	2.1427	-0.0311219	-0.0239905	2.03929	1.22307	1.30084	3.51927
hsa-miR-323a-5p	-2.26643	-2.46156	-2.19341	-1.54657	-2.6877	-3.36349	-2.52441	-3.28915	-2.45718	-2.37502	-3.23254	-2.73169	-3.66652	-3.43384	-2.10205	-2.16626	-2.88598	-1.93743	-3.36721	-3.15637	-3.27174	-3.15841	-3.36007	-3.33081	-1.76145	-0.972878	-3.43336	-1.81368	-3.08903	-1.51572	-2.44476	-3.59063	-3.2205	-2.09439	-2.82392	-1.6915	-3.17507	-2.42457	-1.04518	-3.05755	1.34633	-2.58528	-2.98659	-3.93801	-3.19392	-2.60456	-4.13448	-3.65336	-2.41146
hsa-miR-323b-3p	1.64046	-0.876596	0.128515	2.54089	1.01273	0.5434	0.93502	-0.119227	1.44971	-0.790062	0.467898	-2.73169	-2.08155	-0.626488	2.14588	1.92121	0.814461	-1.93743	0.333232	0.303061	1.77265	0.748477	1.49791	0.756652	0.560478	2.48655	-1.11144	2.09321	1.76895	0.986777	2.7647	-0.420706	1.17181	-2.09439	-1.23896	-1.6915	-0.853141	0.382787	1.61778	0.112372	3.66826	0.874147	0.713854	-0.478581	-3.19392	1.4829	-0.964559	0.253535	3.14313
hsa-miR-324-3p	3.56646	4.1083	4.77237	4.47579	4.20711	3.98524	3.95132	4.17845	3.80961	3.64734	3.07124	2.8229	3.38877	4.30087	4.0477	4.06256	3.22255	3.89546	3.57531	4.42106	4.09458	3.21663	3.69521	3.07858	4.3883	4.51898	4.21769	5.15211	4.97167	3.61356	5.1477	3.03873	3.81292	4.77597	3.05872	5.52767	3.96448	4.90635	3.74489	4.5645	6.30053	4.49153	4.09023	3.7967	3.24903	5.41224	2.55202	3.4862	3.56582
hsa-miR-324-5p	5.311	3.51572	5.71948	5.44211	2.98472	3.60229	5.50349	3.25001	5.02664	4.74392	3.07124	4.23409	3.59087	4.9281	4.79277	4.27669	3.9342	4.36635	5.43692	4.17455	4.37931	2.81887	4.12374	3.35569	4.30464	4.45339	4.20326	4.72548	4.99312	4.73852	3.70499	3.79307	4.14582	3.78825	3.32583	5.42744	5.11495	4.3169	4.80448	4.51988	5.99019	4.70934	5.31262	4.13345	3.67645	5.6481	3.92621	4.7771	4.98942
hsa-miR-326	0.0554977	0.708367	3.47901	2.70135	1.95615	1.16007	0.93502	0.79831	2.4008	2.37986	1.29102	1.66062	0.857045	0.958475	1.06787	2.3573	1.50634	2.15003	1.38768	1.59852	1.58624	1.36515	1.99748	0.128621	1.0459	3.41944	2.90649	2.83018	2.12042	2.18472	1.46214	1.36357	2.61239	2.54946	1.5684	2.39596	3.23432	2.09899	4.50941	2.55716	3.66826	2.544	3.38845	1.41954	2.58744	3.77048	2.89894	2.27738	1.676
hsa-miR-328-3p	0.903495	0.708367	1.50703	3.20831	2.66985	2.1911	3.66541	2.43877	2.90037	2.66937	2.05286	2.02319	3.59087	3.62144	2.65284	2.3573	1.75788	1.522	1.84225	2.866	3.59862	2.12699	1.16349	1.87864	2.63087	1.83448	2.75646	1.35625	2.74386	2.83005	3.62133	-0.783276	2.3942	-2.09439	2.22047	1.47843	3.74379	1.03486	2.49914	1.69733	6.70389	2.9693	1.7683	2.40184	1.56097	3.50396	3.3969	2.41273	2.23239
hsa-miR-329-3p	2.25713	1.78637	1.50703	2.84574	1.01273	1.16007	2.60487	1.46574	1.24326	1.8729	1.52235	-1.14673	1.37788	0.814085	2.85214	1.92121	1.02091	2.81746	2.12465	2.05308	2.91808	2.39618	1.84938	1.95459	2.88241	1.34905	2.18135	2.43425	2.33723	1.6542	2.68453	1.61882	1.42335	2.8598	2.38553	1.11586	0.912394	-2.42457	1.89342	0.112372	3.66826	2.36891	2.50527	0.309915	-0.871987	3.01015	1.69841	2.8858	2.63293
hsa-miR-329-5p	-2.26643	-2.46156	-2.19341	-1.54657	-2.6877	-3.36349	-2.52441	-3.28915	-2.45718	-2.37502	-3.23254	-2.73169	-3.66652	0.0255887	-2.10205	-2.16626	-2.88598	-1.93743	-3.36721	-3.15637	-0.949814	-3.15841	-3.36007	-3.33081	-1.76145	-0.972878	-3.43336	-1.81368	-3.08903	-3.10069	-2.44476	-3.59063	-3.2205	-2.09439	-2.82392	-1.6915	-3.17507	-2.42457	-2.63014	-3.05755	1.34633	-2.58528	-2.98659	-3.93801	-3.19392	-2.60456	-4.13448	-3.65336	-2.41146
hsa-miR-330-3p	5.79427	5.64173	6.69228	5.90464	5.71744	4.99845	5.81098	5.11599	5.87821	4.9737	4.86022	5.81134	4.46791	4.99661	6.36147	4.49195	4.70648	5.33869	5.7749	5.20557	6.06141	5.49622	5.15168	4.86395	4.92505	5.21695	6.05648	6.7216	6.20329	5.05413	5.95185	4.7358	4.75104	7.59735	5.1817	5.79232	6.98606	4.56412	5.84964	4.63593	8.62246	4.15618	6.51923	5.63374	4.17241	5.6669	4.66318	5.15078	5.10424
hsa-miR-330-5p	3.15983	3.15315	3.68923	2.84574	2.44158	2.94029	3.77937	2.68813	2.75227	3.05124	2.6982	3.1012	2.48323	2.83294	3.32421	2.69172	2.15842	3.27202	3.66622	1.97291	3.1712	3.21663	3.08287	2.16104	3.19275	3.27505	3.38682	2.57864	2.40282	2.87659	3.28317	2.13729	1.73369	1.60604	2.79079	3.51795	3.23432	2.09899	3.55968	2.49704	4.80577	2.544	2.568	0.705844	1.93537	2.03929	2.1323	1.63205	2.87394
hsa-miR-331-3p	2.12589	3.76726	3.47901	3.09728	3.72169	3.26587	3.14801	3.60567	3.03467	3.3529	3.30662	2.3127	2.77643	1.52035	2.29027	2.78794	2.2433	3.27202	3.14059	4.40587	4.617	2.81887	3.55879	1.87864	2.48648	3.78201	3.13649	5.08114	4.24189	2.9654	3.28317	2.47546	2.20576	3.97169	2.79079	3.16648	2.89102	3.68396	3.2525	2.77534	5.99019	4.28508	4.09023	3.86289	3.92503	5.52986	3.3969	3.71297	3.3699
hsa-miR-331-5p	-2.26643	-0.13963	0.128515	0.0383895	-1.10274	-1.77853	0.282944	-0.481798	0.712745	-2.37502	0.22689	-2.73169	-0.496592	-1.11191	-0.517089	-0.581295	0.573453	-0.352469	1.02511	0.931092	0.187689	-0.351059	0.546816	-0.523456	1.0459	1.83448	0.814564	1.35625	-0.767102	-0.778758	-2.44476	0.932931	-0.898577	-2.09439	-1.23896	1.47843	-1.59011	-0.10264	1.0703	1.80043	3.66826	0.22207	0.472846	-1.13066	0.893547	1.78775	0.723497	-1.33143	0.395892
hsa-miR-335-3p	6.81305	6.79818	7.15753	6.658	6.88025	6.62661	8.17863	7.60945	7.26904	6.8562	7.6751	5.88669	6.47431	8.22927	8.02078	6.18689	8.69663	6.31523	6.33496	6.05064	6.63063	7.12352	7.64485	8.08862	9.12805	7.943	6.78943	7.78065	6.82535	7.10755	6.72266	7.73861	7.54685	9.46832	7.56947	8.49956	8.33223	7.67215	7.55597	8.05814	6.90092	8.82358	7.29534	7.2902	7.57013	7.63504	6.34429	6.77186	7.59837
hsa-miR-335-5p	7.58688	9.15269	8.88407	8.05891	9.53841	9.77013	9.13067	10.1359	9.08149	9.8577	9.83472	7.12162	9.52377	8.68477	9.15475	8.36415	9.32317	9.3497	8.28788	9.6664	10.281	9.21309	9.33363	9.3524	10.1909	11.8574	8.6209	9.81795	9.40657	9.70808	9.56961	8.37624	9.8471	9.63225	9.3369	8.39198	9.43849	9.96102	9.34821	10.0815	8.71266	10.6155	9.94249	10.7841	10.3018	10.4731	8.76619	10.2334	9.09286
hsa-miR-337-3p	0.0554977	-0.876596	-0.608451	0.775355	0.771727	1.3914	-0.202483	-1.70419	0.350175	0.432331	-0.062617	-1.14673	-2.08155	-1.84888	0.219877	2.22606	-1.30102	-0.352469	-1.78225	1.09156	2.08581	0.301018	1.59412	0.369629	0.560478	0.612085	1.21049	1.35625	1.95536	-3.10069	-0.122827	-2.00567	1.30306	-2.09439	-0.0165648	-1.6915	-0.367714	-2.42457	0.829287	-0.735625	1.34633	-1.00032	2.43968	-0.0311219	2.01554	2.75299	2.20537	2.22929	1.49543
hsa-miR-337-5p	-0.681468	-0.876596	0.128515	1.26078	-1.10274	-0.556135	-0.202483	0.411287	1.79075	1.08441	0.854921	-2.73169	0.0339224	-3.43384	1.59839	0.641097	-2.88598	0.384496	0.0922238	1.09156	0.428697	-0.836486	-0.55272	0.756652	-1.76145	-0.972878	-0.263439	-0.228715	1.1589	0.358746	-2.44476	-1.2687	-0.0505799	-2.09439	-2.82392	0.630429	-0.367714	0.382787	0.539781	0.112372	1.34633	1.50218	2.8463	2.32877	1.1984	2.60489	2.60698	3.14106	-0.0895345
hsa-miR-338-3p	6.13017	5.33934	5.2578	4.72021	5.97407	5.5702	3.91853	4.27309	2.49702	5.33233	3.30662	3.19904	4.21	2.18087	3.57037	4.27669	3.45387	5.0738	2.86161	4.20995	5.17534	5.97344	1.39481	5.30943	6.3207	4.45339	3.76631	3.31561	4.76272	5.53956	4.52103	2.24226	5.27535	2.76359	5.62316	4.61228	3.96448	4.4458	4.8697	5.58269	5.4338	6.74787	6.40358	3.62423	5.72196	8.3605	5.42585	2.22929	3.89232
hsa-miR-338-5p	5.88839	3.37133	4.03541	3.49782	4.25481	4.3847	3.70441	2.97763	1.44971	4.31148	1.15978	2.39759	4.6509	1.52035	3.82869	2.87814	1.75788	3.99331	1.58699	2.33548	4.36488	4.77822	1.49791	2.64647	5.15741	3.55068	3.86126	2.70988	3.85348	3.81818	3.0471	2.19073	3.34935	3.83634	5.3904	3.5939	3.19997	3.84222	3.47838	3.41818	3.66826	3.19608	3.7816	3.2419	4.58087	4.59511	2.60698	1.47593	3.77836
hsa-miR-339-3p	5.49512	6.1859	6.06868	6.00032	6.57674	6.11022	6.4784	6.88202	5.77644	6.54085	6.23302	4.46798	6.00767	5.75351	6.84339	6.15115	5.2989	5.62481	6.889	5.48387	6.45448	4.62949	5.74583	5.74333	6.38321	6.30325	5.74903	6.44842	5.49968	6.08667	5.73017	6.96108	6.11265	7.1559	5.98021	6.64389	6.17587	6.59502	5.86571	5.66012	6.55579	5.26646	5.1167	6.62328	4.86678	6.08543	4.43916	5.09148	5.68129
hsa-miR-339-5p	8.15458	8.24148	8.13189	8.21332	9.04149	7.93285	8.94777	9.35493	7.78003	8.6755	8.59837	7.75916	7.77175	7.97926	9.00974	7.81816	8.0733	7.33169	8.54979	8.16274	9.04934	7.16239	7.37209	8.49693	8.94849	8.01296	8.03475	8.69709	7.7959	8.85605	8.44475	9.33696	8.79247	8.6017	7.6508	8.03812	8.34898	8.79521	7.77393	7.83802	9.93505	8.98978	7.48407	8.29231	6.72346	8.14949	6.62956	6.91934	8.77031
hsa-miR-33a-3p	0.540925	-0.13963	0.613941	-1.54657	0.771727	-1.04156	-2.52441	-1.70419	-2.45718	0.432331	0.22689	0.727738	-0.859162	-1.84888	-2.10205	1.29317	-0.0786239	0.869923	-1.78225	-3.15637	-1.68678	-3.15841	0.0993568	0.369629	-1.76145	-0.972878	1.21049	0.508251	-0.767102	1.7573	-2.44476	-2.00567	0.479935	-2.09439	-1.23896	-1.6915	-0.367714	-0.839605	-2.63014	0.849338	1.34633	2.05857	2.37097	-0.237573	0.712975	2.52472	1.74816	-0.193924	1.28898
hsa-miR-33a-5p	5.85769	5.25954	6.27011	5.39594	4.90475	6.21583	5.59971	5.42852	5.27753	5.94239	5.64704	4.16312	4.82132	5.61328	4.84046	6.0285	4.4269	5.4113	5.3367	3.53013	4.12914	5.55239	5.51337	6.35394	4.68149	4.69955	6.68428	4.33607	4.73752	5.65754	4.47411	5.17424	5.58363	3.19101	5.62316	8.50203	5.06811	5.53543	4.66448	5.97311	4.80577	5.53884	5.84947	3.97488	5.40227	7.69808	6.55813	4.054	3.51927
hsa-miR-33b-3p	1.64046	-0.13963	-2.19341	0.0383895	0.11965	-0.556135	-0.202483	0.170279	-0.872217	-2.37502	-0.062617	0.0756616	-3.66652	-1.84888	0.705304	0.15567	-0.564051	-1.93743	-1.78225	-1.57141	-0.101817	-3.15841	-0.19015	0.57608	1.0459	0.612085	0.473527	1.88676	0.0808947	-0.778758	-2.44476	0.801687	-0.898577	-2.09439	-1.23896	0.630429	0.284363	-2.42457	-2.63014	1.46601	1.34633	-0.263357	0.713854	-1.13066	-0.386561	0.202792	-4.13448	-2.06839	-0.0895345
hsa-miR-33b-5p	1.9815	-2.46156	-2.19341	0.0383895	-2.6877	0.5434	0.282944	-0.481798	-0.135252	-0.790062	1.29102	-1.14673	1.54294	0.0255887	-2.10205	0.15567	-0.564051	1.23249	-1.78225	-1.57141	-0.949814	0.748477	0.727388	1.19275	-1.76145	-0.972878	1.61103	-0.228715	-0.767102	2.18472	-2.44476	0.932931	0.866958	-2.09439	-1.23896	1.47843	-0.853141	0.745357	-0.308216	1.80043	1.34633	-2.58528	0.18334	-3.93801	0.506524	2.68084	-0.675052	-2.06839	-2.41146
hsa-miR-340-3p	5.24927	5.5328	5.64579	6.06076	4.90475	4.64213	4.94319	4.97294	5.23631	4.44515	4.34489	4.25699	4.49839	4.54915	6.36962	4.30948	5.18548	4.17109	6.08606	5.667	4.78895	5.43778	3.71674	5.19667	4.80841	4.15641	5.00543	5.34619	5.44625	2.7322	4.95612	3.9868	3.85631	5.4525	5.51147	6.07005	5.66098	4.14529	3.93971	4.5645	5.4338	4.63388	4.44804	3.7967	2.91461	5.45613	4.11818	3.35787	4.24675
hsa-miR-340-5p	10.4277	10.6842	10.7912	11.0564	11.1244	11.2622	10.1849	10.4355	10.8083	10.5109	10.7967	10.3366	10.7572	10.1745	10.7727	11.1056	10.3903	10.771	11.198	11.6321	10.932	10.8013	10.7079	10.4994	9.83054	11.2936	11.3525	11.1374	11.5128	10.0766	10.6695	10.3653	11.3749	10.7773	11.2459	11.2963	11.4248	10.5826	11.2693	11.2771	10.3935	11.0444	11.6475	12.07	11.5781	11.7242	11.3577	12.091	10.8405
hsa-miR-342-3p	6.93569	7.32471	6.15088	6.49235	6.37569	6.83495	7.72233	6.98581	7.46912	7.21556	6.67285	7.13713	7.03132	6.75475	7.9973	7.04076	6.99207	7.43543	8.17631	7.61759	7.3104	8.57587	6.4521	7.6139	7.18983	6.57402	7.95627	6.57434	7.37143	6.24139	7.14208	6.85128	7.1048	7.18405	7.41329	7.13822	7.05014	6.81145	6.86371	6.10987	9.01167	7.77775	7.41109	6.93927	6.71748	7.30082	7.16186	7.49576	6.98728
hsa-miR-342-5p	1.64046	1.6259	0.613941	1.26078	1.39976	1.59071	3.30848	2.13711	1.44971	2.26883	1.29102	2.76016	1.75975	2.54344	3.2555	2.08167	-0.564051	1.76301	2.65516	2.99338	2.83678	2.33344	1.39481	1.62339	1.69798	1.34905	1.77609	1.35625	2.5834	1.29163	3.66377	-1.2687	-0.0505799	-0.509432	1.42401	1.47843	1.07286	2.86083	1.27675	0.642887	5.04677	-0.263357	-2.98659	-1.61608	-3.19392	0.202792	0.819712	1.47593	1.676
hsa-miR-345-3p	-2.26643	-2.46156	-2.19341	-1.54657	-1.10274	-0.556135	-2.52441	-3.28915	-2.45718	-2.37502	-3.23254	-2.73169	-2.08155	-1.84888	-2.10205	-2.16626	-1.30102	-1.93743	-3.36721	-0.834442	-1.68678	-3.15841	-1.77511	-1.74585	-1.76145	1.34905	-3.43336	-1.81368	-1.50407	-0.293331	-0.122827	-3.59063	-1.63554	-2.09439	-2.82392	-1.6915	-1.59011	-2.42457	-0.308216	-1.47259	1.34633	-2.58528	-1.40162	1.41954	-3.19392	-2.60456	-4.13448	-1.33143	-2.41146
hsa-miR-345-5p	2.37743	1.23888	3.4213	4.18135	3.28958	3.55537	3.70441	2.43877	2.29771	1.53187	1.97691	1.79187	2.52331	2.18087	3.1074	3.38833	2.32347	3.61716	2.74132	3.53013	3.1033	2.4563	3.60571	2.73528	2.76211	4.07152	2.39953	3.47172	2.74386	4.75106	1.94756	1.61882	3.08328	-2.09439	2.95744	3.80035	3.53918	1.82336	4.46789	4.5349	3.66826	3.52324	3.55257	3.81018	3.6005	3.54518	2.27491	3.74752	2.79799
hsa-miR-346	-2.26643	-2.46156	-2.19341	-1.54657	-2.6877	-3.36349	-2.52441	-3.28915	-2.45718	-2.37502	-1.64758	-2.73169	-3.66652	-3.43384	-2.10205	0.641097	-2.88598	-1.93743	-1.78225	-0.834442	-1.68678	-3.15841	-3.36007	-3.33081	-1.76145	-0.972878	-3.43336	-1.81368	-3.08903	-3.10069	-2.44476	-3.59063	-3.2205	-2.09439	-2.82392	-1.6915	-3.17507	-2.42457	-2.63014	-3.05755	2.9313	-2.58528	-2.98659	-3.93801	-3.19392	-2.60456	-2.54952	-1.33143	-0.8265
hsa-miR-34a-3p	-0.681468	-2.46156	-2.19341	-1.54657	-2.6877	-1.04156	-2.52441	-3.28915	-2.45718	-2.37502	-3.23254	-2.73169	-3.66652	-1.84888	-2.10205	-2.16626	-2.88598	-1.93743	-3.36721	-0.834442	-1.68678	-1.57345	-1.77511	-3.33081	-0.176488	0.612085	-3.43336	-0.228715	-0.767102	-3.10069	-2.44476	-0.783276	-3.2205	-2.09439	-2.82392	-1.6915	-3.17507	-2.42457	-2.63014	-1.47259	1.34633	-1.00032	-0.664657	-3.93801	2.29794	-0.282635	-1.32713	0.434107	-2.41146
hsa-miR-34a-5p	6.67901	8.2188	6.78673	6.75264	6.10346	6.08566	6.36737	6.892	6.62763	7.24886	8.18056	6.27674	6.96375	5.6825	6.61563	6.41494	6.09986	6.72435	6.55315	8.31987	8.11034	7.6303	6.88904	6.11006	7.06192	7.48245	6.00751	7.09622	7.65159	6.34846	7.67029	6.43589	6.86563	2.66049	4.82713	7.82223	5.71063	8.69243	7.02628	6.4363	6.83819	6.47811	7.67608	5.52347	8.51474	7.51826	7.73318	7.28402	7.26978
hsa-miR-34b-3p	-2.26643	-2.46156	-2.19341	-1.54657	-2.6877	-3.36349	-2.52441	-1.70419	-0.135252	-2.37502	-3.23254	-0.409765	-3.66652	-3.43384	-2.10205	-2.16626	-2.88598	-1.93743	-1.78225	-3.15637	-0.464387	-3.15841	-3.36007	-3.33081	-1.76145	-0.972878	-1.8484	-1.81368	-1.50407	-3.10069	-2.44476	-3.59063	-3.2205	-2.09439	-2.82392	-1.6915	-3.17507	-0.839605	-2.63014	-3.05755	1.34633	-2.58528	-2.98659	-3.93801	-3.19392	-1.0196	-4.13448	-2.06839	1.49543
hsa-miR-34b-5p	-2.26643	-2.46156	-0.608451	-1.54657	-2.6877	-3.36349	-2.52441	-1.70419	-2.45718	-2.37502	-3.23254	-2.73169	-3.66652	-3.43384	-2.10205	-2.16626	-2.88598	-1.93743	-3.36721	0.0135546	-1.68678	-3.15841	-1.77511	-3.33081	-1.76145	-0.972878	-1.8484	-1.81368	-3.08903	-3.10069	-0.859793	-3.59063	-3.2205	-2.09439	-2.82392	1.11586	-3.17507	-2.42457	-1.04518	-3.05755	1.34633	-2.58528	-2.98659	-3.93801	-3.19392	0.565362	-2.54952	-2.06839	0.758462
hsa-miR-34c-3p	-2.26643	-0.13963	-2.19341	-1.54657	-2.6877	-3.36349	-0.202483	-3.28915	-0.872217	-2.37502	-3.23254	-2.73169	-3.66652	-1.84888	-0.517089	-2.16626	-1.30102	-1.93743	-1.78225	-3.15637	-1.68678	-1.57345	-1.03815	-3.33081	-1.76145	-0.972878	-1.8484	-1.81368	-3.08903	-1.51572	-2.44476	-3.59063	-3.2205	-2.09439	-1.23896	-1.6915	-3.17507	-2.42457	-2.63014	-3.05755	1.34633	-1.00032	-2.98659	-3.93801	-0.871987	-0.282635	-2.54952	-0.846	-0.0895345
hsa-miR-34c-5p	2.68777	1.78637	2.33015	2.84574	1.83586	-1.04156	2.51998	1.10316	3.03467	2.01729	1.81185	2.3127	1.46277	1.69544	1.59839	3.6151	2.15842	2.81746	2.82262	3.87705	2.70554	2.33344	2.74845	1.62339	1.93899	1.34905	3.1058	3.0443	3.17776	2.39117	2.1991	1.45376	2.71023	-2.09439	1.26354	2.70082	1.21725	2.33032	2.41425	1.69733	2.9313	2.2727	2.37097	3.0045	3.28182	3.06786	2.40467	4.02612	7.38782
hsa-miR-3529-5p	-2.26643	-2.46156	-2.19341	-1.54657	-2.6877	-3.36349	-2.52441	-1.70419	-2.45718	-2.37502	-3.23254	-2.73169	-2.08155	-3.43384	-2.10205	-0.581295	-2.88598	-1.93743	-3.36721	-3.15637	-1.68678	-1.57345	-3.36007	-1.74585	-1.76145	-0.972878	-3.43336	-1.81368	-3.08903	-0.293331	-2.44476	-3.59063	-3.2205	-2.09439	-2.82392	-1.6915	-3.17507	-0.839605	-2.63014	-3.05755	1.34633	-2.58528	-2.98659	-3.93801	-3.19392	-2.60456	-4.13448	-2.06839	-2.41146
hsa-miR-3605-3p	-0.681468	0.708367	0.613941	-1.54657	1.83586	0.5434	-0.202483	1.23441	-0.135252	-0.0530963	-3.23254	1.35577	0.857045	-1.84888	-0.517089	0.641097	-0.564051	1.23249	-0.197283	0.75052	-0.464387	-0.836486	-1.77511	-0.160886	-0.176488	0.612085	-0.263439	1.64575	1.76895	-0.293331	0.3626	0.657297	0.686386	-2.09439	-2.82392	2.00894	0.284363	0.382787	0.539781	-0.735625	4.15369	-0.263357	-0.664657	0.816875	-1.60895	0.565362	-0.434044	-0.48343	0.395892
hsa-miR-3605-5p	0.540925	-0.13963	1.26602	1.91286	1.01273	1.02883	0.645514	1.10316	1.00225	-0.0530963	0.467898	1.66062	1.19146	0.473048	1.80484	0.641097	-1.30102	0.384496	0.333232	1.48749	1.77265	-0.351059	0.340365	0.369629	0.560478	1.34905	0.267076	-0.228715	0.81786	0.986777	-0.859793	1.26735	1.42335	2.66049	-1.23896	-0.106537	1.21725	1.03486	0.829287	-0.735625	3.66826	-1.00032	0.18334	1.19127	-1.60895	0.202792	0.257834	1.5561	1.28898
hsa-miR-3606-5p	-2.26643	-2.46156	-2.19341	-1.54657	-2.6877	-1.77853	-2.52441	-1.70419	-2.45718	-0.790062	-1.64758	-2.73169	-3.66652	-1.84888	-2.10205	-0.581295	-2.88598	-1.93743	-3.36721	-3.15637	-3.27174	-3.15841	-3.36007	-3.33081	-1.76145	-0.972878	-3.43336	-1.81368	-3.08903	-3.10069	-2.44476	-3.59063	-3.2205	-2.09439	-2.82392	-1.6915	-3.17507	-2.42457	-2.63014	-3.05755	1.34633	0.22207	-0.17923	-3.93801	-3.19392	-2.60456	-0.675052	-1.33143	-2.41146
hsa-miR-3609	0.540925	0.345797	1.26602	0.775355	1.70461	2.12836	1.17603	1.56883	0.712745	0.794901	0.22689	0.438232	0.857045	0.65362	1.06787	2.08167	0.814461	1.23249	-0.559853	1.88802	1.25182	1.48544	1.39481	-1.74585	2.63087	-0.972878	-0.626009	0.508251	1.55483	0.806205	3.43789	-0.783276	-0.898577	-2.09439	-0.501992	-0.106537	-0.00514381	2.43341	1.0703	-0.735625	1.34633	0.58464	-1.40162	-2.35305	-3.19392	0.202792	-0.964559	-2.06839	-0.0895345
hsa-miR-361-3p	6.32228	5.86487	6.40278	6.31761	5.73436	5.41459	6.86576	6.3956	6.34048	7.52735	5.50555	5.46306	6.79189	5.96917	5.549	5.69793	5.4934	6.12326	6.3315	5.35538	6.32258	6.61473	5.01061	5.41402	5.45772	4.86001	6.38522	5.70202	5.29899	4.56465	6.1213	4.69014	6.39604	3.83634	5.74213	6.01586	6.06095	4.94175	5.2586	5.5085	7.68618	6.22529	5.06326	5.4735	5.55763	5.90719	6.61957	5.9923	6.16218
hsa-miR-361-5p	9.63557	9.01164	9.63829	10.3118	8.94211	7.61164	10.2101	10.2882	9.30312	10.2144	9.42812	7.74505	10.1595	9.71828	10.7487	9.16746	9.83063	8.66155	9.24359	9.45396	10.107	9.89432	7.98478	9.19349	9.83521	9.2475	9.61052	10.1033	9.29062	5.40314	10.0333	9.17279	9.47058	10.7375	9.76362	10.8126	9.84365	9.42445	8.4163	9.51159	11.0416	9.08758	8.01412	8.73463	7.89288	8.83163	7.72077	8.23577	9.31773
hsa-miR-3611	-2.26643	-0.876596	-2.19341	-1.54657	-2.6877	-3.36349	-2.52441	-1.70419	-0.135252	-0.790062	-3.23254	-2.73169	-3.66652	-3.43384	-2.10205	-2.16626	-1.30102	-1.93743	-3.36721	-0.834442	-1.68678	-3.15841	-3.36007	-1.00888	-1.76145	-0.972878	-3.43336	-0.228715	-3.08903	-0.778758	-2.44476	-3.59063	-3.2205	-2.09439	-2.82392	-1.6915	-0.853141	-2.42457	-1.04518	-3.05755	1.34633	-2.58528	-2.98659	-3.93801	-3.19392	-2.60456	-0.964559	-3.65336	-2.41146
hsa-miR-3612	-2.26643	-2.46156	-2.19341	-1.54657	-2.6877	-3.36349	-2.52441	-3.28915	-2.45718	-2.37502	-3.23254	-2.73169	-3.66652	-3.43384	-2.10205	-2.16626	-2.88598	-1.93743	-3.36721	-3.15637	-3.27174	-3.15841	-3.36007	-3.33081	-1.76145	-0.972878	-3.43336	-1.81368	-3.08903	-3.10069	-2.44476	-3.59063	-3.2205	-2.09439	-2.82392	-1.6915	-1.59011	-2.42457	-2.63014	-3.05755	1.34633	-2.58528	-2.98659	-3.93801	-3.19392	-2.60456	-4.13448	-3.65336	-2.41146
hsa-miR-3613-3p	-2.26643	-0.876596	-0.608451	-1.54657	-1.10274	0.33695	-2.52441	0.617738	-0.872217	-2.37502	0.22689	0.0756616	-0.859162	-0.626488	1.80484	-2.16626	-2.88598	-0.352469	-3.36721	0.0135546	-0.101817	-0.836486	-0.19015	0.369629	-1.76145	1.34905	-0.263439	-0.228715	0.998433	-1.51572	-2.44476	-2.00567	1.17181	-2.09439	-1.23896	-1.6915	-3.17507	1.03486	-2.63014	0.112372	1.34633	1.66264	0.472846	-3.93801	1.56097	-0.282635	-0.047021	0.434107	-2.41146
hsa-miR-3613-5p	4.27273	4.69831	5.56814	4.60317	6.99704	6.93228	5.66046	5.35831	5.33072	5.66389	7.04475	5.6037	6.04601	4.94554	4.43711	7.13524	4.21205	6.64377	5.7749	4.52311	5.69115	5.29691	6.70467	5.57307	5.45772	4.75504	6.60144	4.62927	6.28818	6.81669	5.76956	5.60166	7.56821	2.42917	5.07695	5.80835	5.42112	5.40198	5.40877	5.38124	4.15369	7.93926	6.84789	4.90434	7.83053	7.31876	8.09944	7.43079	6.01899
hsa-miR-3614-3p	-2.26643	-2.46156	-2.19341	-1.54657	-2.6877	-3.36349	-0.939449	-1.70419	-2.45718	-0.790062	-3.23254	-1.14673	-3.66652	-1.84888	-2.10205	-2.16626	-2.88598	-1.93743	-3.36721	-3.15637	-3.27174	-3.15841	-1.77511	-3.33081	-1.76145	-0.972878	-3.43336	-1.81368	-3.08903	-1.51572	-2.44476	-3.59063	-3.2205	-2.09439	-1.23896	-1.6915	-3.17507	-0.839605	-2.63014	-3.05755	1.34633	-2.58528	-0.664657	-3.93801	-3.19392	-2.60456	-4.13448	-3.65336	-2.41146
hsa-miR-3614-5p	1.193	-0.13963	-2.19341	1.26078	0.771727	-0.556135	1.86791	0.170279	1.79075	2.57917	-1.64758	2.8229	0.857045	1.08972	-0.517089	1.00367	2.06822	1.23249	1.84225	-0.349015	1.37211	1.97087	0.340365	1.06151	-0.176488	-0.972878	0.473527	-1.81368	1.86517	0.599754	0.72517	1.61882	1.02742	-2.09439	0.635512	3.2627	1.21725	1.27587	1.45732	-3.05755	1.34633	-1.00032	-1.40162	-3.93801	-0.0239905	-2.60456	-0.434044	-0.193924	-2.41146
hsa-miR-3615	4.55375	4.22494	3.99641	4.82847	3.50212	1.84596	3.49796	3.47903	3.37571	4.00002	2.87598	4.52569	2.52331	2.05801	3.96404	3.11914	4.27389	3.19185	4.24012	3.44354	4.60477	5.4303	2.61721	4.27652	4.80841	4.07152	4.49145	5.24161	5.05563	4.17544	4.95612	1.90122	1.63748	6.6437	0.87652	3.43778	3.79072	3.64152	3.20275	0.112372	7.53616	3.78975	3.69992	4.03353	2.87217	4.2658	2.65993	3.52655	4.24675
hsa-miR-3616-3p	-2.26643	-2.46156	-2.19341	-1.54657	-2.6877	-3.36349	-2.52441	-3.28915	-2.45718	-2.37502	-3.23254	-2.73169	-3.66652	-3.43384	-2.10205	-2.16626	-2.88598	-1.93743	-3.36721	-3.15637	-3.27174	-3.15841	-3.36007	-3.33081	-1.76145	-0.972878	-3.43336	-1.81368	-3.08903	-3.10069	-2.44476	-3.59063	-3.2205	-2.09439	-2.82392	-1.6915	-3.17507	-2.42457	-2.63014	-1.47259	1.34633	-2.58528	-2.98659	-3.93801	-3.19392	-2.60456	-4.13448	-3.65336	-2.41146
hsa-miR-3616-5p	-2.26643	-2.46156	-2.19341	-1.54657	-2.6877	-3.36349	-2.52441	-0.967224	-2.45718	-2.37502	-3.23254	-2.73169	-3.66652	-3.43384	-2.10205	-2.16626	-2.88598	-1.93743	-3.36721	-3.15637	-3.27174	-3.15841	-3.36007	-3.33081	-1.76145	0.612085	-3.43336	-1.81368	-3.08903	-3.10069	-2.44476	-3.59063	-3.2205	-2.09439	-2.82392	-1.6915	-3.17507	-2.42457	-2.63014	-3.05755	1.34633	-2.58528	-2.98659	-3.93801	-3.19392	-2.60456	-4.13448	-3.65336	-2.41146
hsa-miR-3617-3p	-2.26643	-2.46156	-2.19341	-1.54657	-2.6877	-3.36349	-2.52441	-3.28915	-2.45718	-0.790062	-3.23254	-2.73169	-3.66652	-3.43384	-2.10205	-2.16626	-2.88598	-1.93743	-3.36721	-0.349015	-0.949814	-3.15841	-3.36007	-3.33081	-1.76145	-0.972878	-1.8484	-1.81368	-3.08903	-3.10069	-2.44476	-3.59063	-3.2205	-2.09439	-2.82392	-1.6915	-3.17507	-2.42457	-2.63014	-3.05755	1.34633	-2.58528	-2.98659	-3.93801	-3.19392	-2.60456	-1.32713	-3.65336	-2.41146
hsa-miR-3617-5p	-0.681468	0.345797	1.71348	3.66288	3.78803	-0.193565	0.93502	2.2027	2.18668	-0.0530963	1.62544	0.0756616	1.94819	1.08972	3.87523	1.00367	0.283946	1.522	2.41415	3.63805	2.65899	1.59647	1.16349	1.71358	1.0459	-0.972878	1.0902	3.0443	2.12042	-3.10069	2.68453	2.91716	1.53438	4.315	2.53363	1.11586	1.46879	0.382787	-2.63014	-0.735625	1.34633	0.874147	-0.664657	0.585549	-0.0239905	-0.282635	2.24056	-2.06839	-2.41146
hsa-miR-3619-3p	-2.26643	-2.46156	-2.19341	-1.54657	-2.6877	-3.36349	-2.52441	-1.70419	-0.872217	-2.37502	-3.23254	-2.73169	-2.08155	-1.84888	-2.10205	-0.581295	-2.88598	-1.93743	-0.559853	-3.15637	-1.68678	-3.15841	-3.36007	-3.33081	-1.76145	-0.972878	-1.8484	-1.81368	-3.08903	-0.778758	-0.122827	-3.59063	-3.2205	-2.09439	-2.82392	-1.6915	-0.367714	-2.42457	-0.308216	-3.05755	1.34633	-2.58528	-2.98659	-3.93801	-3.19392	-1.0196	-2.54952	-3.65336	-2.41146
hsa-miR-3619-5p	-0.681468	-2.46156	-2.19341	-1.54657	-2.6877	-3.36349	-2.52441	-3.28915	-2.45718	-0.0530963	-3.23254	-2.73169	-2.08155	-3.43384	-2.10205	-2.16626	-0.564051	-1.93743	-3.36721	-3.15637	-3.27174	-3.15841	-1.03815	-1.74585	-1.76145	0.612085	-1.8484	-1.81368	-1.50407	0.0692393	-2.44476	-3.59063	-3.2205	-2.09439	-2.82392	-1.6915	-1.59011	-2.42457	-2.63014	-3.05755	1.34633	-2.58528	-2.98659	-3.93801	-3.19392	-1.0196	-2.54952	-0.846	-2.41146
hsa-miR-362-3p	1.64046	0.708367	2.93587	3.81098	1.39976	0.884437	1.99915	1.3547	2.49702	3.40634	2.12501	2.76016	2.44201	1.52035	2.29027	4.10053	1.972	2.58613	2.30522	1.48749	2.08581	3.41144	2.61721	0.57608	-0.176488	4.07152	2.94168	-0.228715	1.66586	2.0286	1.64271	2.74922	3.52096	-2.09439	1.93097	2.83206	3.26787	0.745357	1.0703	0.849338	1.34633	4.65312	5.57184	4.3794	5.49608	4.51438	4.91264	5.72386	3.3699
hsa-miR-362-5p	4.42007	5.80054	5.82339	7.70373	6.31511	5.65053	5.78393	6.64306	5.9899	5.94239	6.13596	6.52334	5.48577	5.80695	7.87666	7.01116	6.90029	5.90177	5.93885	6.58003	6.60937	7.44057	6.07247	5.13271	5.41846	6.46175	5.41526	6.60839	7.14579	6.49364	6.53538	7.02684	7.42965	4.05535	5.27937	6.77203	6.46698	6.57825	6.21221	5.95647	8.11452	6.93632	6.44596	6.58064	4.81171	6.39262	5.04791	6.05917	6.40552
hsa-miR-3620-3p	-0.681468	-2.46156	-0.608451	0.0383895	-2.6877	-3.36349	-2.52441	-1.70419	0.712745	-2.37502	-0.910614	-2.73169	-3.66652	-1.84888	-2.10205	0.15567	-2.88598	-1.93743	-3.36721	-1.57141	-3.27174	-3.15841	-3.36007	-3.33081	-1.76145	-0.972878	-1.11144	-1.81368	0.0808947	-3.10069	-2.44476	-3.59063	-3.2205	-2.09439	-2.82392	-1.6915	-3.17507	-0.10264	1.89342	-3.05755	1.34633	-0.263357	-2.98659	0.14945	-3.19392	-0.282635	-2.54952	0.0470843	-0.8265
hsa-miR-363-3p	3.88332	4.38393	3.29844	3.20831	2.98472	2.97636	2.76099	2.97763	4.20103	3.64734	4.08034	5.22831	3.01998	4.28726	4.34089	4.70411	3.9342	1.96946	3.85196	3.53013	3.57375	3.14537	3.65115	3.14492	7.61576	2.93401	4.01785	4.4901	3.85348	3.46917	3.28317	2.78441	2.56085	3.26316	3.58547	3.66605	4.00484	3.76526	3.93971	4.01926	1.34633	4.12896	3.38845	2.7202	2.23235	5.00277	3.41241	2.53647	3.81736
hsa-miR-3648	-2.26643	-0.13963	0.613941	0.0383895	-2.6877	-1.77853	-2.52441	-3.28915	-2.45718	-0.790062	-3.23254	-1.14673	-3.66652	-1.84888	0.219877	2.08167	-0.564051	-1.93743	-3.36721	-3.15637	-3.27174	-0.836486	0.340365	-1.74585	0.560478	0.612085	-3.43336	0.993678	-3.08903	-3.10069	2.1991	-2.00567	-1.63554	3.78825	1.5684	-0.106537	-1.59011	2.09899	0.829287	0.401879	1.34633	-0.263357	-1.40162	-3.93801	-3.19392	-2.60456	-4.13448	-3.65336	-2.41146
hsa-miR-3651	3.46149	3.37133	3.78387	4.51952	3.57908	4.21394	4.01475	3.0507	3.32418	3.17956	3.1425	2.47776	2.9334	1.52035	2.42151	4.4036	2.78645	4.03985	1.38768	3.11042	2.70554	3.14537	3.65115	3.63497	4.16929	5.50286	1.61103	4.29485	2.79361	2.39117	4.21346	2.71315	4.18037	3.26316	2.66793	4.41703	2.65782	4.54122	4.8697	3.35184	3.66826	4.89853	4.25182	2.50493	2.82845	3.50396	1.35737	2.17953	4.24675
hsa-miR-3652	-2.26643	-2.46156	-2.19341	-1.54657	-2.6877	-3.36349	-2.52441	-3.28915	-2.45718	-2.37502	-3.23254	-2.73169	-3.66652	-3.43384	-2.10205	-2.16626	-2.88598	-1.93743	-3.36721	-3.15637	-3.27174	-3.15841	-3.36007	-3.33081	-1.76145	-0.972878	-3.43336	-1.81368	-3.08903	-3.10069	-2.44476	-3.59063	-3.2205	2.66049	-2.82392	-1.6915	-3.17507	-2.42457	-2.63014	-3.05755	1.34633	-2.58528	-2.98659	-3.93801	-3.19392	-2.60456	-4.13448	-3.65336	-2.41146
hsa-miR-365a-5p	-0.681468	-0.876596	0.128515	0.0383895	-2.6877	-0.556135	-2.52441	-1.70419	-0.135252	-2.37502	-1.64758	-2.73169	0.240373	-3.43384	0.219877	0.641097	-2.88598	0.384496	-3.36721	0.931092	-1.68678	-3.15841	-1.03815	-1.74585	-1.76145	-0.972878	-1.8484	-1.81368	-3.08903	-0.778758	-2.44476	-1.2687	-3.2205	-2.09439	-1.23896	1.47843	-0.00514381	-0.10264	-2.63014	-3.05755	3.66826	-2.58528	-1.40162	-3.93801	0.893547	-2.60456	-0.434044	-3.65336	-0.8265
hsa-miR-365b-5p	-2.26643	-0.876596	0.128515	0.775355	-2.6877	-3.36349	-2.52441	-0.967224	-2.45718	-0.790062	-3.23254	-0.409765	-2.08155	-3.43384	-0.517089	-2.16626	-2.88598	-1.93743	-1.04528	-1.57141	-1.68678	-1.57345	0.727388	-1.00888	0.560478	0.612085	-1.8484	-1.81368	0.370401	-1.51572	-2.44476	-0.420706	-3.2205	1.8125	-0.501992	2.39596	-0.00514381	-0.839605	-1.04518	-1.47259	2.9313	-2.58528	-2.98659	-2.35305	-1.60895	-2.60456	-1.81256	-0.846	-0.8265
hsa-miR-3660	-2.26643	-2.46156	-2.19341	-1.54657	-2.6877	-3.36349	-2.52441	-3.28915	-2.45718	-0.790062	-0.910614	-2.73169	-3.66652	0.958475	0.219877	-2.16626	-2.88598	-1.93743	0.0922238	-1.57141	-3.27174	-1.57345	-3.36007	0.756652	-1.76145	1.34905	2.90649	0.508251	0.0808947	-3.10069	-0.122827	-3.59063	-3.2205	-2.09439	1.08297	-1.6915	1.46879	-2.42457	-2.63014	-3.05755	1.34633	-1.00032	-0.17923	-3.93801	-1.60895	-1.0196	-2.54952	-3.65336	-2.41146
hsa-miR-3662	-0.681468	-0.876596	0.128515	0.0383895	-2.6877	-1.77853	0.93502	-3.28915	-0.872217	-0.790062	-0.910614	2.88302	-2.08155	-1.84888	-0.517089	0.15567	0.814461	-1.93743	-1.78225	-3.15637	-3.27174	1.36515	-1.77511	-1.74585	1.0459	1.34905	0.958954	2.57864	0.611409	0.806205	1.01468	0.496832	-1.63554	2.66049	-2.82392	2.21539	0.284363	-2.42457	1.0703	0.401879	1.34633	-0.263357	-2.98659	-0.768087	-0.871987	0.565362	-4.13448	-3.65336	-2.41146
hsa-miR-3664-3p	2.12589	2.39642	2.76078	1.62335	1.56022	1.6809	2.83314	3.2807	2.75227	2.37986	1.62544	-0.409765	0.857045	1.42414	1.06787	2.58863	1.63758	2.15003	1.15635	1.70161	3.26742	2.51401	0.887853	1.19275	2.88241	3.11458	3.53242	3.23072	1.76895	2.68067	1.25568	3.25486	2.27135	2.54946	2.95744	2.39596	3.23432	1.03486	3.30059	3.09219	1.34633	0.874147	1.7683	2.43703	1.1984	2.03929	-0.675052	1.20463	0.758462
hsa-miR-3666	-2.26643	-2.46156	-2.19341	-1.54657	-2.6877	-3.36349	-2.52441	-3.28915	-2.45718	-2.37502	-3.23254	-2.73169	-3.66652	-3.43384	-2.10205	-2.16626	-2.88598	-1.93743	-3.36721	-3.15637	-3.27174	-3.15841	-3.36007	-3.33081	-1.76145	-0.972878	-3.43336	-1.81368	-3.08903	-3.10069	-2.44476	-3.59063	-3.2205	-2.09439	-2.82392	-1.6915	-3.17507	-2.42457	-2.63014	-3.05755	1.34633	-2.58528	-2.98659	-3.93801	-3.19392	-2.60456	-4.13448	-3.65336	-2.41146
hsa-miR-3667-3p	-2.26643	-2.46156	-2.19341	-1.54657	-2.6877	-3.36349	-0.939449	-3.28915	-2.45718	-2.37502	-3.23254	-2.73169	-3.66652	-3.43384	-2.10205	-2.16626	-2.88598	-1.93743	-3.36721	-1.57141	-3.27174	-3.15841	-3.36007	-3.33081	-1.76145	-0.972878	1.92419	-1.81368	-3.08903	-3.10069	-2.44476	-3.59063	0.479935	-2.09439	-2.82392	-1.6915	-3.17507	-2.42457	-2.63014	-3.05755	1.34633	-1.00032	-2.98659	-3.93801	-3.19392	-2.60456	-1.81256	-3.65336	-2.41146
hsa-miR-3667-5p	-2.26643	-2.46156	-2.19341	-1.54657	-2.6877	-3.36349	-2.52441	-3.28915	-2.45718	-2.37502	-3.23254	-2.73169	-3.66652	-1.84888	-2.10205	-2.16626	-2.88598	-1.93743	-3.36721	-3.15637	-3.27174	-3.15841	-3.36007	-1.74585	-1.76145	-0.972878	0.473527	-1.81368	-3.08903	-3.10069	-2.44476	-3.59063	-1.63554	-2.09439	-2.82392	-1.6915	-3.17507	-2.42457	-2.63014	-3.05755	1.34633	-1.00032	-2.98659	-3.93801	-3.19392	-2.60456	-4.13448	-3.65336	-2.41146
hsa-miR-3671	-2.26643	-2.46156	-2.19341	-1.54657	-2.6877	-3.36349	-2.52441	-3.28915	-2.45718	-2.37502	-3.23254	-2.73169	-3.66652	-3.43384	-2.10205	-2.16626	-2.88598	-1.93743	-3.36721	-3.15637	-3.27174	-3.15841	-3.36007	-3.33081	-1.76145	-0.972878	-3.43336	-1.81368	-3.08903	-3.10069	-2.44476	-3.59063	-3.2205	-2.09439	-2.82392	-1.6915	-3.17507	-2.42457	-2.63014	-3.05755	1.34633	-2.58528	-2.98659	-3.93801	-3.19392	-2.60456	-4.13448	-3.65336	-2.41146
hsa-miR-3672	-2.26643	-2.46156	-2.19341	-1.54657	-2.6877	-3.36349	-2.52441	-3.28915	-2.45718	-0.0530963	-3.23254	-2.73169	-3.66652	-3.43384	-2.10205	-2.16626	-2.88598	-1.93743	-3.36721	-3.15637	-3.27174	-3.15841	-3.36007	-3.33081	-1.76145	-0.972878	-3.43336	-1.81368	-3.08903	-3.10069	-2.44476	-3.59063	-3.2205	-2.09439	-2.82392	-1.6915	-3.17507	-2.42457	-2.63014	-3.05755	1.34633	-1.00032	-2.98659	-3.93801	-3.19392	-2.60456	-4.13448	-3.65336	-2.41146
hsa-miR-3675-5p	-2.26643	-2.46156	-2.19341	-1.54657	-2.6877	-0.556135	-0.939449	-3.28915	-2.45718	-2.37502	-3.23254	-2.73169	-3.66652	-0.263918	-2.10205	-2.16626	-1.30102	-1.93743	-3.36721	-3.15637	-3.27174	1.36515	-3.36007	-3.33081	-1.76145	-0.972878	-3.43336	-1.81368	-3.08903	-0.293331	-2.44476	-3.59063	-3.2205	-2.09439	-2.82392	-1.6915	-3.17507	2.21929	-2.63014	-3.05755	1.34633	-2.58528	-2.98659	-3.93801	-1.60895	-2.60456	-4.13448	-3.65336	1.28898
hsa-miR-3677-3p	-2.26643	-2.46156	-2.19341	1.62335	-1.10274	-0.193565	-2.52441	-1.70419	-0.872217	-2.37502	-1.64758	-1.14673	-1.34459	-3.43384	-2.10205	-0.581295	-2.88598	-1.93743	-1.78225	-3.15637	-1.68678	-3.15841	-3.36007	-3.33081	-1.76145	-0.972878	-1.8484	-1.81368	-3.08903	-0.778758	-2.44476	-3.59063	-0.898577	1.60604	-2.82392	1.47843	-1.59011	-0.839605	-2.63014	-3.05755	1.34633	-2.58528	0.713854	-1.13066	-3.19392	-0.282635	-1.81256	-2.06839	-2.41146
hsa-miR-3677-5p	-2.26643	-2.46156	-2.19341	-1.54657	-2.6877	-3.36349	-2.52441	-3.28915	-2.45718	-2.37502	-3.23254	-2.73169	-3.66652	-3.43384	0.219877	-2.16626	-2.88598	-1.93743	-1.78225	-3.15637	-3.27174	-3.15841	-3.36007	-3.33081	-1.76145	-0.972878	-3.43336	-1.81368	-3.08903	-3.10069	-2.44476	-3.59063	-3.2205	-2.09439	-2.82392	-1.6915	-3.17507	-2.42457	-1.04518	-3.05755	1.34633	-1.00032	-2.98659	-3.93801	-3.19392	-2.60456	-4.13448	-3.65336	-2.41146
hsa-miR-3679-3p	-2.26643	-2.46156	-2.19341	-1.54657	-2.6877	-3.36349	-2.52441	-3.28915	-2.45718	-2.37502	-3.23254	-1.14673	-3.66652	-3.43384	-2.10205	-2.16626	-2.88598	-1.93743	-3.36721	-3.15637	-3.27174	-3.15841	-3.36007	-3.33081	-1.76145	-0.972878	-3.43336	-1.81368	-3.08903	-3.10069	-2.44476	-3.59063	-3.2205	-2.09439	-2.82392	-1.6915	-3.17507	-2.42457	-1.04518	-3.05755	1.34633	-1.00032	-2.98659	-3.93801	-1.60895	-2.60456	-4.13448	-3.65336	-2.41146
hsa-miR-3679-5p	-2.26643	-2.46156	-2.19341	-1.54657	-2.6877	-3.36349	-2.52441	-3.28915	-2.45718	-2.37502	-3.23254	-2.73169	-3.66652	-3.43384	-2.10205	-2.16626	-2.88598	-1.93743	-3.36721	-3.15637	-3.27174	-3.15841	-3.36007	-3.33081	-1.76145	0.612085	-3.43336	-1.81368	-3.08903	-3.10069	-2.44476	-3.59063	-3.2205	-2.09439	-2.82392	-1.6915	-3.17507	-2.42457	-2.63014	-3.05755	1.34633	-2.58528	-2.98659	-1.13066	-3.19392	-1.0196	-4.13448	-1.33143	-2.41146
hsa-miR-3681-5p	-2.26643	-2.46156	-2.19341	-1.54657	-2.6877	-3.36349	-2.52441	-3.28915	-2.45718	-2.37502	-1.64758	-2.73169	-3.66652	-3.43384	-2.10205	-2.16626	-2.88598	-1.93743	-3.36721	-3.15637	-3.27174	-3.15841	-1.77511	-3.33081	-1.76145	-0.972878	-3.43336	-1.81368	-3.08903	-3.10069	-2.44476	-3.59063	-3.2205	-2.09439	-2.82392	-1.6915	-3.17507	-2.42457	-2.63014	-3.05755	1.34633	-2.58528	-0.664657	-3.93801	-3.19392	-2.60456	-4.13448	-3.65336	-0.8265
hsa-miR-3682-3p	-2.26643	-0.876596	-0.608451	-1.54657	-2.6877	-3.36349	-2.52441	-1.70419	-2.45718	-2.37502	-3.23254	-2.73169	-3.66652	-3.43384	-0.517089	0.15567	-2.88598	-1.93743	-1.78225	-0.349015	-1.68678	-3.15841	-3.36007	-3.33081	-1.76145	-0.972878	-1.11144	-1.81368	-3.08903	-3.10069	-0.859793	-3.59063	-3.2205	-2.09439	-1.23896	-1.6915	-3.17507	-2.42457	-2.63014	-0.250198	1.34633	-2.58528	-2.98659	-3.93801	-3.19392	-2.60456	-4.13448	-3.65336	-2.41146
hsa-miR-3685	-2.26643	-2.46156	-2.19341	-1.54657	-2.6877	-3.36349	-2.52441	-3.28915	-2.45718	-2.37502	-3.23254	-2.73169	-3.66652	-3.43384	-2.10205	-2.16626	-2.88598	-1.93743	-1.78225	-3.15637	-3.27174	-3.15841	-3.36007	-1.74585	-1.76145	-0.972878	-1.8484	-1.81368	-3.08903	-3.10069	-2.44476	-3.59063	-3.2205	-2.09439	-2.82392	-1.6915	-3.17507	-2.42457	-2.63014	-1.47259	1.34633	-2.58528	-1.40162	-3.93801	-3.19392	-2.60456	-4.13448	-3.65336	-2.41146
hsa-miR-3688-3p	-2.26643	-2.46156	0.613941	1.26078	-2.6877	-1.77853	-0.202483	-0.481798	-0.135252	0.432331	-3.23254	-2.73169	-0.496592	0.266597	-0.517089	-2.16626	-1.30102	-1.93743	-0.197283	-3.15637	-3.27174	0.748477	-1.77511	-1.74585	-1.76145	-0.972878	1.21049	-0.228715	-0.767102	-0.293331	-0.122827	0.109809	0.238927	-2.09439	-1.23896	-1.6915	-1.59011	-2.42457	-1.04518	-0.250198	1.34633	-2.58528	-2.98659	-3.93801	-3.19392	-2.60456	-1.32713	-3.65336	-2.41146
hsa-miR-369-3p	2.12589	1.6259	2.1989	1.62335	1.56022	1.84596	2.23048	-0.119227	2.49702	2.37986	2.25931	1.66062	0.7258	1.32104	1.06787	3.0432	3.13639	2.15003	1.99034	2.33548	2.79435	1.79578	3.73796	3.2691	2.32601	5.09321	1.85204	1.88676	3.21475	3.34226	3.53252	1.36357	4.11041	-2.09439	0.635512	2.00894	2.11033	2.43341	3.87765	3.48161	1.34633	5.99592	4.96178	3.3929	3.10987	4.51438	5.07253	5.59694	2.94609
hsa-miR-369-5p	-0.681468	-2.46156	-0.608451	1.26078	-2.6877	-3.36349	-0.939449	-3.28915	-2.45718	-0.790062	-0.062617	-2.73169	-3.66652	-3.43384	-2.10205	-0.581295	-1.30102	-1.93743	0.539683	-3.15637	-0.101817	-3.15841	0.727388	-3.33081	-1.76145	-0.972878	-3.43336	-1.81368	-1.50407	-3.10069	-2.44476	-3.59063	-1.63554	-2.09439	-2.82392	-0.106537	-0.853141	-2.42457	-1.04518	-3.05755	1.34633	-2.58528	-2.98659	-3.93801	-3.19392	-0.282635	-1.81256	-3.65336	-2.41146
hsa-miR-3690	-0.681468	-2.46156	-2.19341	0.775355	-2.6877	-1.77853	-0.202483	-0.967224	1.24326	-0.0530963	-1.64758	2.12629	-2.08155	0.0255887	1.06787	1.00367	-0.564051	-1.93743	-1.78225	1.23595	-0.101817	-0.836486	-3.36007	-1.74585	-0.176488	-0.972878	-1.8484	-0.228715	2.19637	-0.778758	1.25568	-3.59063	-1.63554	-2.09439	-2.82392	-1.6915	-1.59011	-2.42457	1.27675	0.401879	1.34633	-1.00032	-1.40162	-1.13066	-1.60895	-0.282635	-4.13448	-0.48343	1.04797
hsa-miR-3691-5p	-0.681468	-0.876596	0.128515	-1.54657	-2.6877	-1.04156	-0.202483	-1.70419	-0.872217	0.432331	-1.64758	-1.14673	-1.34459	-3.43384	-2.10205	-0.581295	-1.30102	-1.93743	-0.197283	-1.57141	-0.949814	-3.15841	-1.77511	-3.33081	-1.76145	-0.972878	0.267076	0.993678	-3.08903	-0.293331	-2.44476	-3.59063	-0.898577	-2.09439	-2.82392	-1.6915	-0.853141	0.745357	1.27675	-1.47259	1.34633	-2.58528	-2.98659	-3.93801	-1.60895	-1.0196	-1.32713	-0.48343	-0.0895345
hsa-miR-3692-5p	-2.26643	-2.46156	-2.19341	-1.54657	-2.6877	-3.36349	-2.52441	-3.28915	-2.45718	-2.37502	-3.23254	-2.73169	-3.66652	-3.43384	-2.10205	-2.16626	-2.88598	-1.93743	-3.36721	-3.15637	-3.27174	-3.15841	-3.36007	-3.33081	-1.76145	-0.972878	-3.43336	-1.81368	-3.08903	-3.10069	-2.44476	-3.59063	-3.2205	2.29792	-2.82392	-1.6915	-3.17507	-2.42457	-2.63014	-3.05755	1.34633	-2.58528	-2.98659	-3.93801	-3.19392	-2.60456	-4.13448	-3.65336	-2.41146
hsa-miR-370-3p	4.07342	3.09303	2.56147	4.43071	2.80415	1.02883	2.42979	2.54374	3.09741	2.66937	3.2104	0.968746	2.74287	2.86994	4.16474	3.94227	2.32347	2.81746	2.46568	4.08203	3.92793	2.77232	3.93455	3.20835	2.76211	2.72756	3.55532	4.52617	4.05052	3.08914	4.49776	2.8851	2.61239	3.88289	2.904	2.95236	2.2512	3.35679	3.09778	3.24623	5.25323	2.2727	2.8463	2.98085	0.265516	2.68084	2.05534	3.16682	3.77836
hsa-miR-370-5p	-2.26643	-2.46156	-0.608451	-1.54657	-2.6877	-3.36349	-2.52441	-1.70419	-0.135252	-2.37502	-0.910614	-2.73169	-1.34459	-3.43384	-2.10205	-2.16626	-1.30102	-1.93743	-1.04528	-0.834442	-0.101817	-0.351059	-0.19015	-3.33081	-1.76145	-0.972878	-1.11144	-1.81368	-0.767102	-3.10069	-2.44476	-3.59063	-1.63554	-2.09439	-1.23896	-1.6915	-1.59011	-0.839605	-2.63014	-3.05755	1.34633	-1.00032	-0.17923	-3.93801	-3.19392	-1.0196	-2.54952	-0.846	-0.8265
hsa-miR-371a-5p	-2.26643	-2.46156	-2.19341	0.0383895	-2.6877	-3.36349	-2.52441	-3.28915	-2.45718	-2.37502	-3.23254	-2.73169	-3.66652	-3.43384	-2.10205	-2.16626	-2.88598	-1.93743	-3.36721	-3.15637	-1.68678	-3.15841	-3.36007	-3.33081	-1.76145	-0.972878	-3.43336	-0.228715	-3.08903	-3.10069	-2.44476	-3.59063	-3.2205	-2.09439	-2.82392	-1.6915	-3.17507	0.745357	-2.63014	-3.05755	1.34633	-2.58528	-2.98659	-3.93801	-3.19392	-2.60456	-4.13448	-3.65336	-0.8265
hsa-miR-371b-5p	-0.681468	-0.876596	-2.19341	-1.54657	-1.10274	-3.36349	-2.52441	-1.70419	0.712745	-0.790062	-0.910614	-1.14673	-2.08155	-1.11191	-0.517089	-2.16626	-1.30102	-1.93743	-3.36721	-1.57141	-1.68678	-1.57345	-3.36007	-1.74585	1.40847	-0.972878	-3.43336	-1.81368	-0.281675	-1.51572	-2.44476	-3.59063	-3.2205	-2.09439	-2.82392	-1.6915	-3.17507	-0.839605	-1.04518	-1.47259	1.34633	-1.00032	0.920305	-3.93801	-0.0239905	-2.60456	-0.964559	-3.65336	0.758462
hsa-miR-372-3p	-2.26643	-2.46156	-2.19341	-1.54657	-2.6877	-3.36349	-2.52441	-1.70419	-2.45718	-2.37502	-3.23254	-2.73169	-3.66652	-3.43384	-2.10205	-2.16626	-2.88598	-1.93743	-3.36721	-3.15637	-3.27174	-3.15841	-1.77511	-3.33081	-1.76145	-0.972878	-3.43336	-0.228715	-3.08903	-0.778758	-2.44476	-3.59063	-3.2205	-2.09439	-2.82392	-1.6915	-3.17507	-2.42457	-2.63014	-3.05755	1.34633	-2.58528	-2.98659	-3.93801	-3.19392	-2.60456	-4.13448	-3.65336	-2.41146
hsa-miR-373-3p	-2.26643	-2.46156	-2.19341	-1.54657	-2.6877	-3.36349	-2.52441	-3.28915	-2.45718	-2.37502	-3.23254	-2.73169	-3.66652	-3.43384	-2.10205	-2.16626	-2.88598	-1.93743	-3.36721	-0.349015	-3.27174	-3.15841	-3.36007	-3.33081	-1.76145	-0.972878	-3.43336	-1.81368	-3.08903	-1.51572	-2.44476	-3.59063	-3.2205	-2.09439	-2.82392	-1.6915	-3.17507	-2.42457	-2.63014	-3.05755	1.34633	-2.58528	-2.98659	-3.93801	-3.19392	-2.60456	-4.13448	-3.65336	-2.41146
hsa-miR-374a-3p	7.97078	7.825	8.70821	8.86388	9.02783	9.05199	8.42906	8.54808	8.95909	9.52773	8.74366	8.13636	8.02479	7.90322	7.8536	9.65352	8.71904	8.76214	7.51925	8.58972	9.14321	9.52962	8.70231	8.1755	7.31269	8.23901	10.2891	8.95699	8.17717	8.73655	8.54606	8.83747	10.4663	7.4467	8.79767	9.25468	9.43157	7.32195	8.12725	8.79537	6.10122	9.96522	8.83638	8.13847	9.68087	9.14656	9.72029	8.65299	8.94113
hsa-miR-374a-5p	5.09989	5.75276	5.90987	5.95327	6.57674	6.18533	4.59453	5.97997	6.06246	6.52282	6.64551	4.93364	6.90239	4.70058	5.46019	8.86648	6.39247	8.3946	4.75691	7.20667	7.11735	8.66456	6.03867	6.73931	5.84588	9.43757	9.02888	6.52171	6.4713	6.62894	5.61594	8.18374	9.0938	5.32346	7.46495	9.68517	5.98228	5.40198	7.18203	7.66952	8.2167	10.3734	9.30602	8.63776	9.89139	10.5567	9.60181	9.17736	5.69183
hsa-miR-374b-3p	3.34828	3.09303	4.14644	3.81098	3.78803	3.64774	3.74238	4.31818	3.8466	4.72301	3.63782	3.64335	3.75134	4.01737	3.92032	4.3729	4.84873	3.19185	3.14059	3.44354	4.37931	4.85839	3.55879	3.82906	3.52395	4.07152	5.39636	5.08114	3.73115	4.4307	3.66377	4.13047	5.28332	3.7385	3.77599	5.52767	4.85284	1.96775	4.05636	4.32615	1.34633	4.44814	2.37097	3.5458	3.37594	4.16362	3.7297	3.31243	4.43403
hsa-miR-374b-5p	7.57749	8.16324	8.60019	8.34976	7.92976	7.96013	8.44785	7.89013	8.03367	8.516	7.68558	7.6379	7.84375	7.75041	8.36861	8.77845	8.45998	8.08077	7.21493	8.69889	9.13791	9.03234	7.37379	8.24236	8.22012	9.07015	9.48009	8.80746	8.27565	8.25961	8.50142	8.14026	9.24685	7.42327	8.37268	9.91906	8.70796	7.58246	8.38038	8.64765	8.14075	9.54368	9.34685	8.55409	9.55658	10.0214	9.33884	8.56309	8.32916
hsa-miR-375-3p	13.2243	11.9163	10.1265	8.2752	11.8641	7.96238	10.628	11.93	9.75926	9.68871	11.2651	8.82433	10.7052	10.8416	9.84887	8.84287	9.4026	11.6818	12.4392	11.2061	9.65881	8.32993	10.8739	10.4825	9.99218	8.20454	11.3253	11.5413	9.8697	9.94899	10.1357	8.99504	9.75946	10.4662	11.5479	9.24293	10.794	7.15475	9.52055	10.0154	12.1625	9.14815	11.0493	9.09248	9.56867	9.05409	8.18095	8.58833	9.47156
hsa-miR-375-5p	-2.26643	-2.46156	-2.19341	-1.54657	-2.6877	-3.36349	-2.52441	-3.28915	-2.45718	-2.37502	-3.23254	-2.73169	-3.66652	-3.43384	-2.10205	-2.16626	-2.88598	-0.352469	-3.36721	-0.834442	-3.27174	-3.15841	-3.36007	-3.33081	-1.76145	-0.972878	-3.43336	-1.81368	-3.08903	-3.10069	-2.44476	-3.59063	-3.2205	-2.09439	-2.82392	-1.6915	-1.59011	-2.42457	-2.63014	-1.47259	1.34633	-2.58528	-0.17923	-3.93801	-1.60895	-2.60456	-4.13448	-3.65336	-2.41146
hsa-miR-376a-2-5p	-0.681468	-2.46156	-2.19341	-1.54657	-1.10274	-1.77853	-2.52441	-3.28915	-2.45718	-2.37502	-3.23254	-2.73169	-3.66652	-3.43384	-2.10205	-2.16626	-2.88598	-1.93743	-3.36721	-3.15637	-3.27174	-3.15841	-3.36007	-3.33081	-1.76145	-0.972878	-3.43336	-0.228715	-3.08903	-3.10069	-2.44476	-3.59063	-3.2205	-2.09439	-1.23896	-1.6915	-3.17507	-2.42457	-2.63014	-3.05755	1.34633	-2.58528	-0.664657	-3.93801	-0.871987	-0.282635	-2.54952	-2.06839	-2.41146
hsa-miR-376a-3p	1.64046	3.51572	0.128515	1.26078	3.82009	4.82139	2.23048	3.74427	2.4008	2.57917	4.02485	-0.409765	0.240373	1.52035	1.06787	1.53418	-0.0786239	1.96946	1.02511	5.42483	5.49313	0.929049	3.93455	2.09545	-0.176488	4.38467	1.85204	3.54387	5.52936	1.42288	3.43789	0.496832	0.866958	3.33187	0.635512	-0.106537	1.77913	4.42092	2.65526	1.46601	1.34633	3.60454	2.62812	2.08436	1.44994	5.38979	3.14164	3.50652	2.63293
hsa-miR-376a-5p	-0.681468	-2.46156	-2.19341	-1.54657	-0.365777	-3.36349	-2.52441	-3.28915	-2.45718	-2.37502	-3.23254	-2.73169	-1.34459	-3.43384	-2.10205	-0.581295	-2.88598	-1.93743	-3.36721	-0.349015	-3.27174	-3.15841	-1.77511	-1.74585	-1.76145	-0.972878	-0.626009	-1.81368	-3.08903	-3.10069	-0.859793	-3.59063	-1.63554	-2.09439	-2.82392	-1.6915	-3.17507	-2.42457	-2.63014	-3.05755	1.34633	-2.58528	-1.40162	-3.93801	-3.19392	-1.0196	-1.81256	-3.65336	-0.0895345
hsa-miR-376b-3p	-0.681468	3.60453	0.613941	0.775355	2.86688	3.20637	-0.939449	3.08589	1.24326	0.432331	3.80088	0.438232	-0.859162	-3.43384	1.35738	2.22606	-0.0786239	0.869923	0.720255	4.29484	5.00903	0.0115114	3.55879	-0.160886	-0.176488	2.19705	-0.626009	3.54387	4.68576	0.0692393	3.3366	-0.420706	0.479935	2.8598	-1.23896	0.630429	0.731822	3.80425	-0.308216	1.89664	1.34633	2.2727	3.20324	2.43703	1.05401	5.63861	2.20537	1.77291	1.49543
hsa-miR-376c-3p	4.03735	5.32634	4.37644	3.81098	5.81612	5.87252	4.4181	5.09886	4.46168	4.6584	5.59083	2.55371	3.84918	3.59958	3.96404	5.71026	4.76507	4.90806	3.75173	6.22084	6.98211	4.09897	6.0932	5.38687	5.56947	6.78867	4.75151	6.02553	6.93195	5.24361	5.97731	4.26112	5.4834	3.92797	4.35599	2.83206	4.0246	6.21568	5.64132	5.25079	5.4338	6.91655	4.85262	5.04213	3.406	6.86508	5.13931	6.15882	5.15078
hsa-miR-377-3p	4.95274	5.39019	4.49309	5.46465	5.01965	4.6195	4.77021	5.21467	4.83744	5.21743	5.27921	3.19904	4.04084	3.78533	4.90918	5.34944	4.62972	5.46345	4.82755	5.71707	6.53722	4.97601	5.18296	5.54263	5.18106	5.59698	4.54963	4.11706	6.23064	4.49177	5.84526	4.22315	4.76249	3.68696	5.07695	5.62138	4.40236	5.43962	4.54976	4.83119	5.25323	6.79193	5.57184	4.12268	3.28182	6.78561	5.38712	5.95212	5.02317
hsa-miR-377-5p	-0.681468	-2.46156	-2.19341	0.0383895	-2.6877	-3.36349	-0.202483	-1.70419	-0.135252	-0.790062	-0.910614	-2.73169	-2.08155	-1.84888	-2.10205	-2.16626	-1.30102	-1.93743	-1.78225	-0.834442	0.81572	-1.57345	0.0993568	-3.33081	-1.76145	-0.972878	-0.626009	0.508251	-1.50407	-3.10069	-0.859793	-3.59063	-3.2205	-2.09439	-0.0165648	-1.6915	-3.17507	0.382787	0.539781	-3.05755	1.34633	-2.58528	-2.98659	-3.93801	-3.19392	-2.60456	-4.13448	-3.65336	0.758462
hsa-miR-378a-3p	12.8795	12.674	11.9968	13.1341	12.5591	12.853	12.4412	13.899	11.9986	11.9523	11.5738	12.9078	13.2108	12.0231	13.1461	12.8607	11.9502	12.8776	10.8012	12.3049	11.2749	12.7139	10.9705	12.9686	10.9103	12.183	12.9756	11.8758	12.2841	13.2557	12.2458	13.4206	12.5399	13.0996	12.805	12.8326	13.0159	11.7744	12.7607	12.8933	13.8711	11.1261	12.3361	13.8652	13.0612	11.0529	12.1079	12.4048	12.1409
hsa-miR-378a-5p	5.39891	5.46325	5.24121	6.18814	5.30665	5.51609	5.4924	6.6867	5.15015	4.9913	3.75614	5.1812	5.24338	3.74607	5.11712	5.34944	4.27389	5.1606	3.94568	5.81804	4.33559	4.80159	3.75887	5.37309	3.91097	5.17687	5.07839	4.75618	5.5146	5.61012	5.27634	5.52051	5.31477	3.26316	4.8127	5.17887	5.28026	4.23364	4.80448	5.46208	5.99019	5.8618	5.22773	4.91686	4.20696	4.67156	4.7451	4.38556	5.44029
hsa-miR-378b	-2.26643	-2.46156	-2.19341	-1.54657	-2.6877	-1.77853	-0.939449	-3.28915	-2.45718	-2.37502	-3.23254	-2.73169	-2.08155	-3.43384	-2.10205	-2.16626	-2.88598	-1.93743	-3.36721	-1.57141	-3.27174	-3.15841	-1.77511	-3.33081	-1.76145	-0.972878	-3.43336	-1.81368	-1.50407	-3.10069	-0.859793	-3.59063	-3.2205	-2.09439	-2.82392	-1.6915	-1.59011	-2.42457	-2.63014	-3.05755	1.34633	-2.58528	-2.98659	-3.93801	-3.19392	-2.60456	-4.13448	-2.06839	-2.41146
hsa-miR-378c	-0.681468	0.345797	1.26602	0.0383895	-2.6877	0.33695	-0.202483	1.10316	-0.872217	-2.37502	-0.062617	-2.73169	1.88807	-0.626488	-2.10205	0.15567	0.573453	-1.93743	-1.04528	-1.57141	-0.949814	-3.15841	-0.19015	-3.33081	0.560478	0.612085	-1.11144	-1.81368	-3.08903	-0.778758	-2.44476	0.496832	-0.41315	-2.09439	1.08297	-1.6915	-0.367714	-2.42457	-1.04518	-3.05755	1.34633	-1.00032	-0.664657	-1.61608	0.506524	-2.60456	-0.434044	-0.193924	0.395892
hsa-miR-378f	1.43401	-0.876596	0.613941	1.26078	0.771727	1.92191	0.645514	2.0684	0.350175	0.432331	-0.425187	-2.73169	0.977339	-1.11191	0.705304	1.74063	-0.564051	0.384496	0.333232	0.931092	-0.101817	1.48544	-0.19015	1.06151	-1.76145	0.612085	1.69592	-1.81368	0.81786	1.29163	1.25568	2.24226	1.53438	-0.509432	1.69964	0.630429	1.34849	-0.10264	1.89342	1.02991	1.34633	0.58464	0.920305	1.01618	0.893547	0.202792	0.257834	-1.33143	-0.8265
hsa-miR-378g	0.540925	0.997873	-2.19341	0.775355	-0.365777	1.28037	0.645514	0.617738	0.350175	1.32542	-0.425187	-0.409765	1.08837	-0.263918	0.219877	0.15567	-2.88598	2.15003	-1.04528	-0.834442	-3.27174	-0.351059	-1.77511	0.128621	-0.176488	-0.972878	0.654099	-0.228715	-0.767102	1.29163	-2.44476	-0.131199	0.238927	1.07553	-1.23896	-1.6915	-0.367714	-0.839605	0.17721	-0.250198	1.34633	-1.00032	-2.98659	0.585549	-0.871987	-2.60456	-2.54952	-1.33143	-0.0895345
hsa-miR-378i	-2.26643	0.708367	-2.19341	0.775355	-1.10274	-1.77853	-0.939449	-3.28915	-2.45718	-2.37502	-3.23254	-2.73169	-2.08155	-3.43384	0.219877	0.15567	-1.30102	-0.352469	-3.36721	-0.834442	-3.27174	-0.836486	-3.36007	-0.523456	-1.76145	-0.972878	-1.8484	-1.81368	-1.50407	-3.10069	-0.859793	-2.00567	-0.898577	-2.09439	-2.82392	-1.6915	0.731822	-2.42457	-1.04518	-0.735625	1.34633	-2.58528	-2.98659	-3.93801	-3.19392	-1.0196	-4.13448	-2.06839	-2.41146
hsa-miR-378j	-2.26643	-2.46156	-2.19341	-1.54657	-2.6877	-1.04156	-2.52441	-3.28915	-2.45718	-2.37502	-3.23254	-2.73169	-2.08155	-1.84888	-2.10205	-2.16626	-2.88598	-1.93743	-3.36721	-3.15637	-3.27174	-1.57345	-3.36007	-3.33081	-1.76145	0.612085	-3.43336	-1.81368	-3.08903	-3.10069	-2.44476	-3.59063	-3.2205	-2.09439	-2.82392	-1.6915	-3.17507	-2.42457	-2.63014	-3.05755	1.34633	-2.58528	-2.98659	-3.93801	-3.19392	-1.0196	-2.54952	-3.65336	-2.41146
hsa-miR-379-3p	-0.681468	-2.46156	-2.19341	-1.54657	-1.10274	-1.04156	-2.52441	-3.28915	-0.872217	-2.37502	-3.23254	-2.73169	-2.08155	-1.11191	-2.10205	-2.16626	-1.30102	0.384496	-1.78225	-3.15637	-1.68678	-3.15841	-1.03815	-1.00888	-1.76145	1.34905	-1.11144	-1.81368	-1.50407	-3.10069	-2.44476	-3.59063	-0.0505799	-2.09439	-0.501992	-1.6915	-3.17507	-0.839605	-2.63014	-3.05755	1.34633	0.22207	0.713854	0.309915	-0.871987	0.202792	-0.434044	0.434107	1.04797
hsa-miR-379-5p	8.39979	6.57462	7.26397	7.88597	7.1656	6.88087	7.55107	6.98581	7.59131	7.8185	7.20936	6.30997	7.01208	7.33186	7.83606	8.60771	6.79174	7.52405	7.08503	7.99401	8.54564	6.90633	8.4517	7.33008	6.52857	7.35355	8.02453	7.99529	8.37194	7.76891	7.63606	7.33937	7.65217	5.51294	7.02314	7.46585	6.94257	7.44734	8.5379	7.06269	7.91619	6.62173	7.46977	7.00962	5.45354	7.33942	7.03857	8.46266	8.1688
hsa-miR-380-3p	-2.26643	-2.46156	-2.19341	-1.54657	-1.10274	-3.36349	-2.52441	-3.28915	-2.45718	-2.37502	-1.64758	-2.73169	-3.66652	-3.43384	-2.10205	-0.581295	-2.88598	-1.93743	-3.36721	-0.834442	-3.27174	-3.15841	-1.77511	-1.74585	-1.76145	-0.972878	-3.43336	-1.81368	-1.50407	-0.293331	-2.44476	-3.59063	-1.63554	-2.09439	-2.82392	-1.6915	-3.17507	-2.42457	-1.04518	-1.47259	1.34633	-2.58528	-0.17923	-3.93801	-3.19392	-2.60456	-0.964559	0.0470843	-2.41146
hsa-miR-380-5p	1.64046	0.708367	0.128515	2.15387	0.11965	1.16007	1.38248	0.170279	1.79075	1.08441	2.25931	-1.14673	-0.496592	1.52035	-0.517089	1.92121	1.02091	1.23249	1.15635	0.303061	2.08581	1.48544	2.19451	0.128621	-0.176488	2.19705	1.85204	1.35625	2.04025	0.358746	-0.122827	1.36357	1.17181	-2.09439	-0.0165648	1.11586	1.07286	-0.839605	2.41425	0.401879	1.34633	0.874147	1.7683	0.454305	-0.386561	2.03929	0.819712	2.94656	1.83646
hsa-miR-381-3p	6.09551	5.03829	5.2578	5.92103	5.46711	5.27675	5.58933	5.2067	5.62497	5.12482	5.70704	3.95481	4.6235	5.42724	5.73715	6.10521	4.62972	5.60946	5.02081	5.24023	5.82365	5.66495	6.12977	5.47976	5.10891	5.43651	6.06449	5.32587	5.89681	4.6741	5.75	5.34895	5.69537	4.56382	5.57269	5.54691	5.01969	5.5238	5.56461	5.06657	5.25323	5.67681	5.55645	4.84006	3.406	6.73306	5.40661	5.61577	6.05206
hsa-miR-381-5p	-0.681468	-0.876596	-2.19341	-1.54657	-2.6877	-1.77853	-2.52441	-1.70419	-2.45718	-2.37502	-0.062617	-2.73169	-3.66652	-3.43384	0.219877	-2.16626	-2.88598	0.384496	-1.04528	-0.349015	-0.464387	-0.351059	-1.77511	-3.33081	-1.76145	-0.972878	-3.43336	-0.228715	-0.767102	-3.10069	-2.44476	-3.59063	-0.898577	-2.09439	-2.82392	-1.6915	-3.17507	-0.839605	-2.63014	-1.47259	1.34633	-1.00032	-2.98659	-1.13066	-3.19392	-1.0196	-2.54952	-1.33143	-2.41146
hsa-miR-382-3p	1.64046	2.1823	2.33015	2.54089	1.01273	0.723973	2.42979	2.26544	3.09741	2.01729	1.89674	-2.73169	1.08837	1.08972	1.06787	1.29317	1.50634	1.76301	2.18738	2.866	3.90817	1.48544	2.90671	1.52717	1.40847	0.612085	1.61103	2.43425	2.69233	0.358746	3.53252	1.61882	1.02742	2.29792	0.635512	1.11586	1.68291	1.03486	1.27675	0.642887	1.34633	1.80703	2.37097	1.48825	-0.871987	2.34963	1.42011	1.47593	3.31646
hsa-miR-382-5p	5.94789	4.59372	4.92553	5.87128	4.43124	4.58488	5.50349	4.88577	5.68748	5.30446	4.93236	4.16312	4.81326	5.38314	5.92585	5.87266	4.82138	5.31996	5.03793	5.71707	6.47477	5.09425	6.04719	4.70811	5.55143	4.38467	5.80265	5.83737	6.38061	5.21673	6.18824	5.06401	4.69238	3.03489	4.69178	4.33087	4.46156	5.29653	6.05985	5.05619	6.30053	3.56446	4.39712	3.81018	2.09149	4.72635	4.22746	5.20151	6.20692
hsa-miR-383-5p	-2.26643	-0.13963	-2.19341	-1.54657	-2.6877	-3.36349	-0.202483	-3.28915	-2.45718	0.794901	-3.23254	-2.73169	-3.66652	-1.84888	-2.10205	-2.16626	-2.88598	-1.93743	-1.04528	-0.834442	-3.27174	-3.15841	-1.77511	-3.33081	-1.76145	-0.972878	-3.43336	-1.81368	-1.50407	-3.10069	-2.44476	-3.59063	-1.63554	-2.09439	-2.82392	-0.106537	-1.59011	-0.839605	-2.63014	-3.05755	1.34633	-2.58528	-0.664657	-3.93801	-3.19392	-1.0196	-4.13448	-3.65336	-2.41146
hsa-miR-3909	0.903495	1.6259	1.71348	3.66288	0.771727	0.5434	1.99915	2.43877	1.24326	1.32542	0.674349	2.88302	1.54294	1.52035	3.1074	1.29317	1.20148	0.869923	1.27665	1.23595	1.77265	1.88598	-1.03815	1.95459	3.28294	-0.972878	1.9929	2.43425	0.998433	1.85351	2.7647	1.16426	1.30306	3.97169	1.81994	0.630429	1.77913	0.382787	1.61778	0.642887	5.4338	0.874147	-2.98659	-3.93801	0.506524	0.565362	0.113444	-0.193924	-0.0895345
hsa-miR-3910	-2.26643	-0.876596	-2.19341	-1.54657	-1.10274	-1.04156	-0.939449	-1.70419	-0.872217	-2.37502	-1.64758	-2.73169	-2.08155	-0.626488	-2.10205	-2.16626	-2.88598	-1.93743	-3.36721	-0.834442	-0.949814	-1.57345	-1.03815	-3.33081	-1.76145	0.612085	-3.43336	-1.81368	-1.50407	-1.51572	-2.44476	-2.00567	-1.63554	-2.09439	-2.82392	-1.6915	-3.17507	-2.42457	-2.63014	-1.47259	1.34633	0.22207	-0.664657	-3.93801	-3.19392	-1.0196	-1.32713	0.0470843	-0.8265
hsa-miR-3912-3p	2.25713	2.29333	2.1989	2.70135	2.80415	2.86533	2.23048	1.75524	1.79075	-0.0530963	2.32205	2.47776	2.90334	1.85156	1.35738	3.11914	1.75788	3.34797	2.69888	2.51605	2.45618	2.05104	2.36785	2.2839	2.76211	2.48655	2.49737	2.57864	2.46556	2.78196	2.1991	1.45376	2.20576	-2.09439	3.47986	2.21539	2.31678	2.09899	2.01371	2.72381	1.34633	2.36891	0.18334	1.10638	1.93537	2.88729	1.29178	0.594572	1.49543
hsa-miR-3913-5p	1.82103	0.708367	1.26602	0.775355	0.11965	1.49449	1.99915	2.2027	1.93514	0.794901	1.97691	0.968746	2.44201	1.21001	-0.517089	0.641097	1.63758	1.522	-1.04528	1.59852	1.25182	0.301018	1.59412	0.917117	-1.76145	-0.972878	1.85204	3.0443	-0.281675	1.94371	1.46214	0.31626	0.866958	3.7385	1.93097	0.630429	0.912394	1.27587	1.76217	2.36871	1.34633	0.22207	0.713854	-0.768087	-0.871987	-0.282635	0.113444	-0.193924	1.676
hsa-miR-3916	0.540925	0.345797	1.26602	1.26078	1.56022	-0.556135	-0.202483	2.0684	-2.45718	1.71244	0.22689	1.35577	-0.859162	-3.43384	0.705304	1.92121	0.814461	1.23249	-0.559853	0.544069	1.37211	1.48544	1.76921	0.128621	2.63087	2.93401	-0.263439	1.64575	1.76895	0.0692393	0.72517	-0.783276	1.02742	-2.09439	-0.501992	-1.6915	0.731822	-0.839605	2.65526	-0.250198	4.80577	1.93828	1.40573	2.40184	-0.871987	-0.282635	-0.047021	0.0470843	-0.0895345
hsa-miR-3919	-2.26643	-2.46156	-2.19341	-1.54657	-2.6877	-3.36349	-2.52441	-3.28915	-2.45718	-2.37502	-3.23254	-2.73169	-3.66652	-3.43384	-2.10205	-2.16626	-2.88598	-1.93743	-3.36721	-3.15637	-3.27174	-3.15841	-3.36007	-3.33081	-1.76145	-0.972878	-3.43336	-1.81368	-3.08903	-3.10069	-2.44476	-3.59063	-3.2205	-2.09439	-2.82392	-1.6915	-3.17507	-2.42457	-2.63014	-3.05755	1.34633	-2.58528	-2.98659	-3.93801	-3.19392	-2.60456	-4.13448	-3.65336	-2.41146
hsa-miR-3921	-2.26643	-2.46156	-2.19341	-1.54657	-2.6877	-3.36349	-2.52441	-3.28915	-0.872217	-2.37502	-3.23254	-2.73169	-3.66652	-3.43384	-2.10205	-2.16626	-2.88598	-1.93743	-3.36721	-3.15637	-3.27174	-3.15841	-3.36007	-3.33081	-1.76145	-0.972878	-3.43336	-1.81368	-3.08903	-3.10069	-2.44476	-3.59063	-3.2205	-2.09439	-2.82392	-1.6915	-3.17507	-2.42457	-2.63014	-3.05755	1.34633	-2.58528	-2.98659	-3.93801	-3.19392	-2.60456	-4.13448	-3.65336	-2.41146
hsa-miR-3923	-2.26643	-2.46156	-2.19341	-1.54657	-2.6877	-3.36349	-2.52441	-3.28915	-2.45718	-2.37502	-3.23254	-2.73169	-3.66652	-3.43384	-2.10205	-2.16626	-2.88598	-1.93743	-3.36721	-3.15637	-3.27174	-3.15841	-3.36007	-3.33081	-1.76145	-0.972878	-3.43336	-1.81368	-3.08903	-1.51572	-2.44476	-3.59063	-3.2205	-2.09439	-2.82392	-1.6915	-3.17507	-2.42457	-2.63014	-3.05755	1.34633	-2.58528	-2.98659	-3.93801	-3.19392	-2.60456	-4.13448	-3.65336	-2.41146
hsa-miR-3924	-2.26643	-2.46156	-2.19341	-1.54657	-2.6877	-3.36349	-2.52441	-3.28915	-2.45718	-2.37502	-3.23254	-2.73169	-3.66652	-3.43384	-2.10205	-2.16626	-2.88598	-1.93743	-3.36721	-3.15637	0.428697	-3.15841	-3.36007	-3.33081	-1.76145	-0.972878	-3.43336	-1.81368	-3.08903	-3.10069	-2.44476	-3.59063	-3.2205	-2.09439	-2.82392	-1.6915	-3.17507	-2.42457	-2.63014	-3.05755	1.34633	-2.58528	-2.98659	-3.93801	-3.19392	-2.60456	-4.13448	-3.65336	-2.41146
hsa-miR-3925-3p	-2.26643	-2.46156	-2.19341	-1.54657	-2.6877	-3.36349	-0.939449	-3.28915	-2.45718	-2.37502	-1.64758	-2.73169	-3.66652	-3.43384	-2.10205	0.641097	-2.88598	-0.352469	-1.78225	-3.15637	-3.27174	-3.15841	-3.36007	-3.33081	-0.176488	-0.972878	-0.626009	-1.81368	-3.08903	-3.10069	-2.44476	-3.59063	-1.63554	-2.09439	-2.82392	-1.6915	-3.17507	-2.42457	-2.63014	-3.05755	1.34633	-2.58528	-2.98659	-3.93801	-3.19392	-2.60456	-4.13448	-3.65336	-2.41146
hsa-miR-3928-3p	1.64046	-0.13963	0.613941	2.15387	-0.365777	-1.77853	0.93502	-0.481798	-2.45718	-0.790062	-0.062617	0.0756616	-0.496592	0.266597	1.59839	-0.581295	-0.0786239	0.869923	1.02511	-3.15637	0.635148	1.59647	0.340365	0.57608	2.32601	0.612085	1.42462	2.94121	0.370401	1.29163	2.07881	-0.783276	-3.2205	3.97169	-0.0165648	0.630429	1.57982	1.03486	0.829287	1.19037	4.15369	-1.00032	-2.98659	-3.93801	-0.871987	-2.60456	-0.434044	-2.06839	-0.0895345
hsa-miR-3929	-2.26643	-2.46156	-2.19341	-1.54657	-2.6877	-3.36349	-2.52441	-3.28915	-2.45718	-2.37502	-1.64758	-2.73169	-3.66652	-3.43384	-2.10205	-2.16626	-2.88598	-1.93743	-1.78225	-3.15637	-3.27174	-3.15841	-3.36007	-3.33081	-1.76145	-0.972878	-3.43336	2.09321	-3.08903	-3.10069	-2.44476	-3.59063	-3.2205	-2.09439	-2.82392	-1.6915	-3.17507	-2.42457	-2.63014	-3.05755	1.34633	-2.58528	-2.98659	-3.93801	-1.60895	-1.0196	-4.13448	-3.65336	-2.41146
hsa-miR-3934-3p	-0.681468	-2.46156	-2.19341	-1.54657	-2.6877	-3.36349	-2.52441	-3.28915	-2.45718	-2.37502	-3.23254	-2.73169	-3.66652	-3.43384	-0.517089	-2.16626	-2.88598	-1.93743	-1.78225	-1.57141	-3.27174	-3.15841	-3.36007	-3.33081	-1.76145	-0.972878	-1.8484	-1.81368	-3.08903	-3.10069	-2.44476	-1.2687	-3.2205	-2.09439	-2.82392	-1.6915	-3.17507	-0.839605	-2.63014	-3.05755	1.34633	-2.58528	-2.98659	-3.93801	-3.19392	-2.60456	-4.13448	-3.65336	-2.41146
hsa-miR-3934-5p	2.68777	1.93076	1.26602	2.70135	2.5977	1.84596	1.38248	1.75524	1.00225	1.32542	1.41131	4.25699	1.61888	1.08972	4.0477	2.22606	1.86891	1.522	4.06742	1.48749	2.91808	2.77232	2.78967	0.57608	2.48648	2.19705	3.46145	1.88676	3.17776	2.7322	2.59964	3.37515	1.53438	3.88289	2.03406	3.16648	1.21725	2.93298	2.72741	1.89664	5.25323	1.11516	2.43968	2.74849	1.32965	1.09588	1.07497	1.77291	1.83646
hsa-miR-3937	-2.26643	-2.46156	-2.19341	-1.54657	-2.6877	-3.36349	-0.939449	-3.28915	-2.45718	-2.37502	-3.23254	-2.73169	-3.66652	-1.84888	-2.10205	-2.16626	-2.88598	-1.93743	-3.36721	-3.15637	-0.464387	-3.15841	-3.36007	-1.74585	1.0459	1.34905	0.473527	0.508251	-3.08903	-1.51572	-2.44476	-3.59063	-0.898577	1.60604	-2.82392	-1.6915	-3.17507	-2.42457	-2.63014	-3.05755	1.34633	-2.58528	-2.98659	-3.93801	-3.19392	0.854868	-4.13448	-0.48343	-0.8265
hsa-miR-3938	-2.26643	-2.46156	-0.608451	-1.54657	-2.6877	-3.36349	0.282944	-3.28915	-2.45718	-2.37502	-3.23254	-2.73169	-3.66652	-3.43384	-2.10205	-2.16626	-2.88598	-1.93743	-3.36721	-3.15637	-0.949814	-3.15841	-3.36007	-3.33081	-1.76145	-0.972878	-0.626009	-1.81368	-3.08903	-3.10069	-2.44476	-3.59063	-3.2205	-2.09439	-2.82392	-1.6915	-0.367714	-2.42457	-1.04518	-1.47259	1.34633	-2.58528	-2.98659	-3.93801	-3.19392	-1.0196	-2.54952	-3.65336	-2.41146
hsa-miR-3939	-0.681468	-0.876596	-2.19341	-1.54657	-2.6877	-1.77853	-0.939449	-3.28915	-2.45718	-0.0530963	-3.23254	-2.73169	-1.34459	-1.11191	-0.517089	-2.16626	-2.88598	-0.352469	-1.78225	-3.15637	-3.27174	-3.15841	-3.36007	-3.33081	-1.76145	-0.972878	-1.11144	1.35625	-1.50407	-3.10069	-2.44476	-3.59063	-1.63554	-2.09439	-2.82392	-1.6915	-3.17507	-2.42457	-2.63014	-3.05755	1.34633	-2.58528	-2.98659	-3.93801	-3.19392	-1.0196	-4.13448	-3.65336	-2.41146
hsa-miR-3940-3p	0.0554977	-2.46156	-2.19341	-1.54657	-0.365777	-1.04156	-2.52441	-1.70419	-2.45718	-2.37502	-3.23254	-0.409765	-1.34459	-3.43384	-2.10205	1.00367	-2.88598	-0.352469	0.720255	-1.57141	-3.27174	-3.15841	-1.77511	-1.74585	-1.76145	0.612085	-3.43336	-1.81368	-1.50407	0.806205	-2.44476	-2.00567	-0.0505799	-0.509432	-2.82392	-1.6915	-3.17507	-2.42457	-0.308216	-1.47259	3.66826	-1.00032	0.18334	-3.93801	-3.19392	-2.60456	-2.54952	-2.06839	-0.8265
hsa-miR-3940-5p	-2.26643	-2.46156	-2.19341	-1.54657	-2.6877	-3.36349	-2.52441	-3.28915	-2.45718	-2.37502	-3.23254	-2.73169	-3.66652	-3.43384	-2.10205	-2.16626	-0.564051	-1.93743	-3.36721	-3.15637	-3.27174	-1.57345	-3.36007	-3.33081	-1.76145	-0.972878	-3.43336	-0.228715	-3.08903	-0.778758	-2.44476	-3.59063	-3.2205	-2.09439	-2.82392	-1.6915	-3.17507	-2.42457	-2.63014	-3.05755	1.34633	-2.58528	-2.98659	-3.93801	-3.19392	-2.60456	-4.13448	-3.65336	-2.41146
hsa-miR-3941	-2.26643	-2.46156	-2.19341	-1.54657	-2.6877	-1.77853	-0.939449	-3.28915	-2.45718	-0.0530963	-3.23254	-2.73169	-2.08155	-3.43384	-2.10205	-2.16626	-2.88598	-1.93743	-3.36721	-3.15637	-3.27174	-0.836486	-3.36007	-3.33081	-1.76145	0.612085	-1.8484	-1.81368	-1.50407	-1.51572	-2.44476	-2.00567	-3.2205	2.42917	-0.501992	-1.6915	-1.59011	-0.10264	-2.63014	-3.05755	1.34633	-1.00032	0.18334	-3.93801	-3.19392	-1.0196	-4.13448	-3.65336	-2.41146
hsa-miR-3942-3p	-2.26643	-2.46156	-2.19341	-1.54657	-2.6877	-1.77853	-2.52441	-3.28915	-2.45718	-2.37502	-3.23254	-2.73169	-3.66652	-3.43384	-2.10205	-2.16626	-2.88598	-1.93743	-3.36721	0.0135546	-3.27174	-3.15841	-3.36007	-3.33081	-1.76145	0.612085	-1.11144	-1.81368	0.0808947	-3.10069	-2.44476	-3.59063	-1.63554	-2.09439	-1.23896	-1.6915	-0.367714	-2.42457	-2.63014	-3.05755	1.34633	-2.58528	-0.664657	-3.93801	-3.19392	-2.60456	-1.32713	-1.33143	-2.41146
hsa-miR-3942-5p	-0.681468	-0.13963	0.976512	0.0383895	-1.10274	-0.193565	0.282944	1.66504	1.24326	1.32542	-3.23254	0.0756616	0.240373	-1.84888	-0.517089	1.00367	1.02091	-1.93743	0.720255	-0.834442	1.37211	0.0115114	-0.55272	-1.00888	0.560478	-0.972878	2.12123	0.993678	0.611409	1.42288	0.72517	0.801687	1.42335	-2.09439	1.42401	-1.6915	1.86933	-0.839605	0.539781	-0.250198	1.34633	1.50218	-1.40162	-1.13066	-3.19392	-2.60456	-0.227593	-0.193924	0.395892
hsa-miR-3943	-0.681468	-2.46156	-2.19341	0.775355	-0.365777	-3.36349	-0.202483	-3.28915	-0.135252	-2.37502	-3.23254	-2.73169	-3.66652	0.0255887	-2.10205	-2.16626	-2.88598	-1.93743	0.333232	-3.15637	-3.27174	-3.15841	-0.55272	-3.33081	-1.76145	0.612085	-0.263439	-1.81368	-3.08903	-1.51572	-2.44476	-2.00567	-1.63554	-2.09439	-1.23896	-1.6915	-0.853141	-2.42457	-1.04518	-0.735625	1.34633	-0.263357	-1.40162	0.919969	-3.19392	-2.60456	0.389078	0.594572	-0.8265
hsa-miR-3944-3p	-2.26643	-2.46156	-2.19341	0.775355	-2.6877	-1.77853	-0.939449	-3.28915	-2.45718	-2.37502	-3.23254	-2.73169	-3.66652	-3.43384	-2.10205	-2.16626	-2.88598	-1.93743	-3.36721	-1.57141	-3.27174	-3.15841	-1.77511	-3.33081	-1.76145	-0.972878	-3.43336	-1.81368	-1.50407	-3.10069	-0.122827	-0.420706	-1.63554	-2.09439	-2.82392	-1.6915	-0.853141	-0.839605	-1.04518	-0.735625	3.66826	-0.263357	-1.40162	-3.93801	-3.19392	-2.60456	-4.13448	-2.06839	-2.41146
hsa-miR-3944-5p	0.0554977	-0.876596	-2.19341	0.0383895	-1.10274	-3.36349	-2.52441	-3.28915	-2.45718	-2.37502	-3.23254	-0.409765	-0.859162	-3.43384	-2.10205	-2.16626	-2.88598	-1.93743	-1.78225	-0.834442	-3.27174	-1.57345	-3.36007	-1.74585	0.560478	-0.972878	-1.11144	-0.228715	-3.08903	0.0692393	-2.44476	-3.59063	-0.898577	2.29792	-1.23896	-1.6915	0.284363	-2.42457	-1.04518	-1.47259	4.51626	-2.58528	-1.40162	-3.93801	-3.19392	-0.282635	-1.32713	-2.06839	-2.41146
hsa-miR-3960	-0.681468	-2.46156	-2.19341	-1.54657	-2.6877	-3.36349	-2.52441	-3.28915	-2.45718	-2.37502	-3.23254	-2.73169	-3.66652	-3.43384	-2.10205	1.00367	-2.88598	-1.93743	-3.36721	-3.15637	-1.68678	-3.15841	-3.36007	-3.33081	-1.76145	2.48655	-3.43336	-1.81368	-1.50407	-3.10069	-2.44476	-3.59063	-3.2205	4.93903	-2.82392	-1.6915	-3.17507	-2.42457	-2.63014	-3.05755	1.34633	-1.00032	0.920305	-1.13066	0.265516	0.202792	-1.32713	0.594572	-0.8265
hsa-miR-409-3p	5.38462	4.43326	4.37644	5.24784	3.9988	4.03739	5.23714	4.05958	4.72273	4.56749	4.54225	2.69457	4.71286	4.66944	5.39779	4.77626	4.1693	4.32935	4.29813	5.43982	6.11843	3.83027	4.99307	4.00011	4.98002	4.69955	4.82873	5.65393	5.85055	4.46156	5.48006	4.36937	4.47298	3.46019	3.86258	3.92321	3.81362	4.4458	5.67819	3.97587	7.07426	4.20913	4.19332	4.28599	2.534	4.70832	3.6403	5.0226	5.62746
hsa-miR-409-5p	3.15983	2.062	2.1989	4.18135	2.73856	1.84596	3.20351	2.97763	2.58721	3.40634	2.91721	1.35577	3.73436	2.83294	2.29027	4.10053	2.99666	3.73499	3.20265	3.44354	3.82629	3.93962	3.26928	2.93598	3.96647	2.72756	4.09802	3.14052	3.56918	2.7322	3.89509	3.82722	2.50742	2.8598	3.74594	4.28578	3.51143	2.86083	3.59867	2.22785	2.9313	2.1696	3.16316	3.1388	-3.19392	3.12336	2.30846	3.58505	3.08039
hsa-miR-410-3p	5.84731	4.83306	4.31438	5.72955	5.16404	4.51303	4.5524	4.39033	4.89155	5.09258	5.02012	3.15095	4.49839	4.78048	5.85795	5.34944	4.44494	4.83075	4.77745	5.64776	5.92055	4.89143	5.54381	5.09125	5.31537	5.71362	5.28431	5.40549	6.01688	3.888	5.05509	4.84816	4.64368	4.20939	5.02783	5.31973	4.68912	5.10681	4.62724	4.95926	5.99019	5.46456	5.86204	4.38842	3.14593	6.15366	4.8627	5.56339	5.35009
hsa-miR-410-5p	-2.26643	-2.46156	-2.19341	-1.54657	-2.6877	-3.36349	-0.202483	-1.70419	-0.872217	-0.790062	-1.64758	-2.73169	-2.08155	-3.43384	-2.10205	-2.16626	-2.88598	-1.93743	-3.36721	-3.15637	-3.27174	-3.15841	-3.36007	-3.33081	-0.176488	-0.972878	-3.43336	-1.81368	-3.08903	-3.10069	-2.44476	-3.59063	-3.2205	-2.09439	-2.82392	-1.6915	-3.17507	-2.42457	-1.04518	-3.05755	1.34633	-2.58528	-2.98659	-3.93801	-3.19392	-1.0196	-4.13448	-2.06839	-2.41146
hsa-miR-411-3p	0.0554977	1.23888	-2.19341	1.62335	1.01273	-0.193565	1.17603	1.23441	1.00225	1.32542	1.29102	-2.73169	0.7258	0.814085	3.32421	1.00367	2.60587	0.869923	1.58699	2.26989	2.91808	-0.836486	1.99748	3.17698	2.76211	2.19705	1.0902	2.09321	2.93334	0.986777	2.31013	-0.420706	2.75678	2.29792	0.635512	1.47843	-0.00514381	-0.10264	1.76217	1.46601	1.34633	1.32161	1.96761	-1.13066	-1.60895	2.75299	0.389078	2.32392	0.758462
hsa-miR-411-5p	6.10426	5.56635	5.7314	6.31761	5.76762	5.35419	5.57888	5.45568	5.88712	5.71773	6.05517	4.21082	4.89954	5.76828	5.77447	6.49552	5.71021	5.37545	5.70693	5.61512	6.52754	5.2296	6.68295	6.55641	4.5784	6.91587	6.45081	6.11114	6.35184	5.99998	5.95185	5.46194	6.48167	5.38942	5.63141	5.63942	5.49382	5.43962	6.30355	5.87614	5.73865	6.83888	7.68141	7.30576	4.99096	7.22357	7.33567	7.99725	5.58289
hsa-miR-412-3p	-2.26643	-2.46156	-2.19341	-1.54657	-2.6877	-3.36349	-2.52441	-3.28915	-2.45718	-2.37502	-3.23254	-2.73169	-3.66652	-3.43384	-2.10205	-2.16626	-2.88598	-1.93743	-3.36721	-3.15637	-3.27174	-3.15841	-1.77511	-3.33081	-1.76145	-0.972878	-3.43336	-1.81368	-3.08903	-3.10069	-2.44476	-3.59063	-3.2205	-2.09439	-2.82392	-1.6915	-3.17507	-2.42457	-2.63014	-3.05755	1.34633	-2.58528	-2.98659	-3.93801	-3.19392	-2.60456	-4.13448	-3.65336	-2.41146
hsa-miR-412-5p	0.903495	0.345797	-2.19341	-1.54657	-0.365777	0.884437	-0.939449	-0.967224	-2.45718	0.432331	0.467898	0.0756616	-0.496592	-0.263918	-2.10205	-0.581295	-1.30102	-1.93743	-1.78225	1.23595	2.01366	-3.15841	1.76921	-3.33081	-1.76145	0.612085	1.21049	-0.228715	-1.50407	0.599754	-2.44476	-1.2687	1.30306	-2.09439	-0.501992	-1.6915	-0.367714	1.48232	1.61778	-0.250198	1.34633	1.11516	1.26134	-2.35305	-3.19392	0.565362	-2.54952	0.0470843	0.758462
hsa-miR-421	6.742	6.31652	8.55897	8.49097	6.40241	5.77862	7.56172	6.7346	8.02966	7.59796	5.88899	7.06435	6.46662	7.02251	8.3968	7.80097	7.15705	6.73853	7.52382	7.74525	8.08965	7.7204	6.41306	5.79072	6.53776	8.0959	9.61495	9.04197	8.23459	6.55931	7.2188	7.82035	7.42245	9.06232	6.86782	9.8158	9.52948	6.13385	8.53162	7.96412	9.12112	6.43431	8.72293	7.70629	6.9133	8.99116	7.41386	7.4519	7.16029
hsa-miR-422a	-0.681468	-2.46156	-0.608451	-1.54657	-2.6877	-1.77853	-2.52441	-3.28915	-2.45718	-2.37502	-3.23254	-2.73169	-3.66652	-0.626488	-2.10205	0.641097	-0.564051	-1.93743	-3.36721	-3.15637	-3.27174	-1.57345	-3.36007	-0.523456	-0.176488	-0.972878	-1.8484	-1.81368	-3.08903	-3.10069	-2.44476	-3.59063	-3.2205	0.71296	-2.82392	0.630429	-0.367714	-2.42457	-2.63014	-1.47259	1.34633	-2.58528	-1.40162	-3.93801	-1.60895	-1.0196	-4.13448	-3.65336	-2.41146
hsa-miR-423-3p	8.31571	8.4249	8.47636	9.4834	7.71211	7.45109	8.95183	8.82817	8.33317	8.96092	7.3959	8.23337	8.50685	8.47342	9.46067	8.53678	9.11437	8.38111	8.06168	8.35686	8.73983	8.4242	7.4513	8.54686	8.90655	8.80356	8.418	8.53616	9.20128	8.48756	8.9012	7.43658	7.88475	9.38892	8.49519	9.22064	8.67395	8.33282	8.50107	8.54468	11.7094	8.32985	7.73708	7.75067	7.97413	7.95098	7.36187	7.72981	8.62677
hsa-miR-423-5p	9.38507	9.08582	8.79456	9.7714	8.71371	8.10971	9.84818	10.08	9.40971	9.81758	8.61177	9.35875	10.1738	9.74373	10.6472	8.84985	10.0098	8.96268	9.28855	8.48342	9.97009	9.55002	8.42905	9.5585	9.75868	9.1983	9.52101	9.25711	9.75194	9.92877	9.84728	8.29392	9.00561	11.9805	9.38157	9.95191	9.71615	8.69891	9.24292	9.196	14.1579	7.54271	8.69245	8.98513	8.93826	8.35761	8.66176	9.03468	9.37929
hsa-miR-424-3p	5.91844	3.64697	6.26191	4.99259	3.42082	2.30894	4.85929	5.01919	6.36619	4.95589	4.02485	3.37683	3.45242	4.90155	5.7245	3.76448	4.5149	2.70642	4.38099	5.1244	6.22611	3.89687	5.33689	4.79331	5.03297	1.34905	3.53242	5.8658	6.20789	4.07922	5.74012	2.78441	2.3942	8.57715	3.47986	6.01586	5.77038	4.42092	3.09778	2.36871	8.31212	3.08714	2.74134	3.82354	0.265516	4.36122	2.8542	4.40734	5.5369
hsa-miR-424-5p	7.96359	7.28496	9.23233	7.63582	8.60404	7.82695	7.50763	8.07443	9.65232	8.42183	8.8359	6.84762	7.22299	7.74669	6.55258	8.75484	7.83427	7.14738	8.2626	8.20283	9.22336	7.88393	10.4753	8.53376	7.82914	8.6363	8.36065	8.80929	9.0604	8.90459	8.86188	6.9122	8.80567	9.6742	7.26222	8.51429	8.87987	8.62596	7.84458	7.6644	8.28885	10.3702	10.3758	9.20967	8.38115	10.5058	10.4181	10.8144	9.04643
hsa-miR-425-3p	7.27467	5.50999	7.05214	6.48133	5.90101	6.04378	6.2001	6.24028	6.16121	6.3832	5.03892	5.69037	5.87458	7.09461	6.62927	5.41117	4.90192	5.37545	6.0358	5.20557	4.82101	4.96571	5.00187	5.49891	4.42837	4.75504	6.90091	5.12884	4.82386	5.44235	4.56647	5.71998	4.63124	4.87139	5.89376	6.90469	6.70605	4.63071	5.31822	5.20454	2.9313	4.44814	5.26608	4.28599	4.95074	5.43436	5.09674	5.28622	6.29244
hsa-miR-425-5p	8.77728	8.76305	9.59326	9.22244	9.38074	9.39202	9.03735	10.1341	9.56206	9.14215	8.49069	8.2969	8.75476	9.37331	8.92931	8.61919	9.89886	8.44951	8.20502	9.44331	9.39869	8.01838	8.91459	10.5079	10.7721	11.3289	9.33957	9.63702	10.1148	11.0875	9.46701	8.70829	10.7926	8.84739	8.56571	9.41113	9.9608	8.87407	11.3994	11.354	8.46528	11.5615	10.4045	9.35157	9.06553	10.3175	9.27026	9.46607	9.29977
hsa-miR-4271	-2.26643	-2.46156	-2.19341	-1.54657	-2.6877	-3.36349	-2.52441	-3.28915	-2.45718	-2.37502	-3.23254	-2.73169	-3.66652	-3.43384	-2.10205	-2.16626	-2.88598	-1.93743	-1.78225	-3.15637	-3.27174	-3.15841	-3.36007	-3.33081	-1.76145	0.612085	-3.43336	-1.81368	-3.08903	-3.10069	-2.44476	-3.59063	-3.2205	-2.09439	-2.82392	-1.6915	-3.17507	-2.42457	-2.63014	-3.05755	1.34633	-2.58528	-2.98659	0.585549	-1.60895	-2.60456	-4.13448	-3.65336	-2.41146
hsa-miR-4272	-2.26643	-2.46156	-2.19341	-1.54657	-0.365777	-3.36349	-2.52441	-3.28915	-2.45718	-2.37502	-3.23254	-2.73169	-3.66652	-3.43384	-2.10205	-2.16626	-2.88598	-1.93743	-3.36721	-3.15637	-3.27174	-3.15841	-3.36007	-3.33081	-1.76145	-0.972878	-3.43336	-1.81368	-3.08903	-3.10069	-2.44476	-3.59063	-3.2205	-2.09439	-2.82392	-1.6915	-3.17507	-2.42457	-2.63014	-3.05755	1.34633	-2.58528	-2.98659	-3.93801	-3.19392	-2.60456	-4.13448	-3.65336	-2.41146
hsa-miR-4279	-2.26643	-2.46156	-2.19341	-1.54657	-2.6877	-3.36349	-2.52441	-3.28915	-2.45718	-2.37502	-3.23254	-2.73169	-3.66652	-3.43384	-2.10205	-2.16626	-2.88598	-1.93743	-3.36721	-3.15637	-3.27174	-3.15841	-3.36007	-3.33081	-1.76145	-0.972878	-3.43336	-1.81368	-1.50407	-3.10069	-2.44476	-3.59063	-3.2205	-2.09439	-2.82392	-1.6915	-3.17507	-2.42457	-2.63014	-3.05755	1.34633	-2.58528	-2.98659	-3.93801	-3.19392	-2.60456	-4.13448	-3.65336	-2.41146
hsa-miR-4281	-2.26643	-2.46156	-2.19341	-1.54657	-2.6877	-3.36349	-2.52441	-3.28915	-2.45718	-0.790062	-3.23254	-2.73169	-2.08155	-3.43384	0.219877	0.15567	-2.88598	0.869923	-1.78225	-3.15637	-3.27174	-3.15841	-1.77511	-3.33081	1.40847	-0.972878	-3.43336	-1.81368	-3.08903	-0.293331	-2.44476	-1.2687	-0.0505799	-2.09439	-2.82392	3.35289	-3.17507	-2.42457	0.17721	-3.05755	6.39073	-2.58528	-2.98659	-3.93801	-3.19392	-2.60456	-4.13448	-3.65336	-2.41146
hsa-miR-4282	-2.26643	-2.46156	-2.19341	-1.54657	-2.6877	-3.36349	-2.52441	-3.28915	-2.45718	-2.37502	-3.23254	-2.73169	-3.66652	-3.43384	-2.10205	-2.16626	-2.88598	-1.93743	-3.36721	-3.15637	-3.27174	-3.15841	-3.36007	-3.33081	-1.76145	-0.972878	-3.43336	-1.81368	-3.08903	-3.10069	-2.44476	-3.59063	-3.2205	-2.09439	-2.82392	-1.6915	-3.17507	-2.42457	-2.63014	-3.05755	1.34633	-2.58528	-2.98659	-3.93801	-3.19392	-2.60456	-4.13448	-3.65336	-2.41146
hsa-miR-4286	8.75386	4.77685	10.1959	10.1404	5.70031	4.9719	9.33085	3.72207	10.0344	10.0235	4.8812	7.37028	3.10167	7.68963	8.6199	10.4218	9.34314	5.85047	8.5468	2.51605	1.25182	4.37297	10.0165	10.1867	9.80793	10.3108	5.44622	5.5872	2.69233	10.904	10.1665	4.40372	11.8402	3.57803	4.2095	6.77203	9.88681	5.18276	9.72823	12.2174	7.82207	4.26021	6.15041	3.83677	5.86408	5.52986	5.0178	4.39649	10.5327
hsa-miR-429	11.1011	10.9903	11.5089	11.6563	12.0116	10.7705	11.2552	11.5222	11.2032	11.2299	11.5253	10.8194	12.1678	11.2179	10.7518	10.9728	10.4676	11.1278	11.7332	11.2576	10.5355	11.3876	10.675	10.8454	9.81456	11.1405	12.8736	10.9004	11.695	10.8835	10.4762	11.5714	10.725	10.3436	11.9367	11.2949	12.0185	10.6835	10.6415	11.9663	9.55091	11.7921	12.3094	10.8296	11.6338	12.3129	11.3622	10.4828	10.3852
hsa-miR-4301	0.540925	-2.46156	-0.608451	0.775355	-2.6877	-3.36349	-0.939449	0.617738	-2.45718	0.432331	-1.64758	-1.14673	-1.34459	-0.263918	0.705304	-0.581295	0.283946	-0.352469	0.539683	-3.15637	-1.68678	0.542026	-3.36007	1.19275	-0.176488	1.34905	3.55532	0.993678	-0.767102	0.358746	-2.44476	0.657297	-1.63554	1.36504	-2.82392	3.86309	0.284363	0.382787	-2.63014	-0.735625	1.34633	-0.263357	-2.98659	-2.35305	-0.386561	-2.60456	0.994799	-2.06839	-0.8265
hsa-miR-4302	-2.26643	-2.46156	-2.19341	-1.54657	-1.10274	-3.36349	-2.52441	-3.28915	-2.45718	-2.37502	-3.23254	-2.73169	-3.66652	-3.43384	-2.10205	-0.581295	-2.88598	-1.93743	-3.36721	-3.15637	-3.27174	-3.15841	-1.77511	-3.33081	-1.76145	-0.972878	-1.8484	-1.81368	-3.08903	-3.10069	-2.44476	-3.59063	-3.2205	-2.09439	-2.82392	-1.6915	-3.17507	-2.42457	-2.63014	-3.05755	1.34633	-2.58528	-2.98659	-3.93801	-3.19392	-2.60456	-4.13448	-3.65336	-2.41146
hsa-miR-4306	-2.26643	0.345797	0.128515	-1.54657	-2.6877	-0.556135	-0.939449	-0.967224	-2.45718	-0.0530963	-1.64758	-1.14673	0.0339224	-1.84888	1.35738	1.00367	-2.88598	-1.93743	0.0922238	-3.15637	-0.464387	-1.57345	-0.19015	-3.33081	-0.176488	-0.972878	0.473527	-1.81368	-3.08903	0.806205	-2.44476	-0.783276	-1.63554	2.42917	-2.82392	-1.6915	-0.367714	-2.42457	-1.04518	-0.735625	1.34633	-2.58528	-2.98659	-3.93801	-1.60895	0.202792	-2.54952	-3.65336	-0.0895345
hsa-miR-431-5p	3.66431	0.708367	1.89405	3.40762	2.17028	0.0959415	2.33357	2.0684	2.29771	3.23969	2.19372	-1.14673	1.82534	1.08972	3.18335	2.4776	2.66861	3.19185	2.97264	1.59852	2.99504	2.62295	2.66229	3.23904	3.5961	2.93401	2.71638	2.83018	3.73115	2.4539	3.70499	1.83563	2.0649	-2.09439	1.93097	3.06339	2.37952	2.21929	3.2525	2.4343	5.25323	1.50218	3.3172	2.6619	0.506524	3.37272	0.994799	3.7645	2.87394
hsa-miR-4314	-2.26643	-2.46156	-2.19341	-1.54657	-2.6877	-3.36349	-2.52441	-3.28915	-2.45718	-2.37502	-3.23254	-2.73169	-3.66652	-3.43384	-2.10205	-2.16626	-2.88598	-1.93743	-3.36721	-3.15637	-3.27174	-3.15841	-3.36007	-3.33081	-1.76145	-0.972878	-3.43336	-1.81368	-3.08903	-3.10069	-2.44476	-3.59063	-3.2205	2.15353	-2.82392	-1.6915	-3.17507	-2.42457	-2.63014	-3.05755	1.34633	-2.58528	-2.98659	-3.93801	-3.19392	-2.60456	-4.13448	-3.65336	-2.41146
hsa-miR-432-3p	-2.26643	-2.46156	-2.19341	-1.54657	-2.6877	-3.36349	-2.52441	-3.28915	-2.45718	-2.37502	-3.23254	-2.73169	-3.66652	-3.43384	-2.10205	-2.16626	-2.88598	-1.93743	-3.36721	-3.15637	-3.27174	-3.15841	-3.36007	-3.33081	-1.76145	-0.972878	-3.43336	-1.81368	-3.08903	-3.10069	-2.44476	-3.59063	-3.2205	-2.09439	-2.82392	-1.6915	-3.17507	-2.42457	-2.63014	-3.05755	1.34633	-2.58528	-2.98659	-3.93801	-3.19392	-2.60456	-4.13448	-3.65336	-2.41146
hsa-miR-432-5p	3.28816	2.062	2.1989	3.31141	2.66985	2.12836	3.03018	2.54374	2.82822	2.26883	2.78983	0.438232	2.31076	2.54344	4.43711	3.19129	1.63758	2.81746	2.18738	3.50184	3.92793	2.05104	2.86874	1.42408	2.76211	3.11458	2.63273	3.23072	3.65244	3.27435	3.93028	1.53865	2.84558	-0.509432	2.84851	-0.106537	2.18248	2.86083	3.43594	2.77534	4.15369	1.66264	2.50527	1.01618	-0.0239905	2.60489	1.53794	3.08811	3.14313
hsa-miR-4326	2.37743	0.345797	-0.608451	2.84574	0.48222	1.49449	1.86791	2.64158	2.06638	-2.37502	0.674349	1.66062	2.11484	1.92371	-0.517089	-2.16626	1.02091	1.96946	-1.78225	-0.349015	-3.27174	2.62295	1.49791	0.756652	-1.76145	-0.972878	1.9929	2.27379	2.04025	1.54317	1.46214	0.31626	1.30306	-2.09439	1.08297	2.39596	2.75567	1.27587	2.98457	1.69733	2.9313	1.93828	0.713854	0.816875	-0.386561	2.43983	1.48023	0.594572	0.395892
hsa-miR-4328	-2.26643	-2.46156	-2.19341	-1.54657	-2.6877	-3.36349	-2.52441	-3.28915	-2.45718	-2.37502	-3.23254	-2.73169	-3.66652	-3.43384	-2.10205	-2.16626	-2.88598	-1.93743	-3.36721	-3.15637	-3.27174	-3.15841	-1.77511	-3.33081	-1.76145	-0.972878	-3.43336	-1.81368	-3.08903	-3.10069	-2.44476	-3.59063	-3.2205	-2.09439	-2.82392	-1.6915	-3.17507	-2.42457	-2.63014	-3.05755	1.34633	-2.58528	-2.98659	-3.93801	-3.19392	-1.0196	-4.13448	-3.65336	-2.41146
hsa-miR-433-3p	2.59155	-0.876596	0.976512	2.54089	1.56022	1.02883	2.23048	2.77694	1.44971	2.14854	0.854921	0.0756616	0.58141	1.61055	2.42151	1.92121	1.86891	1.76301	2.12465	2.45834	3.64712	1.36515	1.49791	1.52717	1.93899	-0.972878	1.42462	2.27379	3.35391	0.986777	2.84065	0.932931	0.686386	3.68696	1.69964	1.76793	0.525371	1.03486	1.0703	-3.05755	4.15369	-2.58528	1.10088	1.34739	-3.19392	1.64336	0.994799	1.96135	1.04797
hsa-miR-433-5p	-2.26643	-2.46156	-2.19341	-1.54657	-2.6877	-3.36349	-2.52441	-3.28915	-2.45718	-0.790062	-3.23254	-2.73169	-3.66652	-3.43384	-2.10205	-0.581295	-2.88598	-1.93743	-3.36721	-0.834442	-0.949814	-3.15841	-1.77511	-3.33081	-1.76145	-0.972878	-1.11144	-1.81368	-0.767102	-3.10069	0.3626	-3.59063	-3.2205	-2.09439	-2.82392	-1.6915	-3.17507	-2.42457	-2.63014	-3.05755	1.34633	-1.00032	-2.98659	-3.93801	-3.19392	-2.60456	-1.81256	-3.65336	-2.41146
hsa-miR-4420	-2.26643	-2.46156	-2.19341	-1.54657	-2.6877	-3.36349	-2.52441	-3.28915	-2.45718	-2.37502	-3.23254	-2.73169	-3.66652	-3.43384	-2.10205	-2.16626	-2.88598	-1.93743	-3.36721	-3.15637	-3.27174	-3.15841	-3.36007	-3.33081	-1.76145	-0.972878	-3.43336	-1.81368	-3.08903	-3.10069	-2.44476	-3.59063	-3.2205	-2.09439	-2.82392	-1.6915	-3.17507	-2.42457	-2.63014	-3.05755	1.34633	-2.58528	-2.98659	-3.93801	-3.19392	-2.60456	-4.13448	-3.65336	-2.41146
hsa-miR-4421	-2.26643	-2.46156	-2.19341	-1.54657	-2.6877	-3.36349	-2.52441	-3.28915	-2.45718	-2.37502	-3.23254	-2.73169	-3.66652	-3.43384	-2.10205	-2.16626	-2.88598	-1.93743	-3.36721	-3.15637	-3.27174	-3.15841	-3.36007	-3.33081	-1.76145	-0.972878	-3.43336	-1.81368	-3.08903	-3.10069	-2.44476	-3.59063	-3.2205	-2.09439	-2.82392	-1.6915	-3.17507	-2.42457	-2.63014	-3.05755	1.34633	-2.58528	-2.98659	-3.93801	-3.19392	-2.60456	-4.13448	-3.65336	-2.41146
hsa-miR-4422	-2.26643	-2.46156	-2.19341	-1.54657	-2.6877	-3.36349	-2.52441	-3.28915	-2.45718	-2.37502	-1.64758	-0.409765	-3.66652	-3.43384	-2.10205	-2.16626	-2.88598	-1.93743	-3.36721	-3.15637	-3.27174	-3.15841	-3.36007	-3.33081	-1.76145	-0.972878	-3.43336	-1.81368	-3.08903	-3.10069	-2.44476	-2.00567	-3.2205	-2.09439	-2.82392	-1.6915	-3.17507	-2.42457	-2.63014	-3.05755	1.34633	-2.58528	-2.98659	-3.93801	-3.19392	-2.60456	-4.13448	-3.65336	-2.41146
hsa-miR-4423-3p	-0.681468	-2.46156	-2.19341	-1.54657	-2.6877	-1.77853	-2.52441	-3.28915	-2.45718	-2.37502	-3.23254	-2.73169	-3.66652	-3.43384	-2.10205	-2.16626	-2.88598	-1.93743	-3.36721	-3.15637	-3.27174	-3.15841	-3.36007	-3.33081	-1.76145	-0.972878	-3.43336	-1.81368	-3.08903	-3.10069	-2.44476	-1.2687	-3.2205	-2.09439	-2.82392	-1.6915	-3.17507	-2.42457	-2.63014	-3.05755	1.34633	-2.58528	-2.98659	-3.93801	-3.19392	-2.60456	-4.13448	-3.65336	-2.41146
hsa-miR-4423-5p	-2.26643	-2.46156	-2.19341	-1.54657	-2.6877	-0.556135	-2.52441	-3.28915	-2.45718	-2.37502	-3.23254	-2.73169	-3.66652	-3.43384	-2.10205	-2.16626	-2.88598	-1.93743	-3.36721	-3.15637	-3.27174	-3.15841	-3.36007	-3.33081	-1.76145	-0.972878	-3.43336	-1.81368	-3.08903	-3.10069	-2.44476	-3.59063	-3.2205	-2.09439	-2.82392	-1.6915	-3.17507	-2.42457	-2.63014	-3.05755	1.34633	-2.58528	-2.98659	-3.93801	-3.19392	-2.60456	-4.13448	-3.65336	-2.41146
hsa-miR-4424	-2.26643	-0.13963	-2.19341	-1.54657	-2.6877	-3.36349	-2.52441	-3.28915	-2.45718	-2.37502	-3.23254	-2.73169	-3.66652	-3.43384	-2.10205	-2.16626	-2.88598	-1.93743	-3.36721	-3.15637	-3.27174	-3.15841	-3.36007	-3.33081	-1.76145	-0.972878	-3.43336	-1.81368	-3.08903	-3.10069	-2.44476	-3.59063	-3.2205	-2.09439	-2.82392	-1.6915	-3.17507	-2.42457	-0.308216	-3.05755	1.34633	-2.58528	-2.98659	-3.93801	-3.19392	-1.0196	-4.13448	-2.06839	-2.41146
hsa-miR-4425	-0.681468	-2.46156	-2.19341	-1.54657	-2.6877	-0.556135	-2.52441	-0.481798	-0.135252	-0.790062	-0.425187	-2.73169	-3.66652	-1.84888	-2.10205	-2.16626	-1.30102	-1.93743	-1.04528	-3.15637	-0.464387	-3.15841	-3.36007	-3.33081	-0.176488	-0.972878	-1.11144	-1.81368	-0.281675	-3.10069	-2.44476	0.109809	-3.2205	-2.09439	-2.82392	-1.6915	-1.59011	-2.42457	0.17721	-1.47259	1.34633	-2.58528	-2.98659	1.10638	-3.19392	-2.60456	-4.13448	-0.193924	-0.8265
hsa-miR-4427	-2.26643	-2.46156	-2.19341	-1.54657	-2.6877	-3.36349	-2.52441	-3.28915	-2.45718	-2.37502	-3.23254	-2.73169	-3.66652	-3.43384	-2.10205	-2.16626	-2.88598	-1.93743	-3.36721	-3.15637	-3.27174	-3.15841	-3.36007	-3.33081	-1.76145	-0.972878	-3.43336	-1.81368	-3.08903	-3.10069	-2.44476	-3.59063	-3.2205	-2.09439	-2.82392	-1.6915	-3.17507	-2.42457	-2.63014	-3.05755	1.34633	-2.58528	-2.98659	0.14945	-3.19392	-2.60456	-4.13448	-3.65336	-2.41146
hsa-miR-4428	-2.26643	-2.46156	-2.19341	-1.54657	-2.6877	-3.36349	-2.52441	-3.28915	-2.45718	-2.37502	-3.23254	-2.73169	-3.66652	-3.43384	-2.10205	-2.16626	-2.88598	-1.93743	-1.78225	-3.15637	-3.27174	-3.15841	-3.36007	-3.33081	-0.176488	-0.972878	-3.43336	-1.81368	-3.08903	-3.10069	-2.44476	-3.59063	-3.2205	-2.09439	-2.82392	-1.6915	-3.17507	-2.42457	-2.63014	-3.05755	1.34633	-2.58528	-2.98659	-3.93801	-3.19392	-2.60456	-4.13448	-3.65336	-2.41146
hsa-miR-4429	4.97197	5.2458	4.84001	3.94528	4.53146	3.87491	4.78847	5.62673	3.15753	3.23969	5.06667	3.04967	4.8919	3.25266	5.52	3.56166	4.00884	3.19185	3.26215	3.76249	4.05917	4.70577	4.18682	3.65787	4.83846	5.29391	1.42462	5.90742	4.63207	3.27435	4.95612	3.66676	3.43771	6.35269	3.58547	4.08986	4.15585	6.81145	3.15122	3.54236	7.45486	-2.58528	-0.664657	0.454305	0.506524	2.52472	-0.964559	1.47593	4.4589
hsa-miR-4431	-2.26643	-2.46156	-2.19341	-1.54657	-2.6877	-3.36349	-2.52441	-3.28915	-2.45718	-2.37502	-3.23254	-2.73169	-3.66652	-3.43384	-2.10205	-2.16626	-2.88598	-1.93743	-3.36721	-3.15637	-3.27174	-3.15841	-3.36007	-3.33081	-1.76145	-0.972878	-3.43336	-1.81368	-3.08903	-3.10069	-2.44476	-3.59063	-3.2205	-2.09439	-2.82392	-1.6915	-3.17507	-2.42457	-2.63014	-3.05755	1.34633	-2.58528	-2.98659	-3.93801	-3.19392	-2.60456	-4.13448	-3.65336	-2.41146
hsa-miR-4433b-3p	-2.26643	-2.46156	-2.19341	-1.54657	-2.6877	-3.36349	-2.52441	-3.28915	-2.45718	-2.37502	-3.23254	-2.73169	-3.66652	-3.43384	-2.10205	-2.16626	-2.88598	-1.93743	-3.36721	-3.15637	-3.27174	-3.15841	-3.36007	-3.33081	-0.176488	-0.972878	-3.43336	-0.228715	-3.08903	-3.10069	-2.44476	-3.59063	-3.2205	-2.09439	-2.82392	-1.6915	-3.17507	-2.42457	-2.63014	-3.05755	1.34633	-2.58528	-2.98659	-3.93801	-3.19392	-2.60456	-4.13448	-3.65336	-2.41146
hsa-miR-4433b-5p	-2.26643	-0.13963	-2.19341	-1.54657	-2.6877	-3.36349	-2.52441	-3.28915	-2.45718	-2.37502	-3.23254	-2.73169	-3.66652	-3.43384	-2.10205	-2.16626	-2.88598	-1.93743	-3.36721	-1.57141	-3.27174	-3.15841	-1.77511	-3.33081	-1.76145	-0.972878	-3.43336	-1.81368	-3.08903	-3.10069	-2.44476	-3.59063	-3.2205	-2.09439	-2.82392	-1.6915	-3.17507	-0.839605	-2.63014	-3.05755	1.34633	-2.58528	-2.98659	-3.93801	-3.19392	-0.282635	-2.54952	-3.65336	-0.8265
hsa-miR-4435	-2.26643	-0.13963	-0.608451	0.0383895	-1.10274	-3.36349	-2.52441	-0.967224	-2.45718	-2.37502	-3.23254	-1.14673	-2.08155	-3.43384	-2.10205	-2.16626	-2.88598	-1.93743	-1.78225	-3.15637	-1.68678	-3.15841	-1.77511	-1.74585	-1.76145	-0.972878	-3.43336	-0.228715	-3.08903	-1.51572	-0.122827	-3.59063	-1.63554	-2.09439	-2.82392	-1.6915	-1.59011	-2.42457	-2.63014	-3.05755	1.34633	-2.58528	-1.40162	-3.93801	-3.19392	-2.60456	-4.13448	-2.06839	-2.41146
hsa-miR-4436b-3p	-2.26643	-2.46156	-2.19341	-1.54657	-2.6877	-3.36349	-2.52441	-3.28915	-2.45718	-2.37502	-3.23254	-2.73169	-3.66652	-3.43384	-2.10205	-2.16626	-2.88598	-1.93743	-3.36721	-3.15637	-3.27174	-3.15841	-3.36007	-3.33081	-1.76145	-0.972878	-3.43336	-1.81368	-3.08903	-3.10069	-2.44476	-3.59063	-3.2205	-2.09439	-2.82392	-1.6915	-3.17507	-2.42457	-2.63014	-1.47259	1.34633	-2.58528	-2.98659	-3.93801	-1.60895	-2.60456	-4.13448	-3.65336	-2.41146
hsa-miR-4439	-2.26643	-2.46156	-2.19341	-1.54657	-2.6877	-3.36349	-2.52441	-3.28915	-2.45718	-2.37502	-3.23254	-2.73169	-3.66652	-3.43384	-2.10205	-2.16626	-2.88598	-1.93743	-3.36721	-3.15637	-3.27174	-3.15841	-3.36007	-3.33081	-1.76145	-0.972878	-3.43336	-1.81368	-3.08903	-3.10069	-2.44476	-3.59063	-3.2205	-2.09439	-2.82392	-0.106537	-3.17507	-2.42457	-2.63014	-3.05755	1.34633	-2.58528	-2.98659	-3.93801	-3.19392	-2.60456	-4.13448	-3.65336	-2.41146
hsa-miR-4440	-2.26643	-2.46156	-2.19341	-1.54657	-1.10274	-3.36349	-2.52441	-3.28915	-0.872217	-2.37502	-3.23254	-2.73169	-3.66652	-3.43384	-2.10205	-0.581295	-2.88598	-1.93743	-1.78225	-1.57141	-1.68678	-3.15841	-3.36007	-3.33081	-1.76145	-0.972878	-1.8484	1.88676	-3.08903	0.0692393	-0.859793	-2.00567	-3.2205	2.42917	-2.82392	-1.6915	-1.59011	-2.42457	-2.63014	-3.05755	1.34633	-2.58528	-2.98659	-3.93801	-3.19392	0.202792	-4.13448	-3.65336	0.395892
hsa-miR-4443	0.540925	0.345797	-0.608451	0.775355	0.11965	-0.556135	0.645514	1.23441	-0.135252	0.432331	-1.64758	0.0756616	1.37788	-0.626488	2.42151	0.15567	-0.0786239	-1.93743	0.333232	-3.15637	-0.464387	-3.15841	-1.03815	1.19275	1.93899	-0.972878	1.42462	2.09321	-0.767102	-0.778758	-0.859793	0.801687	0.479935	1.99307	-2.82392	-1.6915	-1.59011	0.745357	0.17721	-0.250198	1.34633	-2.58528	-2.98659	-3.93801	-0.871987	-2.60456	-2.54952	-2.06839	-0.0895345
hsa-miR-4445-5p	-2.26643	-2.46156	-2.19341	-1.54657	-2.6877	-3.36349	-2.52441	-3.28915	-2.45718	-2.37502	-3.23254	-2.73169	-3.66652	-3.43384	-2.10205	-2.16626	-2.88598	-1.93743	-3.36721	-3.15637	-3.27174	-3.15841	-3.36007	-3.33081	-1.76145	-0.972878	-3.43336	-1.81368	-3.08903	-3.10069	-2.44476	-3.59063	-3.2205	-2.09439	-2.82392	-1.6915	-3.17507	-0.10264	-2.63014	-3.05755	1.34633	-2.58528	-2.98659	-3.93801	-3.19392	-2.60456	-4.13448	-3.65336	-2.41146
hsa-miR-4446-3p	0.903495	-0.13963	2.05451	-1.54657	1.56022	0.5434	0.645514	-0.967224	1.00225	-2.37502	0.22689	-2.73169	-0.207086	-3.43384	0.705304	1.74063	-0.564051	1.23249	2.18738	0.75052	-3.27174	-1.57345	1.49791	-1.00888	-1.76145	-0.972878	0.267076	2.83018	0.81786	-0.778758	-0.122827	-1.2687	-3.2205	4.13442	0.87652	-1.6915	1.07286	-2.42457	4.13804	1.46601	4.51626	-0.263357	-0.664657	0.705844	0.506524	-0.282635	-1.81256	-3.65336	-0.0895345
hsa-miR-4448	5.53447	6.86262	6.07805	6.58785	5.88594	6.36953	5.33977	5.06399	4.76199	4.86338	5.45045	4.79969	5.59323	6.65229	6.60185	7.59363	5.36669	7.71899	4.34015	6.58003	5.12486	5.48183	6.95621	5.99786	6.87154	6.28451	6.62598	7.1141	5.62865	6.47485	7.75123	6.27819	5.91135	6.28498	5.92762	7.28292	4.35631	7.20297	7.24791	7.26775	6.90092	-0.263357	0.472846	0.816875	1.32965	2.88729	-0.675052	1.20463	5.28202
hsa-miR-4450	-2.26643	-2.46156	-2.19341	-1.54657	-2.6877	-3.36349	-2.52441	-3.28915	-2.45718	-2.37502	-3.23254	-2.73169	-3.66652	-3.43384	-2.10205	-2.16626	-2.88598	-1.93743	-3.36721	-3.15637	-3.27174	-3.15841	-3.36007	-3.33081	-1.76145	-0.972878	-1.8484	-1.81368	-3.08903	-3.10069	-2.44476	-3.59063	-3.2205	-2.09439	-2.82392	-1.6915	-3.17507	-2.42457	-2.63014	-3.05755	1.34633	-2.58528	-2.98659	-3.93801	-3.19392	-2.60456	-4.13448	-3.65336	-2.41146
hsa-miR-4451	2.12589	0.345797	0.613941	1.26078	-0.365777	-1.77853	0.282944	-0.967224	1.79075	-0.790062	0.22689	0.0756616	1.37788	0.266597	-0.517089	1.29317	-0.0786239	-1.93743	1.02511	-3.15637	-1.68678	1.48544	0.340365	1.19275	0.560478	-0.972878	2.18135	0.993678	-0.767102	0.599754	-0.859793	1.16426	1.17181	-2.09439	0.635512	0.630429	0.731822	-0.10264	-1.04518	1.19037	5.04677	-2.58528	-1.40162	-0.768087	-1.60895	-1.0196	1.15092	-2.06839	-0.0895345
hsa-miR-4454	9.64309	9.45021	9.42635	10.1741	9.42441	8.04537	9.78989	7.54453	8.93245	8.8556	7.96897	7.80066	6.49209	7.42336	9.55214	10.0484	7.86305	9.28597	8.59316	6.56302	6.59708	8.53377	9.47341	9.51134	9.35554	10.2886	8.52047	9.50769	6.97571	7.91821	8.68903	7.47209	9.47842	9.47783	8.39101	11.1225	8.51798	8.78793	8.95623	9.65261	9.67276	8.44745	10.6531	9.84263	9.73885	9.40701	8.34605	8.60962	9.14935
hsa-miR-4455	2.48846	0.345797	0.613941	0.775355	0.11965	-3.36349	0.282944	-0.967224	1.63028	0.432331	-0.425187	1.35577	-0.859162	-1.84888	-0.517089	-2.16626	-0.564051	-1.93743	1.67719	-0.834442	-3.27174	-3.15841	-1.77511	-3.33081	-1.76145	-0.972878	0.814564	2.09321	0.0808947	-3.10069	-0.122827	-0.783276	-3.2205	-2.09439	0.635512	-0.106537	-0.00514381	0.382787	-0.308216	-0.735625	2.9313	-2.58528	0.18334	-3.93801	0.265516	-0.282635	-4.13448	-2.06839	-0.8265
hsa-miR-4457	-0.681468	-0.876596	-2.19341	0.0383895	0.11965	-3.36349	-2.52441	-3.28915	-2.45718	-2.37502	-3.23254	-2.73169	-2.08155	-3.43384	-2.10205	-2.16626	-2.88598	-0.352469	-0.197283	-3.15637	-3.27174	-3.15841	-1.77511	-3.33081	-1.76145	-0.972878	0.026068	-1.81368	-3.08903	-3.10069	-0.859793	-1.2687	-3.2205	-2.09439	-0.501992	-1.6915	-1.59011	-2.42457	-2.63014	-3.05755	1.34633	-2.58528	-2.98659	-0.237573	-0.871987	-2.60456	-4.13448	-1.33143	0.758462
hsa-miR-4458	-2.26643	-2.46156	-0.608451	-1.54657	-2.6877	-3.36349	-2.52441	-0.967224	-0.872217	-2.37502	-3.23254	-2.73169	-3.66652	-1.84888	-2.10205	-2.16626	-2.88598	-1.93743	-3.36721	-3.15637	-3.27174	-3.15841	-1.77511	-1.74585	-1.76145	-0.972878	-3.43336	-1.81368	-3.08903	-3.10069	-2.44476	-3.59063	-3.2205	2.15353	-2.82392	-1.6915	-1.59011	-0.10264	-2.63014	-3.05755	1.34633	-2.58528	-2.98659	-3.93801	-3.19392	-1.0196	-4.13448	-3.65336	-2.41146
hsa-miR-4464	-2.26643	-2.46156	-2.19341	-1.54657	-2.6877	-3.36349	-2.52441	-3.28915	-2.45718	-2.37502	-3.23254	-2.73169	-3.66652	-3.43384	-2.10205	-2.16626	-2.88598	-1.93743	-3.36721	-3.15637	-3.27174	-3.15841	-3.36007	-3.33081	-1.76145	-0.972878	-3.43336	-1.81368	-3.08903	-3.10069	-2.44476	-3.59063	-3.2205	-2.09439	-2.82392	-1.6915	-3.17507	-2.42457	-2.63014	-3.05755	1.34633	-2.58528	-2.98659	-3.93801	-3.19392	-2.60456	-4.13448	-3.65336	-2.41146
hsa-miR-4467	-2.26643	-2.46156	-2.19341	-1.54657	-2.6877	-3.36349	-2.52441	-3.28915	-0.872217	-2.37502	-3.23254	-2.73169	-3.66652	-3.43384	-2.10205	-2.16626	-2.88598	-1.93743	-3.36721	-3.15637	-3.27174	-3.15841	-3.36007	-3.33081	-1.76145	-0.972878	-3.43336	-1.81368	-1.50407	-3.10069	-2.44476	-3.59063	-3.2205	-2.09439	-2.82392	-1.6915	-3.17507	-2.42457	-2.63014	-3.05755	1.34633	-2.58528	-1.40162	-3.93801	-3.19392	-2.60456	-4.13448	-3.65336	-0.8265
hsa-miR-4468	-2.26643	-2.46156	0.128515	-1.54657	-1.10274	-3.36349	-2.52441	-3.28915	-0.872217	-2.37502	-3.23254	-2.73169	-3.66652	-3.43384	-2.10205	-2.16626	-2.88598	-1.93743	-3.36721	-3.15637	-3.27174	-3.15841	-3.36007	-3.33081	-1.76145	0.612085	-3.43336	-1.81368	-3.08903	-1.51572	-2.44476	-3.59063	-3.2205	-2.09439	-2.82392	-0.106537	-1.59011	-2.42457	-2.63014	-3.05755	2.9313	-2.58528	-2.98659	-3.93801	-3.19392	-2.60456	-4.13448	-3.65336	-2.41146
hsa-miR-4469	-2.26643	-2.46156	-2.19341	-1.54657	-2.6877	-3.36349	-2.52441	-1.70419	-2.45718	-2.37502	-3.23254	-2.73169	-3.66652	-3.43384	-2.10205	-2.16626	-2.88598	-1.93743	-3.36721	-3.15637	-3.27174	-3.15841	-3.36007	-1.74585	-1.76145	-0.972878	-3.43336	-1.81368	-3.08903	-3.10069	-2.44476	-3.59063	-3.2205	-2.09439	-2.82392	-1.6915	-3.17507	-2.42457	-2.63014	-3.05755	1.34633	-2.58528	-2.98659	-3.93801	-3.19392	-2.60456	-4.13448	-3.65336	-2.41146
hsa-miR-4470	-2.26643	-2.46156	-0.608451	-1.54657	-2.6877	-1.77853	-2.52441	-3.28915	-2.45718	-2.37502	-1.64758	-2.73169	-3.66652	-1.84888	-2.10205	-0.581295	-2.88598	-1.93743	-1.78225	-1.57141	-3.27174	-3.15841	-1.03815	-3.33081	-1.76145	-0.972878	-1.8484	-0.228715	-3.08903	-0.778758	-0.859793	-3.59063	-3.2205	-2.09439	-2.82392	-1.6915	-0.00514381	-2.42457	0.17721	-3.05755	1.34633	-2.58528	-2.98659	-3.93801	-1.60895	-2.60456	-2.54952	-3.65336	-2.41146
hsa-miR-4472	-2.26643	-2.46156	-2.19341	-1.54657	-2.6877	-3.36349	-2.52441	-3.28915	-2.45718	-2.37502	-3.23254	-2.73169	-3.66652	-3.43384	-2.10205	-2.16626	-2.88598	-1.93743	-3.36721	-3.15637	-3.27174	-3.15841	-3.36007	-3.33081	-1.76145	-0.972878	-3.43336	-1.81368	-3.08903	-3.10069	-2.44476	-3.59063	-3.2205	-2.09439	-2.82392	-1.6915	-3.17507	-2.42457	-2.63014	-3.05755	1.34633	-2.58528	-2.98659	-3.93801	-3.19392	-2.60456	-4.13448	-3.65336	-2.41146
hsa-miR-4473	-0.681468	-2.46156	-0.608451	-1.54657	-2.6877	-1.04156	-0.939449	0.170279	1.00225	0.432331	-1.64758	-1.14673	-3.66652	-3.43384	-2.10205	-2.16626	-2.88598	-1.93743	-0.559853	-1.57141	-3.27174	-0.351059	-0.55272	-3.33081	-1.76145	0.612085	-0.263439	0.993678	-0.281675	-0.778758	-2.44476	-0.420706	-3.2205	-2.09439	-0.501992	-1.6915	-0.367714	-0.10264	-2.63014	-0.735625	1.34633	0.22207	-2.98659	-1.13066	-3.19392	-2.60456	-0.964559	-1.33143	0.758462
hsa-miR-4474-3p	-2.26643	-2.46156	-2.19341	-1.54657	-2.6877	-3.36349	-2.52441	-3.28915	-2.45718	-2.37502	-3.23254	-2.73169	-3.66652	-3.43384	-2.10205	-2.16626	-2.88598	-1.93743	-3.36721	-3.15637	-3.27174	-3.15841	-3.36007	-3.33081	-1.76145	-0.972878	-3.43336	-1.81368	-3.08903	-3.10069	-2.44476	-3.59063	-3.2205	-2.09439	-2.82392	-1.6915	-3.17507	-2.42457	-2.63014	-3.05755	1.34633	-2.58528	-2.98659	-3.93801	-3.19392	-1.0196	-4.13448	-1.33143	-2.41146
hsa-miR-4479	-2.26643	-2.46156	-2.19341	1.62335	-2.6877	-3.36349	-0.939449	-1.70419	-0.872217	-2.37502	-3.23254	0.0756616	-0.859162	-0.626488	0.705304	-0.581295	-2.88598	-1.93743	-0.197283	-1.57141	-3.27174	-3.15841	-1.77511	-3.33081	-1.76145	-0.972878	-1.8484	0.508251	0.0808947	-0.778758	0.3626	-1.2687	-0.0505799	0.227533	-2.82392	-0.106537	0.912394	-0.10264	0.539781	-1.47259	3.66826	-2.58528	-2.98659	-3.93801	-3.19392	-2.60456	-4.13448	-3.65336	-2.41146
hsa-miR-448	-2.26643	-2.46156	-2.19341	-1.54657	-2.6877	-3.36349	-2.52441	-3.28915	-2.45718	-2.37502	-3.23254	-2.73169	-3.66652	-3.43384	-2.10205	-2.16626	-2.88598	-1.93743	-3.36721	-3.15637	-3.27174	-3.15841	-3.36007	-3.33081	-1.76145	-0.972878	-3.43336	-1.81368	-3.08903	-3.10069	-2.44476	-3.59063	-3.2205	-2.09439	-2.82392	-1.6915	-3.17507	-2.42457	-2.63014	-3.05755	1.34633	-2.58528	-2.98659	-3.93801	-3.19392	-2.60456	-4.13448	-3.65336	-2.41146
hsa-miR-4482-3p	0.0554977	-2.46156	-2.19341	-1.54657	-2.6877	-3.36349	-2.52441	-3.28915	-2.45718	-2.37502	-3.23254	-2.73169	-3.66652	-1.84888	1.35738	-2.16626	-2.88598	-1.93743	-3.36721	-3.15637	-3.27174	-3.15841	-3.36007	-3.33081	-1.76145	-0.972878	-3.43336	-1.81368	-3.08903	-3.10069	-2.44476	-3.59063	-3.2205	-2.09439	-2.82392	-1.6915	-1.59011	-2.42457	-2.63014	-3.05755	1.34633	-2.58528	-2.98659	-3.93801	-3.19392	-2.60456	-4.13448	-3.65336	-2.41146
hsa-miR-4482-5p	-2.26643	-2.46156	-2.19341	-1.54657	-2.6877	-3.36349	-2.52441	-3.28915	-2.45718	-2.37502	-3.23254	-2.73169	-3.66652	-3.43384	-2.10205	-2.16626	-2.88598	-1.93743	-3.36721	-3.15637	-3.27174	-3.15841	-3.36007	-3.33081	-1.76145	-0.972878	-3.43336	-1.81368	-3.08903	-3.10069	-2.44476	-3.59063	-3.2205	-2.09439	-2.82392	-1.6915	-1.59011	1.03486	-2.63014	-3.05755	1.34633	-2.58528	-2.98659	-3.93801	-3.19392	-2.60456	-4.13448	-3.65336	-2.41146
hsa-miR-4483	3.28816	-0.13963	2.56147	1.26078	1.56022	-1.77853	-2.52441	-1.70419	0.350175	0.432331	-0.062617	3.6777	-3.66652	-3.43384	1.06787	2.58863	-1.30102	-1.93743	-3.36721	0.931092	-3.27174	-1.57345	0.0993568	-1.74585	2.76211	1.83448	1.21049	2.83018	1.86517	0.358746	0.72517	-0.783276	-3.2205	-2.09439	1.81994	2.21539	1.77913	-2.42457	1.89342	-0.735625	1.34633	-1.00032	-1.40162	-3.93801	0.893547	-1.0196	-4.13448	-1.33143	-0.8265
hsa-miR-4487	-2.26643	-2.46156	-2.19341	-1.54657	-2.6877	-3.36349	-2.52441	-3.28915	-2.45718	-2.37502	-3.23254	-2.73169	-3.66652	-3.43384	-2.10205	-2.16626	-2.88598	-1.93743	-3.36721	-3.15637	-3.27174	-3.15841	-3.36007	-3.33081	-1.76145	-0.972878	-3.43336	-1.81368	-3.08903	-3.10069	-2.44476	-3.59063	-1.63554	-2.09439	-2.82392	-1.6915	-3.17507	-2.42457	-2.63014	-3.05755	1.34633	-2.58528	-2.98659	-3.93801	-3.19392	-2.60456	-1.81256	-3.65336	-2.41146
hsa-miR-4488	2.77796	1.23888	3.01604	4.38416	1.01273	0.0959415	2.51998	0.170279	3.69257	3.05124	-0.425187	0.438232	4.50841	1.99242	4.00647	6.67609	3.0913	7.01967	2.93657	-3.15637	-3.27174	5.61966	3.26928	3.78813	6.87879	0.612085	5.58066	2.57864	-0.767102	5.80921	3.43789	5.06401	4.50059	-2.09439	5.60653	7.03982	3.81362	-2.42457	6.59144	4.082	12.1593	-1.00032	-2.98659	0.919969	-3.19392	-2.60456	-4.13448	-2.06839	2.79799
hsa-miR-4492	0.540925	0.708367	-0.608451	0.0383895	-0.365777	1.02883	-0.939449	-1.70419	-0.135252	0.432331	-0.425187	-2.73169	0.420946	-1.11191	0.705304	4.70411	-0.564051	4.40242	-0.559853	0.0135546	-3.27174	0.0115114	1.28378	-1.74585	-0.176488	1.83448	1.77609	1.35625	-3.08903	1.54317	2.31013	1.16426	1.63748	2.29792	1.81994	2.21539	-3.17507	3.30335	3.04228	2.1519	7.3687	-1.00032	-0.664657	-3.93801	-0.871987	-1.0196	-4.13448	-3.65336	-0.8265
hsa-miR-4497	7.95636	7.13277	7.19676	8.20664	7.08873	5.84352	6.57625	6.2047	6.22581	6.22117	5.46443	5.82673	4.76394	6.52761	8.59056	7.89038	5.62577	6.64377	6.55315	5.50541	5.15032	5.72728	7.4513	6.42241	8.73341	7.5624	6.76262	8.62615	5.80882	6.46346	8.70816	5.57679	6.22864	10.9457	7.03251	8.55524	6.48136	7.89397	6.68953	6.34119	12.2205	4.97696	7.31605	7.14347	5.24488	5.32025	4.21866	5.20151	6.64111
hsa-miR-449a	8.65764	-2.46156	-0.608451	0.0383895	-2.6877	-1.77853	0.282944	-0.967224	-2.45718	-2.37502	-0.425187	0.0756616	-0.859162	-1.11191	0.219877	3.0432	-0.564051	0.384496	0.333232	0.0135546	0.187689	0.748477	0.887853	1.52717	1.40847	0.612085	-0.263439	0.508251	1.76895	-0.293331	-0.859793	1.05323	0.238927	-2.09439	0.635512	2.00894	-0.853141	-0.10264	4.97719	5.1372	1.34633	-1.00032	0.18334	-1.61608	0.265516	0.565362	1.22307	2.68649	2.79799
hsa-miR-449c-5p	8.00853	-2.46156	-0.608451	-1.54657	-2.6877	-3.36349	-0.202483	-1.70419	-2.45718	-2.37502	-0.910614	-1.14673	-0.859162	-3.43384	-2.10205	1.29317	1.02091	-1.93743	-1.78225	-0.349015	0.187689	-0.351059	-1.03815	-1.00888	-0.176488	-0.972878	-0.626009	-1.81368	0.611409	-0.778758	-0.122827	-3.59063	-3.2205	-2.09439	-2.82392	1.76793	-0.367714	-0.839605	2.32405	0.112372	1.34633	-2.58528	0.472846	-0.237573	0.265516	-2.60456	0.994799	1.77291	0.758462
hsa-miR-4500	3.15983	3.94783	3.29844	2.15387	2.5977	2.12836	2.96744	3.2807	3.5201	2.26883	2.74474	0.727738	2.9334	1.69544	1.59839	3.38833	2.84194	2.81746	3.50316	1.88802	1.37211	2.51401	2.78967	2.73528	3.09653	1.83448	2.05849	1.35625	1.76895	2.51402	2.98151	1.69477	2.92924	-2.09439	2.79079	3.80035	3.64511	1.82336	3.09778	2.67037	1.34633	2.36891	0.472846	-1.61608	0.265516	2.43983	-0.227593	2.22929	3.20325
hsa-miR-4502	-2.26643	-2.46156	-2.19341	-1.54657	-2.6877	-3.36349	-2.52441	-3.28915	-2.45718	-2.37502	-3.23254	-1.14673	-3.66652	-3.43384	-2.10205	-2.16626	-2.88598	-1.93743	-3.36721	-3.15637	-3.27174	-1.57345	-3.36007	-3.33081	0.560478	-0.972878	-1.8484	-0.228715	-3.08903	-3.10069	-0.859793	-3.59063	-1.63554	-2.09439	-2.82392	-1.6915	-3.17507	-2.42457	-1.04518	-1.47259	1.34633	-2.58528	-2.98659	-3.93801	-3.19392	-2.60456	-4.13448	-3.65336	-2.41146
hsa-miR-4504	-2.26643	0.345797	0.128515	-1.54657	-1.10274	-0.556135	-0.202483	-0.967224	1.24326	-0.790062	-3.23254	0.438232	-0.496592	-0.263918	0.705304	0.15567	-0.564051	-0.352469	-3.36721	-0.349015	-0.464387	-3.15841	-3.36007	-1.74585	-0.176488	2.48655	0.473527	0.993678	-0.281675	0.0692393	-2.44476	-0.131199	-0.41315	-2.09439	-0.501992	-0.106537	0.912394	-2.42457	1.61778	-0.250198	1.34633	-2.58528	0.472846	1.48825	-0.871987	0.202792	0.113444	-0.193924	-2.41146
hsa-miR-4508	2.59155	3.42108	1.71348	3.40762	3.14519	1.99406	2.76099	1.66504	1.44971	2.37986	1.62544	1.51623	1.08837	2.90601	3.3898	4.3729	0.283946	3.67728	1.58699	0.0135546	2.08581	1.88598	3.14772	1.06151	4.21583	4.38467	2.67516	4.01921	0.611409	2.0286	5.65853	1.26735	1.73369	8.67131	3.83429	2.00894	1.77913	5.09113	3.74489	3.35184	7.97569	0.58464	1.65727	1.10638	1.1984	-1.0196	-0.675052	0.870207	2.23239
hsa-miR-450a-1-3p	-2.26643	-2.46156	-2.19341	-1.54657	-2.6877	-3.36349	-2.52441	-3.28915	-2.45718	-2.37502	-3.23254	-2.73169	-1.34459	-3.43384	-2.10205	-2.16626	-1.30102	-1.93743	-1.78225	-3.15637	-0.949814	-3.15841	-3.36007	-3.33081	-1.76145	-0.972878	-3.43336	-1.81368	0.81786	-3.10069	-2.44476	-3.59063	-3.2205	-2.09439	-2.82392	-1.6915	-3.17507	-2.42457	-2.63014	-3.05755	1.34633	-2.58528	-0.17923	-0.0311219	-3.19392	-1.0196	-2.54952	-3.65336	-2.41146
hsa-miR-450a-2-3p	1.43401	-0.876596	0.128515	0.775355	-1.10274	-1.77853	0.645514	-0.967224	1.00225	0.432331	-0.062617	-2.73169	-0.859162	1.42414	2.5418	0.15567	0.283946	-1.93743	0.333232	-0.834442	0.976185	-1.57345	0.0993568	-0.160886	2.32601	0.612085	-0.263439	-1.81368	2.12042	-3.10069	1.25568	-1.2687	-0.898577	-2.09439	-2.82392	-1.6915	-0.853141	-0.10264	0.17721	-0.735625	1.34633	-2.58528	-0.17923	1.41954	-3.19392	-1.0196	-4.13448	-0.193924	0.395892
hsa-miR-450a-5p	2.94302	2.58284	3.53451	1.62335	3.82009	3.482	3.14801	3.01463	3.03467	2.57917	3.03424	1.66062	2.16637	1.99242	2.65284	4.70411	2.54029	1.522	2.89958	3.92045	5.09895	3.93962	5.35073	3.17698	3.09653	3.27505	2.71638	4.45311	5.53668	-0.293331	3.57761	3.35188	2.88802	2.15353	2.79079	5.20332	2.2512	4.14529	2.79612	2.82509	4.80577	4.7276	4.46463	3.1388	2.16364	5.61944	3.88232	4.46039	4.35672
hsa-miR-450b-5p	4.85251	3.42108	5.88874	4.86282	4.43124	4.60805	4.46427	3.69953	4.99403	4.68026	4.13378	3.7761	3.60961	4.5028	4.34089	5.58194	4.46275	4.21232	4.45934	4.86044	5.85496	3.98114	6.8603	4.90281	4.64794	3.41944	4.62733	5.65393	6.19868	2.10877	5.30344	4.47007	5.01311	3.57803	3.99626	6.08329	4.79647	4.83282	5.11805	4.41005	4.15369	5.38626	5.98208	3.9385	3.34524	6.16693	5.13931	5.71078	5.71266
hsa-miR-4510	-2.26643	-2.46156	-2.19341	-1.54657	-2.6877	-3.36349	-2.52441	-3.28915	-2.45718	-2.37502	-3.23254	-2.73169	-3.66652	-1.84888	-2.10205	-2.16626	-2.88598	-1.93743	-3.36721	-3.15637	-3.27174	-3.15841	-3.36007	-3.33081	-1.76145	-0.972878	-1.8484	-1.81368	-3.08903	-3.10069	-2.44476	-2.00567	-3.2205	-2.09439	-2.82392	-1.6915	-3.17507	-2.42457	-2.63014	-3.05755	1.34633	-2.58528	-2.98659	-3.93801	-3.19392	-2.60456	-4.13448	-3.65336	-2.41146
hsa-miR-4511	0.0554977	0.345797	-2.19341	-1.54657	-2.6877	-3.36349	-2.52441	0.170279	-2.45718	-0.790062	-1.64758	-2.73169	-3.66652	-0.626488	-2.10205	-0.581295	-2.88598	-1.93743	-1.78225	-1.57141	-3.27174	-3.15841	-3.36007	-3.33081	-1.76145	-0.972878	-3.43336	-1.81368	-1.50407	-3.10069	-2.44476	-3.59063	-3.2205	-2.09439	-2.82392	-1.6915	-0.367714	-2.42457	-2.63014	-3.05755	1.34633	-1.00032	-2.98659	-0.768087	-3.19392	-1.0196	-4.13448	-0.846	-2.41146
hsa-miR-4512	-2.26643	-2.46156	-2.19341	-1.54657	-2.6877	-3.36349	-2.52441	-3.28915	-2.45718	-2.37502	-3.23254	-2.73169	-3.66652	-3.43384	-2.10205	-2.16626	-2.88598	-1.93743	-3.36721	-3.15637	-3.27174	-3.15841	-3.36007	-3.33081	-1.76145	-0.972878	-3.43336	-1.81368	-3.08903	-3.10069	-2.44476	-3.59063	-3.2205	-2.09439	-2.82392	-1.6915	-3.17507	-2.42457	-2.63014	-3.05755	1.34633	-2.58528	-2.98659	-3.93801	-3.19392	-2.60456	-4.13448	-3.65336	-2.41146
hsa-miR-4516	3.56646	4.25269	4.31438	4.75721	4.08048	2.61379	3.25695	2.64158	3.21525	3.3529	2.32205	1.35577	5.88999	2.63225	4.30734	8.58612	4.44494	8.68554	2.74132	2.12903	1.93771	5.14993	5.57362	2.55183	3.52395	4.80848	5.24963	3.39578	0.370401	5.67739	6.96676	5.48885	6.06258	8.00232	6.23407	7.65501	3.12871	5.97204	7.57075	6.40393	11.2726	-1.00032	2.37097	1.34739	2.09149	0.565362	-0.227593	-0.846	1.676
hsa-miR-4517	0.0554977	0.708367	3.4213	2.84574	1.56022	1.59071	1.99915	1.66504	2.90037	1.8729	1.15978	3.89766	-0.496592	-0.626488	1.80484	1.00367	1.86891	0.384496	-1.04528	2.95215	2.22011	2.86395	1.59412	-0.160886	1.0459	0.612085	0.814564	2.27379	2.5834	2.10877	0.3626	1.53865	0.686386	2.95	0.87652	3.98093	1.21725	2.78489	2.41425	1.02991	4.15369	3.7185	3.3172	3.20154	1.76028	3.77048	1.22307	2.22929	2.1121
hsa-miR-4518	-2.26643	-0.13963	-2.19341	0.0383895	-2.6877	-0.556135	-0.939449	-3.28915	-2.45718	-2.37502	-3.23254	-2.73169	-3.66652	-3.43384	-2.10205	-2.16626	-1.30102	-1.93743	-1.78225	-0.349015	-0.949814	-1.57345	-3.36007	-0.523456	-1.76145	-0.972878	-0.626009	-0.228715	0.0808947	-3.10069	-2.44476	-3.59063	-3.2205	-2.09439	-2.82392	-1.6915	-3.17507	-0.839605	0.539781	-3.05755	1.34633	-0.263357	-2.98659	-3.93801	-3.19392	-2.60456	-4.13448	-3.65336	-2.41146
hsa-miR-4519	-2.26643	-2.46156	-2.19341	-1.54657	-2.6877	-3.36349	-2.52441	-3.28915	-2.45718	-2.37502	-3.23254	-2.73169	-3.66652	-0.626488	-2.10205	-2.16626	-1.30102	-1.93743	-3.36721	-3.15637	-3.27174	-3.15841	-3.36007	-1.00888	-1.76145	-0.972878	-3.43336	-1.81368	-3.08903	-3.10069	-0.859793	-2.00567	-3.2205	-2.09439	-2.82392	-1.6915	-3.17507	-2.42457	-2.63014	-3.05755	1.34633	-2.58528	-2.98659	-3.93801	-3.19392	-2.60456	-4.13448	-3.65336	-2.41146
hsa-miR-451a	7.27853	7.83421	8.24226	7.72255	8.09611	8.29784	6.5604	6.69241	8.81953	8.27513	8.28857	10.4042	6.30359	8.58887	8.28704	11.0633	8.24524	7.49928	7.95303	7.22841	7.86461	7.96377	9.30593	7.06258	12.6165	5.40216	8.06698	8.84364	7.28275	8.84512	7.83021	8.08135	7.75749	5.38942	7.4061	8.00024	8.86145	8.20388	9.96535	9.57385	6.10122	10.0246	8.62398	6.75809	8.9956	10.8852	10.0321	8.48075	7.73447
hsa-miR-452-5p	8.6502	9.35822	10.6472	11.7752	9.93045	10.2375	10.0121	10.1201	10.5521	10.7489	10.2033	10.638	9.5525	8.89735	10.1247	11.0621	10.1947	10.0402	9.9009	10.9338	10.7889	10.7012	9.70248	9.09886	9.51758	11.7599	10.1008	11.2743	10.2999	11.02	10.7325	10.5358	11.3264	9.58465	10.0405	10.063	11.3081	9.99881	11.6584	9.49247	10.232	9.51242	9.56584	9.71472	8.79157	8.81065	9.39409	9.85283	9.26582
hsa-miR-4521	1.64046	1.23888	3.68923	2.97699	0.771727	1.49449	-2.52441	0.617738	1.63028	0.432331	1.89674	3.1012	0.240373	-0.626488	2.29027	2.3573	0.573453	2.15003	1.15635	2.39822	1.58624	2.05104	-1.77511	1.06151	2.14544	1.34905	0.958954	2.27379	3.10079	-0.778758	1.01468	2.67616	2.33408	-2.09439	-1.23896	-0.106537	1.21725	2.21929	1.76217	2.36871	1.34633	1.93828	1.7683	0.309915	1.93537	1.64336	0.723497	1.10153	1.49543
hsa-miR-4522	-2.26643	-2.46156	-2.19341	-1.54657	-2.6877	-3.36349	-0.939449	-3.28915	-2.45718	-2.37502	-3.23254	-2.73169	-3.66652	-3.43384	-2.10205	-2.16626	-2.88598	-1.93743	-3.36721	-3.15637	-3.27174	-3.15841	-3.36007	-3.33081	-1.76145	-0.972878	-3.43336	-1.81368	-1.50407	-3.10069	-2.44476	-3.59063	-3.2205	-2.09439	-2.82392	-1.6915	-3.17507	-2.42457	-2.63014	-3.05755	1.34633	-2.58528	-2.98659	-3.93801	-3.19392	-2.60456	-4.13448	-2.06839	-2.41146
hsa-miR-4523	-2.26643	-2.46156	-2.19341	-1.54657	-2.6877	-3.36349	-2.52441	-3.28915	-0.872217	-0.790062	-3.23254	-2.73169	-3.66652	-3.43384	-2.10205	-2.16626	-2.88598	-1.93743	-1.78225	-3.15637	-3.27174	-3.15841	-3.36007	-3.33081	-1.76145	0.612085	-3.43336	-1.81368	-3.08903	-3.10069	-2.44476	-3.59063	-3.2205	-2.09439	-2.82392	-0.106537	-3.17507	0.382787	-0.308216	-3.05755	1.34633	-2.58528	-1.40162	-3.93801	-1.60895	-1.0196	-4.13448	-3.65336	-2.41146
hsa-miR-4524a-3p	-2.26643	-2.46156	-2.19341	-1.54657	-1.10274	-3.36349	-2.52441	-3.28915	-2.45718	-2.37502	-3.23254	-1.14673	-1.34459	-1.11191	-2.10205	-0.581295	-2.88598	-0.352469	-1.78225	-3.15637	-3.27174	-3.15841	-1.77511	-1.00888	-1.76145	-0.972878	-3.43336	-1.81368	-3.08903	-0.293331	-2.44476	-3.59063	-1.63554	-2.09439	-1.23896	-1.6915	-3.17507	-0.10264	-2.63014	-1.47259	1.34633	-2.58528	-2.98659	-3.93801	-3.19392	-2.60456	-2.54952	-3.65336	-2.41146
hsa-miR-4524a-5p	-2.26643	-2.46156	-2.19341	-1.54657	-2.6877	-3.36349	-2.52441	-3.28915	-2.45718	-2.37502	-3.23254	-2.73169	-2.08155	-3.43384	-2.10205	-2.16626	-2.88598	-1.93743	-3.36721	-3.15637	-3.27174	-3.15841	-3.36007	-3.33081	-1.76145	-0.972878	-3.43336	-1.81368	-3.08903	-3.10069	-0.859793	-3.59063	-3.2205	-2.09439	-2.82392	-1.6915	-3.17507	-2.42457	-2.63014	-3.05755	1.34633	-2.58528	-2.98659	-3.93801	-3.19392	-2.60456	-4.13448	-3.65336	-2.41146
hsa-miR-4527	-2.26643	-2.46156	-2.19341	-1.54657	-2.6877	-3.36349	-2.52441	-3.28915	-2.45718	-2.37502	-3.23254	-2.73169	-3.66652	-3.43384	-2.10205	-2.16626	-2.88598	-1.93743	-3.36721	-3.15637	-3.27174	-3.15841	-3.36007	-3.33081	-1.76145	-0.972878	-3.43336	-1.81368	-3.08903	-0.778758	-2.44476	-3.59063	-3.2205	-2.09439	-2.82392	-1.6915	-3.17507	-2.42457	-2.63014	-3.05755	1.34633	-2.58528	-2.98659	-3.93801	-3.19392	-2.60456	-4.13448	-3.65336	-2.41146
hsa-miR-4531	4.91348	4.95629	4.72545	5.22161	5.84757	4.80142	4.57362	4.65921	5.46763	4.51979	5.48513	4.08849	4.52824	5.28383	4.88663	5.16466	5.51063	5.53017	5.32279	2.26989	1.48315	5.59313	6.90084	5.27282	3.448	3.8851	6.5018	5.8658	2.26852	4.96001	3.85903	6.115	7.01192	5.6538	4.41449	6.3692	4.98984	4.4943	5.723	5.68728	3.66826	-0.263357	0.472846	-2.35305	1.56097	3.69922	0.90991	-2.06839	4.43403
hsa-miR-4535	-2.26643	-2.46156	-2.19341	-1.54657	-2.6877	-3.36349	-2.52441	-3.28915	-2.45718	-2.37502	-3.23254	-2.73169	-3.66652	-3.43384	-2.10205	-2.16626	-2.88598	-1.93743	-3.36721	-3.15637	-3.27174	-3.15841	-3.36007	-3.33081	-1.76145	-0.972878	-3.43336	-1.81368	-3.08903	-3.10069	-2.44476	-3.59063	-3.2205	1.60604	-2.82392	-1.6915	-3.17507	-2.42457	-2.63014	-3.05755	1.34633	-2.58528	-2.98659	-3.93801	-3.19392	-2.60456	-4.13448	-3.65336	-2.41146
hsa-miR-4536-3p	-2.26643	-2.46156	-2.19341	0.0383895	-2.6877	-3.36349	-2.52441	-3.28915	-2.45718	-2.37502	-3.23254	-2.73169	-3.66652	-3.43384	-2.10205	-2.16626	-2.88598	-1.93743	-3.36721	-3.15637	-3.27174	-3.15841	-3.36007	-3.33081	-1.76145	-0.972878	-3.43336	-1.81368	-3.08903	-3.10069	-2.44476	-3.59063	-3.2205	-2.09439	-2.82392	-1.6915	-3.17507	-2.42457	-0.308216	-3.05755	1.34633	-2.58528	-2.98659	-3.93801	-3.19392	-2.60456	-4.13448	-3.65336	-2.41146
hsa-miR-4536-5p	-2.26643	-2.46156	-2.19341	-1.54657	-2.6877	-3.36349	-2.52441	-3.28915	-2.45718	-2.37502	-3.23254	-2.73169	-3.66652	-1.84888	-2.10205	-0.581295	-2.88598	-1.93743	-3.36721	-3.15637	-3.27174	-3.15841	-3.36007	-3.33081	-1.76145	-0.972878	-3.43336	-1.81368	-3.08903	-3.10069	-2.44476	-3.59063	-0.898577	-2.09439	-2.82392	-1.6915	-1.59011	-2.42457	-2.63014	-0.735625	1.34633	-2.58528	-2.98659	-3.93801	-3.19392	-2.60456	-4.13448	-3.65336	-2.41146
hsa-miR-454-3p	5.64646	5.77206	6.28637	6.10448	5.36214	6.08566	6.35517	5.36548	5.9222	5.84898	5.54554	6.26549	6.33207	6.00287	6.68258	6.86992	6.4427	6.8667	6.9693	5.92844	6.55003	6.27413	6.17325	6.09336	6.94245	7.11988	6.93623	5.51724	6.71349	6.99866	5.66899	7.10894	6.23277	5.43699	6.473	6.91953	5.89907	5.54698	7.38527	7.4029	6.20432	7.09946	6.41216	6.28478	5.8962	6.89329	5.82986	6.79889	6.01899
hsa-miR-454-5p	-0.681468	1.44533	2.33015	2.97699	1.21919	-1.77853	1.99915	0.411287	1.44971	0.794901	0.22689	0.438232	-0.859162	0.0255887	2.42151	1.29317	2.60587	0.869923	2.41415	1.36719	1.85754	-0.836486	1.39481	2.02674	1.69798	-0.972878	1.21049	1.64575	0.370401	1.54317	1.46214	1.16426	1.17181	4.34855	-1.23896	4.08986	-0.367714	1.82336	2.72741	2.07173	1.34633	1.80703	0.472846	1.34739	-0.386561	2.25342	0.819712	0.594572	-0.8265
hsa-miR-455-3p	6.38103	5.91782	6.86458	7.89014	6.68951	6.28935	7.06991	6.0706	7.13341	7.13079	6.18742	3.80747	5.79496	6.64964	7.32631	6.16913	6.53819	5.51378	7.65724	7.33849	7.69188	6.56098	6.80609	4.6971	7.95451	6.85367	5.12506	8.17074	7.33828	6.29378	7.53396	4.67146	6.09011	8.51939	6.3733	6.60771	7.0036	5.89284	6.54228	6.2978	8.46528	5.93435	6.08219	7.17768	4.137	6.90521	4.49851	7.00218	5.44029
hsa-miR-455-5p	4.91348	4.1678	6.48958	6.42497	6.08378	7.31335	5.81988	4.40433	6.15385	6.05543	5.74187	3.80747	4.5478	5.50574	4.40574	7.44661	5.30878	6.24744	6.44497	7.09037	6.24593	5.67764	7.66576	3.98207	6.37298	6.63445	5.40899	7.0902	6.80123	6.95052	6.26605	5.09236	6.89193	0.227533	5.49349	4.33087	5.48671	6.628	7.88654	6.72217	5.25323	7.64233	5.82399	5.57176	4.61987	6.06432	4.40079	6.16842	5.91497
hsa-miR-4632-3p	-2.26643	-2.46156	-0.608451	-1.54657	-2.6877	-1.77853	-2.52441	-3.28915	-2.45718	-2.37502	-1.64758	-2.73169	-0.496592	-3.43384	-2.10205	-2.16626	-0.0786239	-1.93743	-3.36721	-3.15637	-0.101817	-0.351059	-1.77511	-1.74585	-0.176488	-0.972878	-3.43336	-1.81368	-0.767102	-3.10069	-2.44476	-3.59063	-3.2205	-2.09439	-2.82392	-1.6915	-1.59011	-0.10264	-1.04518	-3.05755	1.34633	-2.58528	-2.98659	-3.93801	-1.60895	-1.0196	-2.54952	-3.65336	-2.41146
hsa-miR-4636	1.193	3.51572	3.73732	4.23479	3.68733	1.28037	5.25038	5.61473	4.64085	3.40634	3.2104	0.727738	3.45242	4.51452	4.49786	3.0432	3.77223	3.10696	0.720255	1.48749	3.32817	3.18144	1.76921	2.85901	1.40847	0.612085	3.3081	-0.228715	3.28601	3.91054	3.82203	4.14408	2.20576	3.63353	3.74594	4.19114	3.92296	3.35679	1.45732	1.89664	3.66826	2.84098	2.568	2.93235	1.76028	1.919	2.05534	2.53647	2.94609
hsa-miR-4637	-2.26643	-2.46156	-2.19341	-1.54657	-2.6877	-3.36349	-0.202483	-0.967224	0.350175	-0.790062	-3.23254	-2.73169	-3.66652	-1.84888	-2.10205	-0.581295	-0.0786239	-1.93743	-3.36721	-1.57141	-3.27174	-1.57345	-1.03815	-1.74585	0.560478	-0.972878	-1.11144	-1.81368	-3.08903	-1.51572	-2.44476	-2.00567	-0.898577	-2.09439	-2.82392	-0.106537	0.284363	-2.42457	-2.63014	-0.250198	1.34633	-2.58528	0.18334	-1.13066	-3.19392	-2.60456	-1.81256	0.870207	-2.41146
hsa-miR-4639-3p	-2.26643	-2.46156	-2.19341	-1.54657	-2.6877	-3.36349	-2.52441	-3.28915	-2.45718	-0.790062	-3.23254	-2.73169	-3.66652	-3.43384	-2.10205	-2.16626	-2.88598	-1.93743	-3.36721	-3.15637	-3.27174	-3.15841	-3.36007	-3.33081	-1.76145	-0.972878	-3.43336	-1.81368	-3.08903	-3.10069	-2.44476	-1.2687	-3.2205	-2.09439	-2.82392	-1.6915	-3.17507	-2.42457	-2.63014	-3.05755	1.34633	-2.58528	-2.98659	-3.93801	-3.19392	-2.60456	-4.13448	-3.65336	-2.41146
hsa-miR-4639-5p	-0.681468	-0.876596	-2.19341	0.775355	-0.365777	-0.556135	-0.202483	-0.481798	-0.872217	0.432331	0.467898	-0.409765	-0.207086	0.814085	-2.10205	0.641097	-2.88598	0.869923	0.0922238	-3.15637	-1.68678	-1.57345	-0.19015	-0.523456	0.560478	-0.972878	-0.263439	2.09321	0.370401	-1.51572	-2.44476	-0.131199	0.686386	-2.09439	-2.82392	2.00894	0.525371	0.382787	1.27675	1.5863	1.34633	-0.263357	-2.98659	-0.0311219	-1.60895	0.202792	-1.32713	-1.33143	-2.41146
hsa-miR-4640-5p	-2.26643	-2.46156	-2.19341	-1.54657	-2.6877	-3.36349	-2.52441	-3.28915	-2.45718	-2.37502	-3.23254	-2.73169	-3.66652	-3.43384	-2.10205	-2.16626	-2.88598	-1.93743	-1.78225	-3.15637	-3.27174	-3.15841	-3.36007	-3.33081	-1.76145	-0.972878	-3.43336	-1.81368	-3.08903	-3.10069	-2.44476	-2.00567	-3.2205	-2.09439	-2.82392	-1.6915	-1.59011	-2.42457	-2.63014	-3.05755	1.34633	-2.58528	-2.98659	-1.61608	-3.19392	-2.60456	-4.13448	-3.65336	-2.41146
hsa-miR-4644	-2.26643	-2.46156	-2.19341	-1.54657	-2.6877	-3.36349	-2.52441	-3.28915	-2.45718	-2.37502	-3.23254	-2.73169	-3.66652	-3.43384	-2.10205	-2.16626	-2.88598	-1.93743	-3.36721	-3.15637	-3.27174	-3.15841	-3.36007	-3.33081	-1.76145	-0.972878	-3.43336	-1.81368	-3.08903	-3.10069	-2.44476	-3.59063	-3.2205	-2.09439	-2.82392	-1.6915	-3.17507	-2.42457	-2.63014	-3.05755	1.34633	-2.58528	-1.40162	-3.93801	-3.19392	-2.60456	-4.13448	-3.65336	-2.41146
hsa-miR-4645-3p	-2.26643	-2.46156	-2.19341	-1.54657	-2.6877	-3.36349	-2.52441	-3.28915	-2.45718	-2.37502	-3.23254	-2.73169	-3.66652	-3.43384	-2.10205	-0.581295	-2.88598	-1.93743	-1.78225	-0.349015	-3.27174	-0.836486	-1.77511	-3.33081	-1.76145	-0.972878	-3.43336	-1.81368	-3.08903	-3.10069	-2.44476	-3.59063	-1.63554	-2.09439	-2.82392	-1.6915	-3.17507	-0.839605	-2.63014	-3.05755	1.34633	-1.00032	-2.98659	-3.93801	-1.60895	-2.60456	-2.54952	-0.846	-2.41146
hsa-miR-4645-5p	-2.26643	-2.46156	-2.19341	-1.54657	-2.6877	-3.36349	-2.52441	-3.28915	-2.45718	-2.37502	-3.23254	-2.73169	-3.66652	-3.43384	-2.10205	-2.16626	-2.88598	-1.93743	-3.36721	-3.15637	-3.27174	-3.15841	-3.36007	-3.33081	-1.76145	-0.972878	-3.43336	-1.81368	-3.08903	-0.778758	-2.44476	-3.59063	-3.2205	-2.09439	-2.82392	-1.6915	-3.17507	-2.42457	-2.63014	-3.05755	1.34633	-2.58528	-2.98659	-3.93801	-3.19392	-2.60456	-4.13448	-3.65336	-2.41146
hsa-miR-4646-3p	-2.26643	-2.46156	-2.19341	-1.54657	-1.10274	-3.36349	-2.52441	-3.28915	-2.45718	-2.37502	-3.23254	-1.14673	-3.66652	-3.43384	-2.10205	-2.16626	-2.88598	-1.93743	-3.36721	-3.15637	-3.27174	-3.15841	-3.36007	-3.33081	-1.76145	-0.972878	-3.43336	-1.81368	-3.08903	-3.10069	-2.44476	-3.59063	-3.2205	-2.09439	-2.82392	-1.6915	-3.17507	-2.42457	-1.04518	-3.05755	1.34633	-2.58528	-2.98659	-3.93801	-0.871987	-2.60456	-4.13448	-3.65336	-2.41146
hsa-miR-4647	-2.26643	-2.46156	-2.19341	-1.54657	-2.6877	-3.36349	-0.939449	-3.28915	-2.45718	-0.0530963	-3.23254	-2.73169	-2.08155	-3.43384	-2.10205	-2.16626	-2.88598	-1.93743	-3.36721	-1.57141	-3.27174	-3.15841	-3.36007	-3.33081	-1.76145	-0.972878	-3.43336	-0.228715	-3.08903	-3.10069	-2.44476	-3.59063	-3.2205	-2.09439	-2.82392	-1.6915	-3.17507	-2.42457	-2.63014	-3.05755	1.34633	-2.58528	-2.98659	-3.93801	-3.19392	-2.60456	-4.13448	-3.65336	-0.8265
hsa-miR-4650-5p	-2.26643	-0.876596	-2.19341	-1.54657	-2.6877	-3.36349	-2.52441	-3.28915	-0.872217	-2.37502	-3.23254	-2.73169	-3.66652	-1.84888	-2.10205	-2.16626	-2.88598	-1.93743	-3.36721	-3.15637	-3.27174	-1.57345	-1.03815	-3.33081	-1.76145	-0.972878	-1.8484	-1.81368	-3.08903	-1.51572	-2.44476	-3.59063	-3.2205	-2.09439	-2.82392	-1.6915	-3.17507	-2.42457	-2.63014	-3.05755	1.34633	-2.58528	0.18334	-3.93801	-3.19392	-2.60456	-2.54952	-2.06839	-2.41146
hsa-miR-4652-5p	-2.26643	-0.876596	-0.608451	0.775355	-2.6877	-1.77853	0.282944	-3.28915	-0.872217	0.432331	-3.23254	-2.73169	0.977339	0.814085	1.98541	-2.16626	-0.0786239	-1.93743	1.38768	-1.57141	1.25182	-3.15841	0.0993568	-0.523456	2.88241	-0.972878	2.67516	1.35625	0.611409	-0.293331	-0.122827	-3.59063	0.479935	-2.09439	-0.501992	1.11586	1.07286	-2.42457	-1.04518	0.401879	1.34633	-0.263357	-0.664657	-3.93801	-1.60895	-2.60456	-0.964559	-2.06839	-0.0895345
hsa-miR-4653-3p	-2.26643	-2.46156	-2.19341	-1.54657	-2.6877	-3.36349	-2.52441	-3.28915	-2.45718	-2.37502	-3.23254	-1.14673	-3.66652	-3.43384	-2.10205	-2.16626	-2.88598	-1.93743	-3.36721	-3.15637	-3.27174	-1.57345	-3.36007	-3.33081	-1.76145	-0.972878	-3.43336	-1.81368	-1.50407	-3.10069	-2.44476	-3.59063	-3.2205	-2.09439	-2.82392	-1.6915	-3.17507	-2.42457	-2.63014	-3.05755	1.34633	-2.58528	-2.98659	-3.93801	-3.19392	-2.60456	-4.13448	-3.65336	-2.41146
hsa-miR-4653-5p	-2.26643	-2.46156	-2.19341	-1.54657	-2.6877	-3.36349	-2.52441	-3.28915	-2.45718	-2.37502	-3.23254	-2.73169	-3.66652	-3.43384	-2.10205	-2.16626	-2.88598	-1.93743	-3.36721	-3.15637	-3.27174	-3.15841	-3.36007	-3.33081	-1.76145	-0.972878	-3.43336	-1.81368	-3.08903	-3.10069	-2.44476	-3.59063	-3.2205	-2.09439	-2.82392	-1.6915	-3.17507	-2.42457	-2.63014	-3.05755	1.34633	-2.58528	-2.98659	-3.93801	-3.19392	-2.60456	-4.13448	-3.65336	-2.41146
hsa-miR-4654	-2.26643	-2.46156	-0.608451	-1.54657	-2.6877	-3.36349	-2.52441	-3.28915	-2.45718	-2.37502	-3.23254	-1.14673	-3.66652	-3.43384	0.219877	-2.16626	-1.30102	-1.93743	-1.78225	-3.15637	-3.27174	-3.15841	-3.36007	-3.33081	-1.76145	-0.972878	-3.43336	-1.81368	-0.767102	-3.10069	-2.44476	-3.59063	-3.2205	-2.09439	-2.82392	-1.6915	-3.17507	0.382787	-2.63014	-3.05755	1.34633	-1.00032	-2.98659	-3.93801	-3.19392	-2.60456	-4.13448	-2.06839	-2.41146
hsa-miR-4659a-3p	1.64046	0.997873	-0.608451	1.26078	0.11965	-3.36349	-0.939449	0.617738	-2.45718	-0.790062	-0.062617	-1.14673	0.420946	-0.626488	1.59839	0.15567	1.20148	0.384496	0.333232	-0.834442	-0.949814	1.08951	-3.36007	0.756652	-1.76145	0.612085	0.026068	0.993678	-0.767102	-0.293331	-0.859793	0.109809	-3.2205	-2.09439	0.346005	1.47843	0.731822	0.382787	0.17721	0.642887	1.34633	-1.00032	1.26134	1.61658	-0.386561	1.64336	-0.434044	1.20463	0.758462
hsa-miR-4659a-5p	-2.26643	-2.46156	-2.19341	-1.54657	-2.6877	-3.36349	-2.52441	-3.28915	-2.45718	-2.37502	-3.23254	-0.409765	-3.66652	-3.43384	-2.10205	-2.16626	-2.88598	-1.93743	-3.36721	-3.15637	-3.27174	-3.15841	-3.36007	-3.33081	-1.76145	-0.972878	-3.43336	-1.81368	-3.08903	-1.51572	-2.44476	-3.59063	-3.2205	-2.09439	-2.82392	-1.6915	-3.17507	-2.42457	-2.63014	-3.05755	1.34633	-2.58528	-2.98659	-3.93801	-3.19392	-1.0196	-4.13448	-3.65336	-2.41146
hsa-miR-4659b-5p	-2.26643	-2.46156	-2.19341	-1.54657	-1.10274	-3.36349	-2.52441	-3.28915	-2.45718	-2.37502	-3.23254	-2.73169	-3.66652	-3.43384	-2.10205	-2.16626	-2.88598	-1.93743	-3.36721	-3.15637	-3.27174	-3.15841	-3.36007	-3.33081	-1.76145	-0.972878	-3.43336	-1.81368	-3.08903	-3.10069	-0.859793	-3.59063	-3.2205	-2.09439	-2.82392	-1.6915	-3.17507	-2.42457	-2.63014	-3.05755	1.34633	-2.58528	-2.98659	-3.93801	-3.19392	-2.60456	-4.13448	-3.65336	-2.41146
hsa-miR-466	-2.26643	-2.46156	0.128515	-1.54657	-2.6877	-3.36349	-2.52441	-3.28915	-2.45718	-2.37502	-0.062617	-2.73169	-3.66652	-1.84888	-2.10205	-2.16626	-2.88598	-1.93743	-3.36721	-3.15637	0.635148	-3.15841	-3.36007	-3.33081	2.63087	-0.972878	-1.11144	0.508251	-0.767102	-1.51572	-2.44476	-3.59063	-0.41315	-2.09439	-2.82392	-1.6915	-3.17507	-2.42457	-2.63014	-1.47259	1.34633	0.874147	-1.40162	-3.93801	-3.19392	-0.282635	-4.13448	-3.65336	2.63293
hsa-miR-4660	-2.26643	-2.46156	-2.19341	-1.54657	-2.6877	-3.36349	-2.52441	-3.28915	-2.45718	-2.37502	-3.23254	-2.73169	-3.66652	-3.43384	-2.10205	-2.16626	-2.88598	-1.93743	-3.36721	-3.15637	-3.27174	-3.15841	-1.77511	-3.33081	-1.76145	-0.972878	-1.11144	-1.81368	-3.08903	-3.10069	-2.44476	-3.59063	-3.2205	-2.09439	-2.82392	-1.6915	-3.17507	-2.42457	-2.63014	-1.47259	1.34633	-2.58528	-2.98659	-3.93801	-3.19392	-2.60456	-4.13448	-3.65336	-2.41146
hsa-miR-4661-5p	-2.26643	-0.876596	-0.608451	-1.54657	-1.10274	-3.36349	-2.52441	-0.967224	-0.872217	-2.37502	-1.64758	-0.409765	-0.859162	-3.43384	-2.10205	-0.581295	-1.30102	-1.93743	-1.04528	-3.15637	-3.27174	0.542026	-1.77511	-1.00888	-1.76145	-0.972878	-0.263439	-1.81368	1.1589	-3.10069	-2.44476	0.657297	-0.898577	-2.09439	-1.23896	3.2627	-0.853141	-0.839605	0.17721	-3.05755	1.34633	-1.00032	-1.40162	-3.93801	1.44994	-0.282635	-1.81256	-0.48343	-0.8265
hsa-miR-4662a-3p	-2.26643	-2.46156	-2.19341	-1.54657	-2.6877	-3.36349	-2.52441	-1.70419	-2.45718	-2.37502	-3.23254	-2.73169	-3.66652	-3.43384	-2.10205	-2.16626	-2.88598	-1.93743	-1.04528	-3.15637	-3.27174	-3.15841	-1.03815	-1.74585	-1.76145	-0.972878	-3.43336	-1.81368	-3.08903	-3.10069	-2.44476	-3.59063	-1.63554	-2.09439	-1.23896	-1.6915	-3.17507	-2.42457	-2.63014	-3.05755	1.34633	-0.263357	-2.98659	-3.93801	-3.19392	-2.60456	-4.13448	-3.65336	-2.41146
hsa-miR-4662a-5p	2.37743	-0.13963	1.50703	-1.54657	1.56022	-1.77853	1.17603	0.617738	-0.872217	-0.0530963	0.674349	-1.14673	0.240373	0.266597	3.73084	1.74063	-2.88598	0.869923	-3.36721	0.931092	-0.464387	-3.15841	1.39481	-0.523456	-0.176488	0.612085	-1.8484	-0.228715	0.0808947	-1.51572	-2.44476	0.657297	-0.0505799	-2.09439	3.15336	1.76793	1.46879	-2.42457	-0.308216	-0.735625	1.34633	0.22207	-2.98659	-3.93801	-0.386561	-1.0196	-0.434044	-0.846	-2.41146
hsa-miR-4662b	-2.26643	-2.46156	-2.19341	-1.54657	-2.6877	-3.36349	-2.52441	-3.28915	-2.45718	-2.37502	-3.23254	-2.73169	-3.66652	-3.43384	0.705304	-2.16626	-2.88598	-1.93743	-3.36721	-3.15637	-3.27174	-3.15841	-3.36007	-3.33081	-1.76145	-0.972878	-3.43336	-1.81368	-3.08903	-1.51572	-2.44476	-3.59063	-3.2205	-2.09439	-2.82392	-1.6915	-0.853141	-2.42457	-2.63014	-3.05755	1.34633	-2.58528	-2.98659	-3.93801	-3.19392	-2.60456	-4.13448	-3.65336	-2.41146
hsa-miR-4664-3p	-2.26643	-2.46156	-0.608451	1.26078	-2.6877	-1.04156	-2.52441	-1.70419	-0.872217	-2.37502	-1.64758	-2.73169	-3.66652	-1.11191	-2.10205	0.15567	-0.564051	-1.93743	-1.04528	-3.15637	-0.464387	-3.15841	-1.77511	-3.33081	-1.76145	0.612085	-1.11144	-1.81368	-1.50407	-3.10069	-2.44476	-2.00567	-0.898577	-2.09439	-2.82392	-0.106537	0.284363	-2.42457	-2.63014	-3.05755	1.34633	-2.58528	-2.98659	-3.93801	-3.19392	0.202792	-4.13448	-3.65336	-2.41146
hsa-miR-4664-5p	-0.681468	-2.46156	0.128515	0.0383895	0.11965	-1.04156	1.17603	-0.967224	-0.872217	0.432331	-0.425187	-1.14673	-2.08155	-3.43384	-2.10205	1.53418	-1.30102	-0.352469	-0.559853	-3.15637	-1.68678	-1.57345	1.03224	-3.33081	-0.176488	1.34905	-1.11144	1.35625	1.1589	1.14724	-0.859793	0.109809	-0.41315	-2.09439	-2.82392	-0.106537	1.21725	-0.839605	1.89342	-0.735625	4.80577	1.32161	0.18334	-0.478581	-0.386561	2.68084	0.509372	0.0470843	0.395892
hsa-miR-4665-5p	-2.26643	-0.876596	-2.19341	-1.54657	-2.6877	-3.36349	-2.52441	-3.28915	-2.45718	-0.790062	-3.23254	-2.73169	-3.66652	-3.43384	-2.10205	-2.16626	-0.564051	-1.93743	-3.36721	-1.57141	-0.464387	-3.15841	-3.36007	-3.33081	-1.76145	-0.972878	-1.11144	-0.228715	-1.50407	-3.10069	-0.859793	-3.59063	-3.2205	-2.09439	-2.82392	-1.6915	-3.17507	-2.42457	-2.63014	-1.47259	3.66826	-2.58528	-2.98659	-3.93801	-3.19392	-2.60456	-4.13448	-3.65336	-2.41146
hsa-miR-4666a-3p	-2.26643	-2.46156	-2.19341	-1.54657	-2.6877	-3.36349	-2.52441	-3.28915	-2.45718	-2.37502	-3.23254	-2.73169	-3.66652	-3.43384	-2.10205	-2.16626	-2.88598	-1.93743	-3.36721	-3.15637	-3.27174	-3.15841	-3.36007	-3.33081	-1.76145	-0.972878	-3.43336	-1.81368	-3.08903	-3.10069	-2.44476	-3.59063	-3.2205	-2.09439	-2.82392	-1.6915	-3.17507	-2.42457	-2.63014	-3.05755	1.34633	-2.58528	-2.98659	-3.93801	-3.19392	-2.60456	-4.13448	-3.65336	-2.41146
hsa-miR-4667-3p	-2.26643	-2.46156	-2.19341	-1.54657	-2.6877	-3.36349	-2.52441	-3.28915	-2.45718	-2.37502	-3.23254	-2.73169	-3.66652	-3.43384	-2.10205	-2.16626	-2.88598	-1.93743	-3.36721	-3.15637	-3.27174	-3.15841	-3.36007	-1.74585	-1.76145	-0.972878	-3.43336	-1.81368	-3.08903	-3.10069	-2.44476	-1.2687	-3.2205	-2.09439	-2.82392	-1.6915	-1.59011	-2.42457	-1.04518	-1.47259	1.34633	-2.58528	-2.98659	-3.93801	-3.19392	-2.60456	-4.13448	-2.06839	-2.41146
hsa-miR-4667-5p	-2.26643	-2.46156	-2.19341	-1.54657	-2.6877	-3.36349	-2.52441	-3.28915	-2.45718	-2.37502	-3.23254	-1.14673	-3.66652	-3.43384	-2.10205	-2.16626	-1.30102	-1.93743	-3.36721	-3.15637	-3.27174	-1.57345	-1.77511	0.128621	-1.76145	-0.972878	-3.43336	-0.228715	-3.08903	-3.10069	-2.44476	-3.59063	-1.63554	-2.09439	-2.82392	-1.6915	-1.59011	-2.42457	-0.308216	-0.735625	1.34633	-1.00032	-1.40162	-3.93801	-3.19392	-2.60456	-4.13448	-3.65336	-2.41146
hsa-miR-4668-3p	-2.26643	-2.46156	-2.19341	-1.54657	-2.6877	-3.36349	-0.939449	-3.28915	-2.45718	-2.37502	-3.23254	-2.73169	-3.66652	-3.43384	-2.10205	-2.16626	-2.88598	-1.93743	-3.36721	-3.15637	-3.27174	-3.15841	-1.77511	-3.33081	-1.76145	-0.972878	-3.43336	-1.81368	-3.08903	-3.10069	-2.44476	-3.59063	-3.2205	-2.09439	-2.82392	0.630429	-3.17507	-2.42457	-2.63014	-3.05755	1.34633	-2.58528	-2.98659	-3.93801	-3.19392	-2.60456	-4.13448	-3.65336	-2.41146
hsa-miR-4668-5p	-2.26643	-2.46156	-2.19341	-1.54657	-2.6877	-3.36349	-2.52441	-3.28915	-0.872217	-0.790062	-3.23254	-2.73169	-3.66652	-3.43384	-2.10205	-0.581295	-2.88598	-1.93743	-3.36721	-3.15637	-3.27174	-3.15841	-3.36007	-1.74585	0.560478	-0.972878	-0.263439	-1.81368	-1.50407	-3.10069	-2.44476	-3.59063	-3.2205	-2.09439	-2.82392	1.11586	-3.17507	-2.42457	-2.63014	-3.05755	1.34633	-2.58528	-2.98659	-3.93801	-3.19392	-2.60456	-4.13448	-3.65336	-2.41146
hsa-miR-4671-3p	-2.26643	-2.46156	-2.19341	-1.54657	-2.6877	-3.36349	-2.52441	-3.28915	-2.45718	-2.37502	-3.23254	-2.73169	-3.66652	-3.43384	-2.10205	-2.16626	-2.88598	-1.93743	-3.36721	-3.15637	-3.27174	-3.15841	-3.36007	-3.33081	-1.76145	-0.972878	-3.43336	-1.81368	-3.08903	-3.10069	-2.44476	-3.59063	-3.2205	-2.09439	-2.82392	-1.6915	-3.17507	-2.42457	-2.63014	-3.05755	1.34633	-2.58528	-2.98659	-3.93801	-3.19392	-2.60456	-4.13448	-3.65336	-2.41146
hsa-miR-4673	-2.26643	-2.46156	-2.19341	-1.54657	-2.6877	-3.36349	-2.52441	-3.28915	-2.45718	-2.37502	-3.23254	-2.73169	-2.08155	-3.43384	-2.10205	-2.16626	-2.88598	-1.93743	-3.36721	-3.15637	-3.27174	-1.57345	-3.36007	-3.33081	-1.76145	-0.972878	-3.43336	-1.81368	-3.08903	-3.10069	-2.44476	-3.59063	-3.2205	-2.09439	-2.82392	1.11586	-3.17507	-2.42457	-2.63014	-3.05755	1.34633	-2.58528	-2.98659	-3.93801	-3.19392	-2.60456	-4.13448	-3.65336	-2.41146
hsa-miR-4675	-2.26643	-2.46156	-2.19341	-1.54657	-2.6877	-3.36349	-2.52441	-3.28915	-2.45718	-2.37502	-3.23254	-2.73169	-3.66652	-3.43384	-2.10205	-2.16626	-2.88598	-1.93743	-3.36721	-3.15637	-3.27174	-3.15841	-3.36007	-3.33081	-1.76145	-0.972878	-3.43336	-1.81368	-3.08903	-3.10069	-2.44476	-3.59063	-3.2205	-2.09439	-2.82392	-1.6915	-3.17507	-2.42457	-2.63014	-0.250198	1.34633	-2.58528	-2.98659	-3.93801	-3.19392	-2.60456	-4.13448	-3.65336	-2.41146
hsa-miR-4676-3p	0.0554977	-2.46156	-0.608451	-1.54657	-1.10274	-3.36349	-0.939449	-1.70419	-0.872217	-2.37502	-3.23254	-2.73169	-3.66652	-3.43384	0.219877	-2.16626	-2.88598	-1.93743	-3.36721	-3.15637	-3.27174	-3.15841	-3.36007	-3.33081	-1.76145	-0.972878	-3.43336	-1.81368	-1.50407	-3.10069	-2.44476	-1.2687	-3.2205	-2.09439	-2.82392	-1.6915	-3.17507	-2.42457	-1.04518	-3.05755	1.34633	-2.58528	-2.98659	-3.93801	-1.60895	-2.60456	-4.13448	-3.65336	-0.0895345
hsa-miR-4676-5p	-2.26643	-2.46156	-2.19341	-1.54657	-2.6877	-3.36349	-2.52441	-3.28915	-2.45718	-2.37502	-3.23254	-2.73169	-3.66652	-3.43384	-0.517089	-2.16626	-2.88598	-1.93743	-1.78225	-3.15637	-3.27174	-1.57345	-3.36007	-3.33081	-1.76145	-0.972878	-3.43336	-1.81368	-3.08903	-3.10069	-2.44476	-3.59063	-3.2205	-2.09439	-2.82392	-1.6915	-3.17507	-2.42457	-2.63014	-3.05755	1.34633	-2.58528	-2.98659	-3.93801	-3.19392	-2.60456	-4.13448	-3.65336	-0.8265
hsa-miR-4677-3p	0.540925	0.345797	1.50703	1.62335	1.70461	1.28037	1.72352	2.13711	0.712745	-0.0530963	0.22689	2.02319	0.240373	-1.11191	0.705304	1.53418	1.02091	1.23249	1.49077	0.544069	1.25182	0.929049	0.340365	0.128621	2.32601	2.19705	0.026068	2.09321	0.998433	0.806205	2.7647	0.31626	1.02742	2.95	1.26354	0.630429	1.68291	0.382787	1.45732	1.02991	1.34633	1.80703	-1.40162	1.01618	-0.0239905	0.202792	-0.434044	-0.193924	1.676
hsa-miR-4677-5p	-2.26643	-2.46156	-2.19341	-1.54657	-2.6877	-1.04156	-0.939449	-1.70419	-2.45718	-2.37502	-1.64758	-2.73169	-0.496592	-1.84888	0.219877	0.15567	-2.88598	-1.93743	-3.36721	-3.15637	-3.27174	-3.15841	-1.77511	-1.74585	-1.76145	-0.972878	-3.43336	-1.81368	-1.50407	-3.10069	-2.44476	-3.59063	-3.2205	-2.09439	-2.82392	-1.6915	-3.17507	-2.42457	-2.63014	-3.05755	1.34633	-2.58528	-2.98659	-3.93801	-3.19392	-1.0196	-4.13448	-3.65336	-2.41146
hsa-miR-4679	-2.26643	-2.46156	-2.19341	-1.54657	-2.6877	-1.77853	-2.52441	-3.28915	-2.45718	-2.37502	-1.64758	-2.73169	-3.66652	-3.43384	-2.10205	-2.16626	-2.88598	-1.93743	-3.36721	-3.15637	-3.27174	-3.15841	-3.36007	-3.33081	-1.76145	-0.972878	-3.43336	-1.81368	-3.08903	-3.10069	-2.44476	-3.59063	-3.2205	-2.09439	-2.82392	-1.6915	-3.17507	-2.42457	-2.63014	-3.05755	1.34633	-2.58528	-2.98659	-1.13066	-3.19392	-2.60456	-4.13448	-3.65336	-2.41146
hsa-miR-4680-3p	-2.26643	-2.46156	-2.19341	-1.54657	-2.6877	-3.36349	-2.52441	-3.28915	-2.45718	-2.37502	-1.64758	-2.73169	-0.496592	-3.43384	-2.10205	-2.16626	-2.88598	-1.93743	-1.78225	-3.15637	-3.27174	-3.15841	-3.36007	-3.33081	-1.76145	-0.972878	-1.11144	-1.81368	-3.08903	-3.10069	-2.44476	-3.59063	-1.63554	-2.09439	-2.82392	-1.6915	-1.59011	-2.42457	-2.63014	-3.05755	1.34633	-2.58528	-2.98659	-3.93801	-3.19392	-1.0196	-1.81256	-3.65336	-2.41146
hsa-miR-4683	-2.26643	-2.46156	-2.19341	-1.54657	-2.6877	-3.36349	-2.52441	-3.28915	-2.45718	-2.37502	-3.23254	-2.73169	-1.34459	-1.84888	-2.10205	-2.16626	-2.88598	-1.93743	-3.36721	-3.15637	-3.27174	-3.15841	-3.36007	-3.33081	-1.76145	-0.972878	-0.626009	-0.228715	-3.08903	-3.10069	-2.44476	-3.59063	-3.2205	-2.09439	-2.82392	-1.6915	-3.17507	-2.42457	-2.63014	-3.05755	3.66826	-2.58528	-2.98659	-3.93801	-3.19392	-2.60456	-4.13448	-2.06839	-2.41146
hsa-miR-4684-3p	1.82103	0.997873	1.50703	1.26078	1.01273	-1.77853	1.72352	1.23441	1.93514	-0.790062	-0.425187	-0.409765	0.857045	-1.11191	0.705304	0.15567	0.283946	1.23249	-3.36721	1.09156	-0.101817	1.88598	-1.03815	1.31305	2.14544	1.83448	2.18135	-0.228715	-0.767102	1.14724	1.94756	1.05323	1.02742	-2.09439	2.53363	0.630429	0.731822	-2.42457	1.45732	0.642887	3.66826	-0.263357	0.18334	-0.0311219	-0.386561	-1.0196	0.113444	0.0470843	0.395892
hsa-miR-4684-5p	-2.26643	-2.46156	-2.19341	-1.54657	-2.6877	-3.36349	-2.52441	-1.70419	-2.45718	-2.37502	-3.23254	-2.73169	-3.66652	-3.43384	-2.10205	-2.16626	-2.88598	-1.93743	-3.36721	-3.15637	-3.27174	-3.15841	-3.36007	-1.74585	-1.76145	-0.972878	-3.43336	-0.228715	-3.08903	-3.10069	-2.44476	-3.59063	-3.2205	-2.09439	-2.82392	-0.106537	-3.17507	-2.42457	-2.63014	-3.05755	1.34633	-1.00032	-2.98659	-3.93801	-3.19392	-2.60456	-2.54952	-3.65336	-2.41146
hsa-miR-4687-5p	-2.26643	-2.46156	-2.19341	-1.54657	-2.6877	-3.36349	-2.52441	-3.28915	-2.45718	-2.37502	-3.23254	-2.73169	-3.66652	-3.43384	-2.10205	-2.16626	-2.88598	-1.93743	-3.36721	-3.15637	-3.27174	-3.15841	-3.36007	-3.33081	-0.176488	-0.972878	-3.43336	-1.81368	-3.08903	-3.10069	-2.44476	-3.59063	-3.2205	-2.09439	-2.82392	-1.6915	-3.17507	-2.42457	-2.63014	-3.05755	1.34633	-2.58528	-2.98659	-3.93801	-3.19392	-2.60456	-4.13448	-3.65336	-2.41146
hsa-miR-4688	-2.26643	-2.46156	0.128515	0.0383895	-2.6877	-1.04156	-2.52441	-0.967224	-2.45718	-2.37502	-1.64758	-0.409765	-3.66652	-0.626488	-2.10205	-2.16626	-2.88598	-0.352469	-3.36721	-3.15637	-3.27174	-3.15841	-1.77511	-1.74585	-1.76145	-0.972878	-3.43336	0.508251	-1.50407	-3.10069	0.72517	-2.00567	-1.63554	-2.09439	-2.82392	-1.6915	-0.367714	-0.10264	-1.04518	-3.05755	1.34633	-2.58528	-2.98659	-0.768087	-3.19392	-2.60456	-4.13448	-3.65336	-2.41146
hsa-miR-4695-3p	2.37743	3.15315	2.05451	2.15387	3.85145	0.5434	2.76099	-0.119227	2.06638	1.53187	2.74474	0.438232	0.58141	2.83294	2.94234	0.641097	1.86891	2.3105	1.84225	1.09156	1.25182	1.88598	2.36785	3.04423	4.46737	2.19705	2.49737	3.31561	0.0808947	1.94371	0.3626	1.26735	2.33408	-2.09439	2.13028	4.23924	1.86933	1.66289	1.76217	2.3	2.9313	2.05857	4.0021	2.03927	2.09149	2.68084	1.93161	1.30084	-2.41146
hsa-miR-4695-5p	-2.26643	-2.46156	-2.19341	-1.54657	-2.6877	-3.36349	-2.52441	-3.28915	-2.45718	-2.37502	-3.23254	-2.73169	-3.66652	-3.43384	-2.10205	-2.16626	-2.88598	-1.93743	-3.36721	-3.15637	-3.27174	-3.15841	-3.36007	-3.33081	-1.76145	-0.972878	-3.43336	-1.81368	-3.08903	-3.10069	-2.44476	-3.59063	-3.2205	-2.09439	-2.82392	-1.6915	-3.17507	-2.42457	-2.63014	-3.05755	1.34633	-2.58528	-2.98659	-3.93801	-3.19392	-2.60456	-4.13448	-3.65336	-2.41146
hsa-miR-4696	-2.26643	-2.46156	-2.19341	-1.54657	-2.6877	-3.36349	-0.939449	-1.70419	-2.45718	-2.37502	-3.23254	-2.73169	-0.859162	-1.84888	-2.10205	-2.16626	-2.88598	-1.93743	-1.04528	-3.15637	-1.68678	-0.836486	-3.36007	-3.33081	-1.76145	-0.972878	-1.8484	-1.81368	-3.08903	-3.10069	-2.44476	-3.59063	-1.63554	-2.09439	-2.82392	-1.6915	-3.17507	-2.42457	-2.63014	-3.05755	1.34633	-1.00032	-2.98659	0.14945	-3.19392	-2.60456	0.257834	0.0470843	-2.41146
hsa-miR-4697-3p	-2.26643	-2.46156	-2.19341	-1.54657	-2.6877	-3.36349	-0.939449	-3.28915	-0.872217	-2.37502	-3.23254	-2.73169	-1.34459	-3.43384	-2.10205	-0.581295	-0.564051	-1.93743	-3.36721	-3.15637	-3.27174	-3.15841	-3.36007	-3.33081	-1.76145	-0.972878	-3.43336	-1.81368	-3.08903	-0.293331	-0.859793	-3.59063	-3.2205	-2.09439	-2.82392	-1.6915	-3.17507	-2.42457	-0.308216	-3.05755	1.34633	-2.58528	-2.98659	-3.93801	-3.19392	-2.60456	-2.54952	-1.33143	-2.41146
hsa-miR-4699-3p	-2.26643	-2.46156	-2.19341	-1.54657	-2.6877	-3.36349	-2.52441	-3.28915	-2.45718	-2.37502	-1.64758	-2.73169	-3.66652	-3.43384	-2.10205	-2.16626	-2.88598	-1.93743	-3.36721	-3.15637	-3.27174	-3.15841	-3.36007	-3.33081	-1.76145	-0.972878	-3.43336	-1.81368	-3.08903	-3.10069	-2.44476	-3.59063	-3.2205	-2.09439	-2.82392	-1.6915	-3.17507	-2.42457	-2.63014	-3.05755	1.34633	-2.58528	-1.40162	-3.93801	-3.19392	-2.60456	-4.13448	-3.65336	-2.41146
hsa-miR-4700-5p	-2.26643	-2.46156	-2.19341	-1.54657	-2.6877	-3.36349	-2.52441	-3.28915	-2.45718	-0.790062	-3.23254	-2.73169	-3.66652	-3.43384	-0.517089	-2.16626	-2.88598	-1.93743	-1.78225	-3.15637	-3.27174	-3.15841	-3.36007	-3.33081	-1.76145	-0.972878	-3.43336	-1.81368	-3.08903	-3.10069	-2.44476	-1.2687	-3.2205	-2.09439	-2.82392	-1.6915	-3.17507	-2.42457	-1.04518	-3.05755	1.34633	-2.58528	-2.98659	-3.93801	-3.19392	-2.60456	-4.13448	-3.65336	-2.41146
hsa-miR-4701-5p	-2.26643	-2.46156	-2.19341	-1.54657	-2.6877	-3.36349	-2.52441	-3.28915	-2.45718	-2.37502	-3.23254	-2.73169	-3.66652	-3.43384	-2.10205	-2.16626	-2.88598	-1.93743	-3.36721	-3.15637	-3.27174	-3.15841	-3.36007	-3.33081	-1.76145	-0.972878	-3.43336	-1.81368	-3.08903	-3.10069	-2.44476	-3.59063	-3.2205	-2.09439	-2.82392	-1.6915	-3.17507	-2.42457	-2.63014	-3.05755	1.34633	-2.58528	-2.98659	-3.93801	-3.19392	-2.60456	-4.13448	-3.65336	-2.41146
hsa-miR-4704-5p	-2.26643	-2.46156	-2.19341	-1.54657	-2.6877	-3.36349	-2.52441	-3.28915	-2.45718	-2.37502	-3.23254	-2.73169	-3.66652	-3.43384	-2.10205	-2.16626	-2.88598	-1.93743	-3.36721	-3.15637	-3.27174	-3.15841	-3.36007	-3.33081	-1.76145	-0.972878	-3.43336	-1.81368	-3.08903	-3.10069	-2.44476	-3.59063	-3.2205	-2.09439	-2.82392	-1.6915	-3.17507	-2.42457	-2.63014	-3.05755	1.34633	-2.58528	-1.40162	-3.93801	-3.19392	-2.60456	-4.13448	-3.65336	-2.41146
hsa-miR-4705	-2.26643	-2.46156	-2.19341	-1.54657	-2.6877	-3.36349	-2.52441	-3.28915	-2.45718	-2.37502	-3.23254	-2.73169	-3.66652	-3.43384	-2.10205	-2.16626	-2.88598	-1.93743	-3.36721	-3.15637	-3.27174	-3.15841	-3.36007	-3.33081	-1.76145	-0.972878	-3.43336	-1.81368	-3.08903	-3.10069	-2.44476	-3.59063	-3.2205	-2.09439	-2.82392	-1.6915	-3.17507	-2.42457	-2.63014	-3.05755	1.34633	-2.58528	-2.98659	-3.93801	-3.19392	-2.60456	-4.13448	-2.06839	-2.41146
hsa-miR-4707-3p	-2.26643	-2.46156	-2.19341	-1.54657	-0.365777	-3.36349	-2.52441	-3.28915	-2.45718	-2.37502	-3.23254	-2.73169	-3.66652	-3.43384	-2.10205	-2.16626	-1.30102	-1.93743	-1.78225	-3.15637	-3.27174	-3.15841	-3.36007	-3.33081	-0.176488	-0.972878	-1.8484	-1.81368	-0.767102	-0.778758	-2.44476	-3.59063	-3.2205	-2.09439	-2.82392	-1.6915	-0.367714	-2.42457	-2.63014	-3.05755	1.34633	-2.58528	-1.40162	-3.93801	-3.19392	-0.282635	-0.964559	-3.65336	-2.41146
hsa-miR-4707-5p	-2.26643	-2.46156	-2.19341	-1.54657	-2.6877	-3.36349	-2.52441	-1.70419	-0.872217	-0.790062	-3.23254	-2.73169	-3.66652	-3.43384	-2.10205	-2.16626	-1.30102	-1.93743	-1.78225	-3.15637	-3.27174	-1.57345	-3.36007	-0.523456	-0.176488	0.612085	-1.11144	2.27379	-3.08903	0.986777	-2.44476	-1.2687	-3.2205	-2.09439	-2.82392	-0.106537	0.912394	-2.42457	-2.63014	-3.05755	2.9313	-2.58528	-2.98659	-3.93801	-3.19392	-2.60456	-4.13448	-3.65336	-2.41146
hsa-miR-4708-3p	2.48846	-0.876596	-2.19341	0.0383895	0.48222	-1.77853	0.645514	-1.70419	-2.45718	-2.37502	-0.425187	0.0756616	-3.66652	0.266597	0.219877	-0.581295	-1.30102	-1.93743	1.15635	-3.15637	-0.949814	-3.15841	-1.03815	-0.160886	-0.176488	-0.972878	-0.626009	-0.228715	-0.281675	0.0692393	-0.859793	-2.00567	-0.898577	2.29792	-0.501992	-1.6915	-0.00514381	1.27587	-2.63014	-0.735625	1.34633	-2.58528	-0.664657	0.919969	-0.386561	0.565362	-0.675052	-2.06839	0.395892
hsa-miR-4709-3p	-2.26643	-2.46156	-2.19341	-1.54657	-2.6877	-3.36349	-2.52441	-3.28915	-2.45718	-2.37502	-1.64758	-2.73169	-3.66652	-3.43384	-2.10205	-2.16626	-2.88598	-1.93743	-3.36721	-3.15637	-3.27174	-3.15841	-1.77511	-3.33081	-1.76145	-0.972878	-3.43336	-1.81368	-3.08903	-3.10069	-2.44476	-3.59063	-3.2205	-2.09439	-2.82392	-1.6915	-3.17507	-2.42457	-2.63014	-3.05755	3.66826	-2.58528	-2.98659	-0.478581	-3.19392	-2.60456	-4.13448	-3.65336	-2.41146
hsa-miR-4712-5p	-2.26643	-2.46156	-2.19341	-1.54657	-2.6877	-3.36349	-2.52441	-3.28915	-2.45718	-2.37502	-3.23254	-2.73169	-3.66652	-3.43384	-2.10205	-2.16626	-2.88598	-1.93743	-3.36721	-3.15637	-3.27174	-3.15841	-3.36007	-3.33081	-1.76145	-0.972878	-3.43336	-1.81368	-3.08903	-3.10069	-2.44476	-3.59063	-3.2205	-2.09439	-2.82392	-1.6915	-3.17507	-2.42457	-2.63014	-3.05755	1.34633	-2.58528	-2.98659	-3.93801	-3.19392	-2.60456	-4.13448	-3.65336	-2.41146
hsa-miR-4714-3p	-2.26643	-2.46156	-2.19341	-1.54657	-2.6877	-3.36349	-2.52441	-3.28915	-2.45718	-2.37502	-3.23254	-2.73169	-3.66652	-3.43384	-2.10205	-2.16626	-2.88598	-1.93743	-3.36721	-3.15637	-3.27174	-3.15841	-3.36007	-3.33081	-1.76145	-0.972878	-3.43336	-1.81368	-3.08903	-3.10069	-2.44476	-3.59063	-3.2205	-2.09439	-2.82392	-1.6915	-1.59011	-2.42457	-2.63014	-3.05755	1.34633	-2.58528	-2.98659	-3.93801	-3.19392	-2.60456	-4.13448	-3.65336	-2.41146
hsa-miR-4714-5p	-2.26643	-2.46156	-2.19341	-1.54657	-2.6877	-3.36349	-2.52441	-3.28915	-2.45718	-2.37502	-3.23254	-2.73169	-3.66652	-3.43384	-2.10205	-2.16626	-2.88598	-1.93743	-3.36721	-3.15637	-3.27174	-3.15841	-3.36007	-3.33081	-1.76145	-0.972878	-3.43336	-1.81368	-3.08903	-1.51572	-2.44476	-3.59063	-3.2205	-2.09439	-2.82392	-1.6915	-3.17507	-2.42457	-2.63014	-3.05755	1.34633	-2.58528	-2.98659	-3.93801	-3.19392	-2.60456	-2.54952	-3.65336	-2.41146
hsa-miR-4723-5p	-2.26643	-2.46156	-2.19341	-1.54657	-2.6877	-3.36349	-2.52441	-3.28915	-2.45718	-2.37502	-3.23254	-2.73169	-3.66652	-3.43384	-2.10205	-2.16626	-2.88598	-1.93743	-3.36721	-3.15637	-3.27174	-3.15841	-3.36007	-3.33081	-1.76145	-0.972878	-3.43336	-1.81368	-1.50407	-3.10069	-2.44476	-3.59063	-3.2205	-2.09439	-2.82392	-1.6915	-3.17507	-2.42457	-2.63014	-3.05755	1.34633	-2.58528	-2.98659	-3.93801	-3.19392	-2.60456	-4.13448	-3.65336	-2.41146
hsa-miR-4724-3p	-2.26643	-2.46156	-2.19341	-1.54657	-2.6877	-3.36349	-2.52441	-3.28915	-2.45718	-2.37502	-3.23254	-2.73169	-3.66652	-3.43384	-2.10205	-2.16626	-2.88598	-1.93743	-3.36721	-3.15637	-3.27174	-3.15841	-3.36007	-3.33081	-1.76145	-0.972878	-3.43336	-1.81368	-3.08903	-3.10069	-2.44476	-3.59063	-3.2205	-2.09439	-2.82392	-1.6915	-3.17507	-2.42457	-2.63014	-3.05755	1.34633	-2.58528	-2.98659	-3.93801	-3.19392	-2.60456	-4.13448	-3.65336	-2.41146
hsa-miR-4724-5p	-2.26643	-2.46156	-2.19341	-1.54657	-2.6877	-3.36349	-0.202483	-1.70419	-0.872217	0.432331	-3.23254	-0.409765	0.0339224	-3.43384	-0.517089	-2.16626	-0.564051	-0.352469	-1.78225	-3.15637	-0.949814	-0.836486	-3.36007	-1.74585	-1.76145	-0.972878	-1.11144	-0.228715	-1.50407	-3.10069	-2.44476	-3.59063	-1.63554	1.60604	-2.82392	-0.106537	0.284363	-2.42457	-0.308216	-3.05755	1.34633	-2.58528	-2.98659	-3.93801	-0.386561	-2.60456	-0.964559	-1.33143	-2.41146
hsa-miR-4725-3p	-2.26643	-2.46156	-2.19341	-1.54657	-2.6877	-3.36349	-2.52441	-3.28915	-0.872217	-2.37502	-3.23254	-2.73169	-3.66652	-3.43384	-2.10205	-0.581295	-2.88598	-1.93743	-3.36721	-3.15637	-3.27174	-3.15841	-3.36007	-3.33081	-1.76145	-0.972878	-3.43336	-1.81368	-1.50407	-1.51572	-2.44476	-3.59063	-3.2205	-2.09439	-2.82392	-1.6915	-1.59011	-2.42457	-2.63014	-3.05755	1.34633	-2.58528	-2.98659	-3.93801	-3.19392	-2.60456	-4.13448	-3.65336	-0.8265
hsa-miR-4726-5p	-2.26643	-2.46156	-0.608451	-1.54657	-2.6877	-3.36349	-0.939449	-3.28915	-0.872217	-2.37502	-3.23254	-2.73169	-3.66652	-1.84888	-2.10205	-2.16626	-2.88598	-1.93743	-1.78225	-3.15637	-3.27174	-3.15841	-3.36007	-3.33081	-1.76145	-0.972878	-1.8484	-1.81368	-1.50407	-3.10069	-2.44476	-3.59063	-3.2205	-2.09439	-0.501992	-1.6915	-3.17507	-2.42457	0.17721	-3.05755	1.34633	-2.58528	0.18334	-3.93801	-3.19392	-2.60456	-1.81256	-3.65336	-0.8265
hsa-miR-4728-3p	-0.681468	-2.46156	-2.19341	0.775355	-2.6877	-3.36349	-0.939449	-1.70419	-2.45718	-2.37502	-3.23254	-1.14673	-1.34459	-1.84888	-0.517089	-0.581295	-0.564051	-1.93743	-3.36721	-1.57141	-3.27174	-3.15841	-1.77511	-1.74585	-0.176488	-0.972878	-3.43336	-1.81368	-0.281675	-3.10069	-2.44476	-3.59063	-0.898577	-2.09439	-1.23896	0.630429	-3.17507	-2.42457	-0.308216	-1.47259	1.34633	-1.00032	-1.40162	-3.93801	-0.871987	0.202792	-0.964559	-3.65336	-2.41146
hsa-miR-4728-5p	-2.26643	-2.46156	-2.19341	-1.54657	-2.6877	-3.36349	-2.52441	-3.28915	-2.45718	-2.37502	-3.23254	-1.14673	-0.496592	-3.43384	-2.10205	-2.16626	-2.88598	-1.93743	-1.78225	-3.15637	-3.27174	-3.15841	-3.36007	-3.33081	-1.76145	-0.972878	-1.8484	-1.81368	-3.08903	-3.10069	-2.44476	-3.59063	-1.63554	-2.09439	-2.82392	-1.6915	-3.17507	-2.42457	-2.63014	-3.05755	1.34633	-2.58528	-2.98659	-3.93801	-3.19392	-2.60456	-2.54952	-3.65336	-2.41146
hsa-miR-4732-3p	-2.26643	-2.46156	-2.19341	-1.54657	-2.6877	-3.36349	-2.52441	-3.28915	-2.45718	-2.37502	-3.23254	-2.73169	-3.66652	-3.43384	-2.10205	-0.581295	-2.88598	-1.93743	-3.36721	-3.15637	-3.27174	-3.15841	-3.36007	-3.33081	-0.176488	-0.972878	-3.43336	-1.81368	-3.08903	-3.10069	-2.44476	-3.59063	-3.2205	-2.09439	-2.82392	1.11586	-3.17507	-2.42457	-2.63014	-3.05755	1.34633	-2.58528	-2.98659	-3.93801	-3.19392	-2.60456	-4.13448	-3.65336	-2.41146
hsa-miR-4732-5p	-2.26643	-0.876596	-2.19341	-1.54657	-2.6877	-3.36349	-2.52441	-3.28915	-2.45718	-2.37502	-3.23254	-2.73169	-3.66652	-3.43384	-2.10205	-2.16626	-2.88598	-1.93743	-1.78225	-3.15637	-0.101817	-1.57345	-1.77511	-3.33081	1.69798	-0.972878	-3.43336	-0.228715	-3.08903	-3.10069	-2.44476	-3.59063	-3.2205	-2.09439	-2.82392	-1.6915	-3.17507	-2.42457	-2.63014	-1.47259	1.34633	-1.00032	-0.664657	-3.93801	-3.19392	-2.60456	-2.54952	-1.33143	-2.41146
hsa-miR-4733-5p	-2.26643	-2.46156	0.128515	-1.54657	-1.10274	-3.36349	-0.939449	-3.28915	-2.45718	-2.37502	-3.23254	-1.14673	-2.08155	-1.84888	0.219877	1.00367	-0.0786239	-1.93743	-3.36721	-3.15637	-0.464387	1.2339	-3.36007	-1.74585	-0.176488	-0.972878	-3.43336	-1.81368	-0.767102	-0.778758	-0.122827	-0.783276	-3.2205	-2.09439	-2.82392	-1.6915	-3.17507	-0.10264	-2.63014	-1.47259	1.34633	-1.00032	-2.98659	-3.93801	-3.19392	-1.0196	-4.13448	-3.65336	0.395892
hsa-miR-4736	-2.26643	-2.46156	-2.19341	-1.54657	-2.6877	-3.36349	-2.52441	-3.28915	-2.45718	-2.37502	-3.23254	-2.73169	-3.66652	-3.43384	-2.10205	-2.16626	-2.88598	-1.93743	-3.36721	-3.15637	-3.27174	-3.15841	-3.36007	-3.33081	-1.76145	-0.972878	-3.43336	-1.81368	-3.08903	-3.10069	-2.44476	-3.59063	-3.2205	-2.09439	-2.82392	-1.6915	-3.17507	-2.42457	-2.63014	-3.05755	1.34633	-2.58528	-2.98659	-3.93801	-3.19392	-2.60456	-1.81256	-3.65336	-2.41146
hsa-miR-4738-3p	-2.26643	-0.876596	-2.19341	-1.54657	-2.6877	-1.77853	-2.52441	-3.28915	-2.45718	-2.37502	-3.23254	-2.73169	-3.66652	-3.43384	-2.10205	-2.16626	-2.88598	-1.93743	-3.36721	-3.15637	-3.27174	-3.15841	-3.36007	-1.74585	-1.76145	-0.972878	-3.43336	-1.81368	-3.08903	-3.10069	-0.859793	-3.59063	-3.2205	-2.09439	-2.82392	-1.6915	-3.17507	-2.42457	-2.63014	-3.05755	1.34633	-2.58528	-2.98659	-3.93801	-3.19392	-2.60456	-4.13448	-3.65336	-2.41146
hsa-miR-4741	-2.26643	-2.46156	-2.19341	-1.54657	-2.6877	-3.36349	-0.939449	-3.28915	-2.45718	-2.37502	-3.23254	-2.73169	-3.66652	-3.43384	-2.10205	-2.16626	-2.88598	-1.93743	-3.36721	-3.15637	-3.27174	-3.15841	-3.36007	-3.33081	-1.76145	-0.972878	-3.43336	-1.81368	-3.08903	-3.10069	-2.44476	-3.59063	-3.2205	-2.09439	-2.82392	-1.6915	-3.17507	-2.42457	-2.63014	-3.05755	1.34633	-2.58528	-2.98659	-3.93801	-3.19392	-2.60456	-4.13448	-3.65336	-2.41146
hsa-miR-4742-3p	-2.26643	-2.46156	-2.19341	-1.54657	-1.10274	-3.36349	-2.52441	-3.28915	-2.45718	-0.790062	-3.23254	-0.409765	-3.66652	-3.43384	0.705304	-2.16626	-1.30102	-0.352469	-1.04528	-3.15637	-1.68678	-0.351059	0.340365	-1.74585	0.560478	-0.972878	-3.43336	-1.81368	-3.08903	-3.10069	-2.44476	-3.59063	-1.63554	1.99307	-2.82392	-1.6915	-3.17507	-2.42457	-2.63014	-3.05755	1.34633	-0.263357	-0.17923	-3.93801	-3.19392	-0.282635	-4.13448	-3.65336	-2.41146
hsa-miR-4742-5p	-0.681468	-0.13963	0.613941	0.0383895	-1.10274	-1.77853	-0.202483	-3.28915	-0.872217	-0.790062	-1.64758	-1.14673	-0.496592	-3.43384	-0.517089	-2.16626	-1.30102	-1.93743	1.15635	-1.57141	0.428697	-3.15841	-0.55272	-1.74585	-0.176488	0.612085	-0.626009	-0.228715	-0.281675	-3.10069	-2.44476	-1.2687	-0.898577	2.15353	-1.23896	-0.106537	-0.853141	-2.42457	-2.63014	-1.47259	2.9313	-1.00032	0.920305	0.816875	-0.871987	1.30233	-1.81256	0.738962	-0.0895345
hsa-miR-4745-3p	-2.26643	-2.46156	-2.19341	-1.54657	-2.6877	-3.36349	-2.52441	-3.28915	-2.45718	-2.37502	-3.23254	-1.14673	-3.66652	-3.43384	-0.517089	-2.16626	-2.88598	-1.93743	-3.36721	-3.15637	-3.27174	-3.15841	-1.77511	-3.33081	-1.76145	-0.972878	-3.43336	-1.81368	-3.08903	-3.10069	-2.44476	-3.59063	-3.2205	-2.09439	-2.82392	-1.6915	-3.17507	-2.42457	-2.63014	-3.05755	1.34633	-2.58528	-2.98659	-3.93801	-3.19392	-2.60456	-4.13448	-3.65336	-2.41146
hsa-miR-4746-5p	-2.26643	-0.13963	-2.19341	-1.54657	-1.10274	-1.04156	-2.52441	0.617738	-0.135252	0.794901	-0.910614	1.1752	-1.34459	-0.626488	1.59839	1.29317	0.283946	-0.352469	0.720255	0.303061	-0.949814	-3.15841	-0.19015	-0.160886	1.40847	1.83448	0.267076	1.35625	0.998433	1.14724	1.01468	0.496832	-0.41315	-2.09439	-0.501992	1.47843	-3.17507	-0.839605	0.829287	-1.47259	2.9313	-2.58528	-0.17923	-0.237573	-3.19392	-1.0196	-4.13448	-2.06839	-0.0895345
hsa-miR-4747-3p	-2.26643	-2.46156	-2.19341	-1.54657	-2.6877	-3.36349	-0.939449	-3.28915	-2.45718	-2.37502	-3.23254	-2.73169	-3.66652	-1.11191	-2.10205	-2.16626	-2.88598	-1.93743	-3.36721	-3.15637	-3.27174	-3.15841	-3.36007	-3.33081	-1.76145	-0.972878	-3.43336	-1.81368	-3.08903	-1.51572	-2.44476	-3.59063	-3.2205	-2.09439	-2.82392	-1.6915	-3.17507	-2.42457	-2.63014	-3.05755	1.34633	-2.58528	-2.98659	-3.93801	-3.19392	-2.60456	-4.13448	-3.65336	-2.41146
hsa-miR-4747-5p	-0.681468	-2.46156	-2.19341	-1.54657	-2.6877	-3.36349	-2.52441	-3.28915	-2.45718	-2.37502	-3.23254	-2.73169	-3.66652	-3.43384	-2.10205	-2.16626	-2.88598	-1.93743	-3.36721	-3.15637	-3.27174	-3.15841	-3.36007	-3.33081	-1.76145	-0.972878	-1.8484	-1.81368	-3.08903	-3.10069	-2.44476	-3.59063	-3.2205	-2.09439	-1.23896	-1.6915	-3.17507	-2.42457	-1.04518	-3.05755	4.15369	-2.58528	-2.98659	-3.93801	-3.19392	-2.60456	-4.13448	-3.65336	-2.41146
hsa-miR-4749-3p	-2.26643	-2.46156	-2.19341	-1.54657	-2.6877	-1.04156	-2.52441	-3.28915	-2.45718	-2.37502	-3.23254	-2.73169	-3.66652	-3.43384	-2.10205	-2.16626	-2.88598	-1.93743	-3.36721	-3.15637	-3.27174	-3.15841	-3.36007	-3.33081	-1.76145	-0.972878	-3.43336	-1.81368	-3.08903	-3.10069	-2.44476	-3.59063	-3.2205	-0.509432	-2.82392	-1.6915	-3.17507	-2.42457	-2.63014	-3.05755	1.34633	-2.58528	-2.98659	-3.93801	-3.19392	-2.60456	-4.13448	-3.65336	-2.41146
hsa-miR-4750-5p	-2.26643	-2.46156	-2.19341	-1.54657	-2.6877	-3.36349	-2.52441	-1.70419	-2.45718	-2.37502	-3.23254	-2.73169	-3.66652	-3.43384	-2.10205	-2.16626	-1.30102	-1.93743	-3.36721	-3.15637	-3.27174	-3.15841	-1.03815	-3.33081	-1.76145	-0.972878	-3.43336	-1.81368	-3.08903	-3.10069	-2.44476	-0.783276	-3.2205	-2.09439	-2.82392	-1.6915	-3.17507	-2.42457	-2.63014	-3.05755	1.34633	-2.58528	-2.98659	-3.93801	-3.19392	-2.60456	-4.13448	-3.65336	-2.41146
hsa-miR-4753-3p	-2.26643	-2.46156	-2.19341	-1.54657	-2.6877	-1.77853	-2.52441	-3.28915	-2.45718	-2.37502	-3.23254	-2.73169	-3.66652	-3.43384	-0.517089	-0.581295	-2.88598	-1.93743	-1.04528	-3.15637	-3.27174	-1.57345	-3.36007	-3.33081	-1.76145	-0.972878	-3.43336	-1.81368	-0.767102	-3.10069	-2.44476	-3.59063	-3.2205	-2.09439	-1.23896	-0.106537	-3.17507	-2.42457	-2.63014	-3.05755	1.34633	-1.00032	-2.98659	-3.93801	-3.19392	-1.0196	-4.13448	-1.33143	-2.41146
hsa-miR-4753-5p	-2.26643	-2.46156	-2.19341	-1.54657	-2.6877	-3.36349	-2.52441	-3.28915	-2.45718	-2.37502	-3.23254	-1.14673	-3.66652	-3.43384	-2.10205	-2.16626	-2.88598	-1.93743	-3.36721	-3.15637	-1.68678	-3.15841	-3.36007	-3.33081	-1.76145	-0.972878	-3.43336	-1.81368	-3.08903	-3.10069	-2.44476	-3.59063	-1.63554	-2.09439	-2.82392	-1.6915	-0.853141	-2.42457	-2.63014	-3.05755	1.34633	-2.58528	-2.98659	-3.93801	-3.19392	-2.60456	-4.13448	-3.65336	-0.8265
hsa-miR-4754	-2.26643	-2.46156	-0.608451	-1.54657	-2.6877	-3.36349	-2.52441	-3.28915	-2.45718	-2.37502	-3.23254	-2.73169	-3.66652	-3.43384	-2.10205	-2.16626	-2.88598	-1.93743	-3.36721	-3.15637	-3.27174	-3.15841	-3.36007	-3.33081	-1.76145	-0.972878	-1.8484	-1.81368	-3.08903	-3.10069	-2.44476	-3.59063	-3.2205	-2.09439	-2.82392	-1.6915	-3.17507	-2.42457	-2.63014	-3.05755	1.34633	-2.58528	-2.98659	-3.93801	-3.19392	-2.60456	-4.13448	-3.65336	-2.41146
hsa-miR-4755-3p	-2.26643	-2.46156	-2.19341	-1.54657	-2.6877	-3.36349	-2.52441	-3.28915	-2.45718	-2.37502	-3.23254	-2.73169	-2.08155	-3.43384	-2.10205	-2.16626	-2.88598	-1.93743	-3.36721	-3.15637	-3.27174	-3.15841	-3.36007	-3.33081	-1.76145	-0.972878	-1.8484	-1.81368	-3.08903	-3.10069	-2.44476	-3.59063	-3.2205	-2.09439	-2.82392	-0.106537	-3.17507	-2.42457	-2.63014	-3.05755	1.34633	-2.58528	-2.98659	-3.93801	-3.19392	-2.60456	-4.13448	-3.65336	-2.41146
hsa-miR-4755-5p	0.0554977	-2.46156	-0.608451	0.0383895	-2.6877	-3.36349	-0.202483	-1.70419	-2.45718	-2.37502	-3.23254	-2.73169	-3.66652	-1.84888	0.705304	-0.581295	-2.88598	-1.93743	-3.36721	-3.15637	-3.27174	-3.15841	-3.36007	-3.33081	-1.76145	-0.972878	-3.43336	-0.228715	-3.08903	-3.10069	-2.44476	-1.2687	-3.2205	-2.09439	-1.23896	-1.6915	-1.59011	-2.42457	-2.63014	-3.05755	1.34633	-2.58528	-2.98659	-3.93801	-3.19392	-0.282635	-2.54952	-3.65336	-2.41146
hsa-miR-4756-5p	-2.26643	-2.46156	-2.19341	-1.54657	-1.10274	-3.36349	-2.52441	-3.28915	-2.45718	-2.37502	-3.23254	-2.73169	-3.66652	-3.43384	-2.10205	-2.16626	-1.30102	-1.93743	-1.04528	-3.15637	-3.27174	-3.15841	-3.36007	-3.33081	-1.76145	-0.972878	-3.43336	-1.81368	-3.08903	-3.10069	-2.44476	-3.59063	-3.2205	-2.09439	-2.82392	-1.6915	-3.17507	-2.42457	-2.63014	-0.735625	1.34633	-2.58528	-2.98659	-1.13066	-3.19392	-2.60456	-4.13448	-3.65336	-2.41146
hsa-miR-4757-5p	-2.26643	-2.46156	-2.19341	-1.54657	-2.6877	-3.36349	-2.52441	-3.28915	-2.45718	-2.37502	-3.23254	-2.73169	-3.66652	-3.43384	-2.10205	-2.16626	-2.88598	-1.93743	-3.36721	-3.15637	-3.27174	-3.15841	-3.36007	-3.33081	-1.76145	-0.972878	-3.43336	-1.81368	-3.08903	-3.10069	-2.44476	-3.59063	-3.2205	-2.09439	-2.82392	-1.6915	-3.17507	-2.42457	-2.63014	-3.05755	1.34633	-2.58528	-2.98659	-3.93801	-1.60895	-2.60456	-4.13448	-3.65336	-2.41146
hsa-miR-4761-3p	-2.26643	-2.46156	-2.19341	-1.54657	-2.6877	-3.36349	-2.52441	-3.28915	-0.872217	-0.790062	-3.23254	-2.73169	-3.66652	-3.43384	-2.10205	-2.16626	-2.88598	-1.93743	-3.36721	-3.15637	-3.27174	-3.15841	-3.36007	-3.33081	-1.76145	-0.972878	-3.43336	-1.81368	-3.08903	-1.51572	-2.44476	-3.59063	-3.2205	-2.09439	-2.82392	-0.106537	-0.367714	-2.42457	-2.63014	-1.47259	1.34633	-2.58528	-2.98659	-3.93801	-3.19392	-2.60456	-4.13448	-3.65336	-0.8265
hsa-miR-4761-5p	-2.26643	-2.46156	-2.19341	-1.54657	-2.6877	-3.36349	-2.52441	-3.28915	-2.45718	-2.37502	-3.23254	-2.73169	-3.66652	-3.43384	-2.10205	-2.16626	-2.88598	-1.93743	-3.36721	-3.15637	-3.27174	-3.15841	-3.36007	-3.33081	-1.76145	-0.972878	-3.43336	-1.81368	-3.08903	-1.51572	-2.44476	-3.59063	-3.2205	-2.09439	-2.82392	-1.6915	-3.17507	-2.42457	-2.63014	-3.05755	1.34633	-2.58528	-2.98659	-3.93801	-3.19392	-2.60456	-4.13448	-3.65336	-2.41146
hsa-miR-4762-3p	-2.26643	-2.46156	-2.19341	-1.54657	-2.6877	-1.77853	-2.52441	-3.28915	-2.45718	-2.37502	-0.910614	-2.73169	-2.08155	-3.43384	-2.10205	-2.16626	-2.88598	-1.93743	-3.36721	-3.15637	-3.27174	-3.15841	-3.36007	-3.33081	-1.76145	-0.972878	-1.11144	-1.81368	-3.08903	-3.10069	-2.44476	-3.59063	-3.2205	-2.09439	-2.82392	-1.6915	-3.17507	-2.42457	-2.63014	-3.05755	1.34633	-2.58528	-2.98659	-3.93801	-3.19392	-2.60456	-4.13448	-3.65336	-2.41146
hsa-miR-4762-5p	-2.26643	-2.46156	-2.19341	-1.54657	-2.6877	-3.36349	-2.52441	-3.28915	-2.45718	-2.37502	-3.23254	-2.73169	-3.66652	-3.43384	-2.10205	-2.16626	-2.88598	-1.93743	-3.36721	-3.15637	-1.68678	-3.15841	-3.36007	-3.33081	-1.76145	0.612085	-1.8484	-1.81368	-3.08903	-3.10069	-2.44476	-3.59063	-3.2205	-2.09439	-2.82392	-1.6915	-3.17507	-2.42457	-2.63014	-3.05755	1.34633	-0.263357	-2.98659	-3.93801	-3.19392	-2.60456	-4.13448	-3.65336	-2.41146
hsa-miR-4763-5p	-2.26643	-2.46156	-2.19341	-1.54657	-2.6877	-3.36349	-2.52441	-3.28915	-2.45718	-2.37502	-3.23254	-2.73169	-3.66652	-3.43384	-2.10205	-2.16626	-2.88598	-1.93743	-3.36721	-3.15637	-3.27174	-3.15841	-3.36007	-3.33081	-1.76145	-0.972878	-3.43336	-1.81368	-3.08903	-3.10069	-2.44476	-3.59063	-3.2205	-2.09439	-2.82392	-1.6915	-3.17507	-2.42457	-2.63014	-3.05755	1.34633	-2.58528	-2.98659	-3.93801	-3.19392	-2.60456	-4.13448	-3.65336	-2.41146
hsa-miR-4766-3p	-2.26643	-2.46156	-2.19341	-1.54657	-2.6877	-3.36349	-2.52441	-0.967224	-2.45718	-0.790062	-3.23254	-2.73169	-3.66652	-3.43384	-2.10205	-2.16626	-1.30102	-1.93743	-3.36721	-1.57141	-0.949814	-0.836486	-3.36007	-3.33081	-1.76145	-0.972878	-1.8484	-1.81368	-3.08903	-3.10069	-2.44476	-3.59063	-3.2205	-2.09439	-2.82392	-1.6915	-3.17507	-2.42457	-0.308216	-1.47259	1.34633	-0.263357	-0.664657	0.454305	-1.60895	-0.282635	-4.13448	-3.65336	-2.41146
hsa-miR-4766-5p	-2.26643	-2.46156	-2.19341	-1.54657	-2.6877	-3.36349	-2.52441	-3.28915	-0.135252	-2.37502	-3.23254	-2.73169	-3.66652	-3.43384	-2.10205	-2.16626	-2.88598	-1.93743	-3.36721	-3.15637	-3.27174	-3.15841	-3.36007	-3.33081	-1.76145	-0.972878	-3.43336	-1.81368	-3.08903	-3.10069	-2.44476	-3.59063	-3.2205	-2.09439	-2.82392	-1.6915	-3.17507	-2.42457	-2.63014	-3.05755	1.34633	-2.58528	-2.98659	-3.93801	-3.19392	-2.60456	-4.13448	-3.65336	-2.41146
hsa-miR-4768-3p	-2.26643	-2.46156	-2.19341	-1.54657	-2.6877	-3.36349	-2.52441	-3.28915	-2.45718	-2.37502	-3.23254	-2.73169	-3.66652	-3.43384	-2.10205	-2.16626	-2.88598	-1.93743	-3.36721	-3.15637	-3.27174	-3.15841	-3.36007	-3.33081	-1.76145	-0.972878	-3.43336	-1.81368	-3.08903	-3.10069	-2.44476	-3.59063	-3.2205	-2.09439	-2.82392	-1.6915	-3.17507	-2.42457	-2.63014	-3.05755	1.34633	-2.58528	-2.98659	0.14945	-3.19392	-2.60456	-4.13448	-3.65336	-2.41146
hsa-miR-4768-5p	-2.26643	-0.876596	-2.19341	-1.54657	-0.365777	-1.04156	-2.52441	-3.28915	-2.45718	-2.37502	-3.23254	-2.73169	-3.66652	-1.11191	-2.10205	0.15567	-2.88598	-1.93743	-3.36721	-3.15637	-1.68678	-3.15841	-3.36007	-3.33081	-1.76145	-0.972878	-1.8484	-1.81368	-0.281675	0.986777	-2.44476	-1.2687	-1.63554	-2.09439	-2.82392	-1.6915	-3.17507	-2.42457	-2.63014	-3.05755	1.34633	-1.00032	-0.664657	-3.93801	0.506524	-1.0196	-2.54952	-3.65336	-2.41146
hsa-miR-4770	2.77796	2.82384	2.93587	2.54089	3.85145	2.36443	2.68504	3.08589	2.90037	3.40634	3.27525	0.0756616	3.01998	2.90601	1.06787	5.07215	2.2433	2.81746	2.56353	2.05308	1.12058	2.26785	4.38812	2.09545	-0.176488	2.93401	3.04237	2.43425	1.95536	2.39117	2.7647	1.45376	3.37941	2.54946	3.44287	4.53732	2.89102	3.06729	1.45732	1.98684	1.34633	-1.00032	1.26134	0.816875	-3.19392	3.12336	1.8428	0.0470843	2.54273
hsa-miR-4772-3p	-2.26643	0.345797	1.50703	-1.54657	-2.6877	-1.04156	-0.202483	-3.28915	-0.872217	-0.0530963	0.467898	0.968746	-1.34459	-1.11191	0.219877	-2.16626	-0.564051	-0.352469	0.333232	-3.15637	-0.464387	-0.351059	-0.55272	0.756652	1.40847	0.612085	-0.626009	0.508251	-0.767102	-0.293331	0.72517	-0.131199	-0.898577	-2.09439	-0.0165648	3.06339	-1.59011	1.66289	0.17721	-0.735625	1.34633	-0.263357	-1.40162	-3.93801	-0.871987	-0.282635	-1.81256	-0.846	2.54273
hsa-miR-4772-5p	-0.681468	-2.46156	-2.19341	-1.54657	-2.6877	-1.77853	-2.52441	-3.28915	-0.135252	-2.37502	-1.64758	-1.14673	-3.66652	-3.43384	0.705304	-0.581295	-2.88598	-1.93743	-1.04528	-3.15637	-3.27174	-0.836486	-3.36007	-1.74585	-1.76145	-0.972878	-1.8484	-1.81368	-0.767102	-3.10069	-0.859793	-2.00567	-0.898577	-2.09439	-2.82392	2.70082	-0.00514381	-2.42457	-1.04518	-3.05755	1.34633	-2.58528	-0.664657	-3.93801	-1.60895	-2.60456	-2.54952	-3.65336	-2.41146
hsa-miR-4773	-2.26643	-2.46156	-2.19341	-1.54657	-2.6877	-3.36349	-2.52441	-3.28915	-2.45718	-2.37502	-3.23254	-0.409765	-3.66652	-3.43384	-2.10205	-2.16626	-2.88598	-1.93743	-3.36721	-3.15637	-3.27174	-3.15841	-3.36007	-3.33081	-0.176488	-0.972878	-3.43336	-1.81368	-3.08903	-3.10069	-2.44476	-3.59063	-3.2205	-2.09439	-2.82392	-1.6915	-3.17507	-2.42457	-2.63014	-3.05755	1.34633	-1.00032	-2.98659	-3.93801	-3.19392	-2.60456	-4.13448	-3.65336	-2.41146
hsa-miR-4774-5p	-2.26643	-2.46156	0.128515	0.775355	-2.6877	-3.36349	-2.52441	-3.28915	-2.45718	-2.37502	-3.23254	-1.14673	-3.66652	-3.43384	-2.10205	-2.16626	-2.88598	-0.352469	-3.36721	-3.15637	-3.27174	-3.15841	-3.36007	-3.33081	-1.76145	-0.972878	-1.8484	-1.81368	-3.08903	-3.10069	-2.44476	-2.00567	-3.2205	-2.09439	-2.82392	-1.6915	-3.17507	-2.42457	-2.63014	-3.05755	1.34633	-2.58528	-2.98659	-3.93801	-3.19392	-1.0196	-4.13448	-3.65336	-2.41146
hsa-miR-4775	-2.26643	-0.13963	-0.608451	-1.54657	-2.6877	0.723973	-2.52441	-3.28915	-2.45718	-2.37502	-3.23254	-1.14673	-3.66652	-1.84888	-2.10205	-0.581295	-2.88598	-1.93743	-3.36721	-0.834442	-3.27174	-3.15841	-3.36007	-3.33081	-1.76145	-0.972878	-1.11144	-1.81368	-3.08903	-3.10069	0.72517	-2.00567	-3.2205	-2.09439	-2.82392	-1.6915	-0.367714	-0.10264	-2.63014	0.112372	1.34633	-2.58528	-2.98659	-3.93801	-3.19392	-0.282635	-2.54952	-0.846	-0.8265
hsa-miR-4777-3p	-0.681468	-2.46156	-2.19341	-1.54657	-2.6877	-3.36349	-2.52441	-3.28915	-2.45718	-2.37502	-3.23254	-2.73169	-3.66652	-3.43384	-2.10205	-2.16626	-2.88598	-1.93743	-3.36721	-3.15637	-3.27174	-3.15841	-3.36007	-1.00888	-1.76145	-0.972878	-3.43336	-1.81368	-3.08903	-3.10069	-2.44476	-3.59063	-3.2205	-2.09439	-2.82392	-1.6915	-3.17507	-0.839605	-2.63014	-3.05755	1.34633	-1.00032	-2.98659	-3.93801	-3.19392	-2.60456	-4.13448	-3.65336	-2.41146
hsa-miR-4778-5p	-2.26643	-2.46156	-2.19341	-1.54657	-2.6877	-3.36349	-2.52441	-3.28915	-2.45718	-2.37502	-3.23254	-2.73169	-3.66652	-3.43384	-2.10205	-2.16626	-2.88598	-1.93743	-3.36721	-3.15637	-3.27174	-3.15841	-3.36007	-3.33081	-1.76145	-0.972878	-3.43336	-1.81368	-3.08903	-3.10069	-2.44476	-3.59063	-3.2205	-2.09439	-2.82392	-1.6915	-3.17507	-2.42457	-2.63014	-3.05755	1.34633	-2.58528	-2.98659	-3.93801	-3.19392	-2.60456	-4.13448	-3.65336	-2.41146
hsa-miR-4779	-2.26643	-2.46156	-2.19341	-1.54657	-2.6877	-3.36349	-2.52441	-3.28915	-2.45718	-2.37502	-3.23254	-2.73169	-3.66652	-3.43384	-2.10205	-2.16626	-2.88598	-1.93743	-3.36721	-3.15637	-3.27174	-3.15841	-3.36007	-3.33081	-1.76145	-0.972878	-3.43336	-1.81368	-3.08903	-3.10069	-2.44476	-3.59063	-3.2205	-2.09439	-2.82392	-1.6915	-3.17507	-2.42457	-2.63014	-3.05755	1.34633	-1.00032	-2.98659	-3.93801	-3.19392	-2.60456	-4.13448	-3.65336	-2.41146
hsa-miR-4780	-2.26643	-2.46156	-2.19341	-1.54657	-2.6877	-3.36349	-2.52441	-3.28915	-2.45718	-2.37502	-0.910614	-2.73169	-3.66652	-1.84888	-2.10205	-2.16626	-2.88598	-1.93743	-3.36721	-3.15637	-3.27174	-3.15841	-1.77511	-0.523456	-1.76145	-0.972878	-3.43336	-1.81368	-3.08903	-1.51572	-2.44476	-3.59063	-3.2205	-2.09439	0.346005	-1.6915	-3.17507	-2.42457	-1.04518	-0.735625	1.34633	-2.58528	-2.98659	-3.93801	-3.19392	-2.60456	-4.13448	-3.65336	-2.41146
hsa-miR-4781-3p	-2.26643	-2.46156	-0.608451	-1.54657	-1.10274	-1.77853	-2.52441	-3.28915	-0.872217	-2.37502	-1.64758	-2.73169	-0.496592	-3.43384	0.219877	-2.16626	-2.88598	-1.93743	-1.78225	-3.15637	-3.27174	-3.15841	-1.03815	-1.74585	-0.176488	-0.972878	-3.43336	-1.81368	-3.08903	-3.10069	-2.44476	-3.59063	-3.2205	-2.09439	-1.23896	-0.106537	-0.367714	-2.42457	-2.63014	-1.47259	1.34633	-2.58528	-2.98659	-3.93801	-3.19392	-1.0196	-4.13448	-3.65336	0.395892
hsa-miR-4782-5p	-2.26643	-2.46156	-2.19341	-1.54657	-2.6877	-3.36349	-2.52441	-3.28915	-2.45718	-2.37502	-3.23254	-2.73169	-3.66652	-3.43384	-2.10205	-2.16626	-2.88598	-1.93743	-3.36721	-3.15637	-3.27174	-3.15841	-3.36007	-3.33081	-1.76145	-0.972878	-3.43336	-1.81368	-3.08903	-3.10069	-2.44476	-3.59063	-3.2205	-2.09439	-2.82392	-1.6915	-3.17507	-2.42457	-2.63014	-3.05755	1.34633	-2.58528	-2.98659	-3.93801	-3.19392	-2.60456	-4.13448	-3.65336	-2.41146
hsa-miR-4783-3p	-2.26643	-2.46156	-2.19341	-1.54657	-2.6877	-3.36349	-2.52441	-3.28915	-2.45718	-2.37502	-3.23254	-2.73169	-3.66652	-3.43384	-2.10205	-2.16626	-2.88598	-1.93743	-3.36721	-3.15637	-0.464387	-3.15841	-1.77511	-3.33081	-1.76145	-0.972878	-3.43336	-0.228715	-3.08903	-3.10069	-2.44476	-3.59063	-3.2205	-2.09439	-2.82392	-1.6915	-3.17507	-2.42457	-2.63014	-3.05755	1.34633	-2.58528	-2.98659	-3.93801	-0.871987	-1.0196	-4.13448	-3.65336	-2.41146
hsa-miR-4784	-2.26643	-2.46156	-2.19341	-1.54657	-2.6877	-3.36349	-2.52441	-3.28915	-2.45718	-2.37502	-3.23254	-2.73169	-3.66652	-3.43384	-2.10205	-2.16626	-2.88598	-1.93743	-3.36721	-3.15637	-1.68678	-3.15841	-3.36007	-3.33081	-1.76145	-0.972878	-3.43336	-1.81368	-3.08903	-3.10069	-0.859793	-3.59063	-3.2205	-2.09439	-2.82392	-1.6915	-3.17507	-2.42457	-2.63014	-1.47259	1.34633	-2.58528	-2.98659	-3.93801	-3.19392	-2.60456	-4.13448	-3.65336	-0.8265
hsa-miR-4785	-2.26643	-0.876596	-2.19341	-1.54657	-1.10274	-3.36349	-2.52441	-1.70419	-2.45718	-2.37502	-3.23254	-2.73169	-3.66652	-3.43384	-2.10205	-2.16626	-2.88598	-1.93743	-3.36721	-1.57141	-3.27174	-3.15841	-3.36007	-3.33081	-1.76145	-0.972878	-3.43336	-1.81368	-3.08903	-3.10069	-2.44476	-3.59063	-3.2205	-2.09439	-2.82392	-1.6915	-1.59011	-2.42457	-2.63014	-3.05755	1.34633	-1.00032	-1.40162	-3.93801	-3.19392	-2.60456	-2.54952	-0.846	-2.41146
hsa-miR-4789-3p	-2.26643	-2.46156	-2.19341	-1.54657	-2.6877	-3.36349	-2.52441	-1.70419	-2.45718	-2.37502	-3.23254	-2.73169	-3.66652	-3.43384	-2.10205	-2.16626	-2.88598	-1.93743	-3.36721	0.303061	-3.27174	-3.15841	-3.36007	-1.74585	-1.76145	-0.972878	-3.43336	-1.81368	-3.08903	-3.10069	-2.44476	-3.59063	-3.2205	-2.09439	-2.82392	-1.6915	-3.17507	-2.42457	-2.63014	-0.735625	1.34633	-2.58528	-2.98659	-3.93801	-3.19392	-0.282635	-4.13448	-3.65336	-2.41146
hsa-miR-4791	6.2374	6.54126	7.20533	7.2183	5.71744	6.61236	7.09214	6.62224	6.41626	6.8024	6.58284	4.68616	6.18991	6.17903	7.29669	7.64913	4.59784	6.98441	5.99693	6.3092	5.15032	6.12467	7.49713	6.12657	6.01334	5.47007	6.95788	7.81386	4.90532	6.10633	8.47038	6.45513	6.63903	6.70974	7.39646	8.04152	6.82352	8.44348	6.99374	6.85683	7.53616	3.34545	5.17832	3.46287	5.65471	5.47759	4.92351	3.7645	6.52812
hsa-miR-4793-3p	-2.26643	-2.46156	-2.19341	-1.54657	-2.6877	-3.36349	-2.52441	-3.28915	-2.45718	-2.37502	-3.23254	-2.73169	-3.66652	-3.43384	0.219877	-2.16626	-2.88598	-1.93743	-3.36721	-3.15637	-3.27174	-3.15841	-3.36007	-3.33081	-1.76145	-0.972878	-0.626009	-1.81368	-3.08903	-3.10069	-2.44476	-3.59063	-3.2205	-2.09439	-2.82392	-1.6915	-3.17507	-2.42457	-2.63014	-0.735625	1.34633	-2.58528	-2.98659	-3.93801	-3.19392	-2.60456	-4.13448	-3.65336	-2.41146
hsa-miR-4794	-2.26643	-2.46156	-2.19341	-1.54657	-2.6877	-3.36349	-2.52441	-3.28915	-2.45718	-2.37502	-0.910614	-0.409765	-3.66652	-3.43384	-2.10205	-2.16626	-2.88598	-1.93743	-1.78225	-3.15637	-3.27174	-3.15841	-3.36007	-3.33081	-1.76145	-0.972878	-1.11144	-1.81368	-3.08903	-3.10069	-2.44476	-3.59063	-3.2205	-2.09439	-2.82392	-1.6915	-3.17507	-2.42457	-2.63014	-3.05755	1.34633	-2.58528	-2.98659	-3.93801	-3.19392	-2.60456	-4.13448	-3.65336	-2.41146
hsa-miR-4795-3p	-2.26643	-2.46156	-2.19341	-1.54657	-2.6877	-3.36349	-2.52441	-3.28915	-2.45718	-2.37502	-3.23254	-2.73169	-1.34459	-3.43384	-2.10205	-2.16626	-2.88598	-1.93743	-3.36721	-3.15637	-3.27174	-3.15841	-3.36007	-1.00888	-1.76145	-0.972878	-3.43336	-1.81368	-3.08903	-3.10069	-2.44476	-3.59063	-3.2205	-2.09439	-2.82392	-1.6915	-3.17507	-2.42457	-2.63014	-3.05755	1.34633	0.58464	-2.98659	-3.93801	-3.19392	-2.60456	-4.13448	-3.65336	-2.41146
hsa-miR-4796-3p	-2.26643	0.708367	-0.608451	-1.54657	-2.6877	-3.36349	-2.52441	-0.481798	-2.45718	0.432331	-0.910614	-2.73169	-1.34459	-1.84888	-2.10205	-2.16626	-1.30102	-0.352469	-1.04528	-1.57141	0.187689	0.301018	-0.19015	-1.74585	-1.76145	1.83448	0.026068	1.35625	-0.281675	-1.51572	-2.44476	-3.59063	-1.63554	-2.09439	-0.0165648	-1.6915	-1.59011	-2.42457	-2.63014	-0.250198	1.34633	-1.00032	-2.98659	0.919969	-0.871987	-1.0196	-1.81256	-1.33143	-2.41146
hsa-miR-4796-5p	-0.681468	-2.46156	-2.19341	-1.54657	-2.6877	-3.36349	-2.52441	-3.28915	-2.45718	-2.37502	-3.23254	-2.73169	-3.66652	-1.84888	-2.10205	-2.16626	-0.564051	-1.93743	-3.36721	-3.15637	-3.27174	-3.15841	-3.36007	-1.74585	-1.76145	-0.972878	-3.43336	-1.81368	-3.08903	-3.10069	-2.44476	-3.59063	-3.2205	-2.09439	-2.82392	-1.6915	-3.17507	-2.42457	-2.63014	-3.05755	1.34633	-2.58528	-2.98659	-3.93801	-3.19392	-2.60456	-4.13448	-3.65336	-2.41146
hsa-miR-4797-5p	-2.26643	-2.46156	-2.19341	-1.54657	-2.6877	-3.36349	-2.52441	-3.28915	-2.45718	-2.37502	-3.23254	-2.73169	-3.66652	-3.43384	-2.10205	-2.16626	-2.88598	-1.93743	-3.36721	-3.15637	-3.27174	-3.15841	-3.36007	-3.33081	-1.76145	-0.972878	-1.8484	-1.81368	-3.08903	-0.778758	-2.44476	-3.59063	-3.2205	-2.09439	-2.82392	-1.6915	-3.17507	-2.42457	-2.63014	-3.05755	1.34633	-2.58528	-2.98659	-3.93801	-3.19392	-2.60456	-4.13448	-3.65336	-2.41146
hsa-miR-4798-5p	-2.26643	-2.46156	-2.19341	-1.54657	-2.6877	-1.04156	-2.52441	-1.70419	-0.872217	-0.790062	-3.23254	-2.73169	-3.66652	-3.43384	-2.10205	0.15567	-2.88598	-1.93743	-3.36721	-0.834442	-1.68678	-3.15841	-1.77511	-3.33081	-1.76145	-0.972878	-3.43336	-1.81368	-3.08903	-3.10069	-2.44476	-3.59063	-0.898577	-2.09439	-2.82392	-1.6915	-0.367714	-2.42457	-1.04518	-0.735625	1.34633	-2.58528	-2.98659	-3.93801	-1.60895	-2.60456	-2.54952	-3.65336	0.395892
hsa-miR-4800-3p	0.0554977	-0.876596	-2.19341	0.0383895	0.48222	-3.36349	0.282944	-1.70419	-2.45718	-0.0530963	-3.23254	-2.73169	-2.08155	-1.84888	-2.10205	0.15567	-1.30102	-0.352469	-1.04528	-3.15637	-1.68678	-0.836486	0.0993568	-3.33081	-1.76145	-0.972878	-1.8484	0.993678	-3.08903	-0.778758	-0.859793	-0.783276	-3.2205	2.8598	0.346005	-0.106537	-3.17507	-0.10264	-0.308216	-1.47259	2.9313	-2.58528	2.1427	-1.61608	0.893547	-1.0196	-1.81256	-1.33143	-0.0895345
hsa-miR-4800-5p	-2.26643	-2.46156	-2.19341	-1.54657	-2.6877	-3.36349	-2.52441	-3.28915	-2.45718	-2.37502	-3.23254	-2.73169	-3.66652	-3.43384	-0.517089	-2.16626	-2.88598	-1.93743	-3.36721	-3.15637	-3.27174	-3.15841	-3.36007	-3.33081	-1.76145	-0.972878	-3.43336	-1.81368	-3.08903	-3.10069	-2.44476	-3.59063	-3.2205	-2.09439	-2.82392	-1.6915	-3.17507	-2.42457	-2.63014	-3.05755	1.34633	-2.58528	-2.98659	-3.93801	-3.19392	-2.60456	-4.13448	-3.65336	-2.41146
hsa-miR-4802-3p	-2.26643	-2.46156	-2.19341	0.0383895	-2.6877	-3.36349	-0.202483	-0.967224	-2.45718	-2.37502	-1.64758	-2.73169	-3.66652	-3.43384	1.35738	-2.16626	-2.88598	-1.93743	-0.559853	-3.15637	-3.27174	-0.836486	-1.03815	-0.523456	-0.176488	-0.972878	-0.626009	-0.228715	-3.08903	-0.778758	-2.44476	-3.59063	-1.63554	-2.09439	-1.23896	-1.6915	-0.853141	-2.42457	-1.04518	-3.05755	1.34633	-0.263357	0.18334	-3.93801	-3.19392	-1.0196	-4.13448	-0.846	-2.41146
hsa-miR-4802-5p	-0.681468	0.345797	0.128515	0.775355	-1.10274	1.02883	1.56305	-0.967224	-2.45718	-2.37502	-3.23254	0.438232	-1.34459	-0.626488	-2.10205	1.29317	-0.564051	0.384496	-3.36721	0.75052	-3.27174	-0.351059	-1.03815	-1.00888	-0.176488	0.612085	-0.263439	-0.228715	-0.281675	-0.778758	-0.859793	-0.783276	-1.63554	-2.09439	-0.501992	-0.106537	-0.00514381	0.745357	1.27675	0.401879	1.34633	0.58464	-0.664657	0.585549	-0.386561	-0.282635	-1.32713	-3.65336	-0.0895345
hsa-miR-4804-5p	-2.26643	-2.46156	-2.19341	-1.54657	-2.6877	-3.36349	-2.52441	-0.967224	-2.45718	-2.37502	-1.64758	-1.14673	-2.08155	-3.43384	-2.10205	-0.581295	-2.88598	-1.93743	-3.36721	-0.349015	-0.464387	-3.15841	-1.03815	-3.33081	-1.76145	-0.972878	-1.8484	-1.81368	-3.08903	-3.10069	-2.44476	-1.2687	-3.2205	2.66049	-0.501992	-1.6915	-3.17507	0.745357	-2.63014	-3.05755	1.34633	-2.58528	-1.40162	-3.93801	-1.60895	-1.0196	-4.13448	-0.846	-2.41146
hsa-miR-483-3p	0.0554977	-2.46156	-2.19341	-1.54657	-2.6877	-3.36349	-0.939449	-1.70419	-0.135252	-0.790062	-1.64758	0.727738	-3.66652	-0.626488	1.06787	1.92121	-0.564051	-1.93743	-3.36721	0.544069	-0.949814	-0.836486	-3.36007	0.917117	0.560478	7.10927	8.5942	10.2104	7.42962	-3.10069	-2.44476	0.31626	-1.63554	-2.09439	0.635512	0.630429	-0.853141	-2.42457	8.54541	7.95856	2.9313	1.11516	8.39442	-3.93801	-3.19392	7.40527	0.113444	5.71078	0.758462
hsa-miR-483-5p	0.540925	1.78637	-0.608451	1.62335	0.11965	-3.36349	-0.939449	0.617738	0.350175	0.432331	-1.64758	2.39759	-0.496592	1.32104	0.705304	2.3573	-0.564051	-1.93743	-1.04528	2.82091	2.34297	1.48544	-1.77511	1.19275	2.63087	8.42587	9.01759	11.3327	9.72895	-1.51572	1.46214	1.26735	-3.2205	-2.09439	2.60235	-1.6915	0.912394	-2.42457	9.32732	9.16796	6.10122	-1.00032	8.66581	-0.478581	-1.60895	7.64692	0.113444	6.83147	3.42143
hsa-miR-484	6.86543	5.69326	6.59775	6.9251	6.47469	6.22335	7.12484	6.13501	6.39769	6.17572	6.32779	6.56063	6.7545	6.99347	6.12195	6.65073	6.09416	6.7172	6.6229	6.08442	6.86909	6.58137	5.74059	5.73258	6.99677	6.66375	7.61308	7.50147	7.1265	7.23582	6.21702	6.90022	6.45015	7.26535	6.44988	7.31132	6.97595	6.23007	7.18524	6.17367	10.377	7.0386	6.88224	7.07391	5.79761	6.94426	5.86692	6.32249	6.18473
hsa-miR-485-3p	0.903495	1.44533	1.50703	2.15387	1.39976	0.723973	1.86791	0.958775	0.350175	1.08441	-0.062617	-2.73169	-2.08155	0.814085	1.98541	0.641097	1.02091	0.384496	0.88072	1.88802	2.34297	-0.836486	1.28378	0.917117	2.88241	0.612085	0.026068	2.27379	1.76895	0.0692393	1.64271	-0.131199	-0.41315	-2.09439	1.08297	1.76793	1.07286	-2.42457	0.17721	0.401879	4.15369	1.80703	0.713854	1.19127	-0.386561	1.78775	1.42011	2.01907	1.676
hsa-miR-485-5p	2.37743	-0.876596	1.50703	2.36032	0.11965	0.0959415	1.17603	0.958775	1.79075	1.8729	0.467898	0.727738	1.37788	-0.263918	2.29027	1.00367	1.86891	-0.352469	0.720255	2.39822	4.07699	1.88598	1.59412	2.34161	1.69798	2.19705	2.589	3.23072	3.35391	2.10877	2.50944	0.109809	0.479935	2.29792	-2.82392	-1.6915	0.525371	-2.42457	1.89342	-3.05755	6.96104	1.11516	2.43968	3.35661	1.05401	2.03929	2.27491	4.06774	1.98085
hsa-miR-486-3p	0.540925	1.78637	-2.19341	-1.54657	-1.10274	-0.193565	-0.939449	-1.70419	-0.135252	-0.790062	-0.062617	0.0756616	-2.08155	-0.263918	1.35738	0.15567	-0.564051	-0.352469	1.02511	0.0135546	-0.949814	-0.351059	-3.36007	-1.74585	2.88241	1.34905	0.654099	-1.81368	1.1589	-3.10069	2.1991	-3.59063	-0.41315	2.95	0.346005	-1.6915	-0.853141	2.52963	-2.63014	-0.735625	1.34633	-1.00032	-0.664657	-3.93801	-3.19392	-2.60456	-1.81256	-0.846	-0.0895345
hsa-miR-486-5p	5.23342	5.95207	5.32229	5.46465	5.01965	4.85083	4.57362	4.99162	6.52296	5.83929	5.36365	7.07405	4.46791	6.60096	7.27081	8.19019	6.26123	4.66248	5.60721	4.83798	5.14189	5.62622	5.5558	5.35919	10.7736	3.11458	5.47653	6.20313	5.24636	6.70506	6.30679	5.85438	5.54437	5.76979	5.36096	6.50326	6.45611	5.65758	7.79297	6.80508	8.35756	6.2943	5.09556	3.92617	4.69483	7.22991	5.49669	5.49385	5.52518
[truncated: 531 more rows]
[truncated: 78 more columns]

## Sheet: eTable 3
eTable 3. Differentially expressed miRNA in ACOSG/TIMING cohort
miRNA Name	baseMean	log2FoldChange	lfcSE	stat	pvalue	padj
hsa-miR-362-3p	41.8865	-1.90264	0.274528	-6.93058	4.19e-12	2.01e-09
hsa-miR-369-3p	47.4551	-1.80922	0.260147	-6.95461	3.54e-12	2.01e-09
[truncated: 1,396 more rows]

## Sheet: eTable 4
eTable 4. Normalized miRNA data of TCGA-READ cohort
[truncated: 1,882 more rows]
[truncated: 78 more columns]

## Sheet: eTable 5
eTable 5. Differentially expressed miRNA in TCGA-READ cohort
[truncated: 1,444 more rows]

[truncated: 3 more sheets: eTable 6, eTable 7, eTable 8]
